# Supplementary material for: Pluripotent stem cell-derived models of neurological diseases reveal early transcriptional heterogeneity
Source: Genome Biol. 2021 Mar 4;22:73. doi: 10.1186/s13059-021-02301-6 (PMC7934477; doi:10.1186/s13059-021-02301-6)
Supplement: Supplementary file 2 — Additional file 2: Table S1. Sequencing metrics for single cell and population RNA-seq libraries. [file 13059_2021_2301_MOESM2_ESM.xlsx]

## Sheet: Sheet1
Pluripotent stem cell derived models of neurological diseases reveal early transcriptional
heterogeneity, Sorek et al.
Additional file 2
Table S1	Sequencing metrics for single cell and population RNA-seq libraries.
Related to Methods.
sample name	cell type	total reads	aligned reads	% aligned reads
C116TCL_A1	72Qcor	520451	306203	58.8342
C116TCL_A11	72Qcor	1293359	930022	71.9075
C116TCL_A12	72Qcor	880188	638988	72.5968
C116TCL_A3	72Qcor	1171619	733234	62.583
C116TCL_A5	72Qcor	760217	483025	63.5378
C116TCL_A6	72Qcor	947787	636156	67.1201
C116TCL_A7	72Qcor	863895	534409	61.8604
C116TCL_A9	72Qcor	962591	601120	62.4481
C116TCL_B1	72Qcor	425403	276497	64.9965
C116TCL_B10	72Qcor	1315034	904088	68.7502
C116TCL_B11	72Qcor	933699	568461	60.8827
C116TCL_B2	72Qcor	1329697	936204	70.4073
C116TCL_B3	72Qcor	1069814	646397	60.4214
C116TCL_B5	72Qcor	966646	635558	65.7488
C116TCL_B7	72Qcor	908537	582114	64.0716
C116TCL_B8	72Qcor	735852	448005	60.8825
C116TCL_B9	72Qcor	1080046	587917	54.4344
C116TCL_C1	72Qcor	511446	314708	61.533
C116TCL_C10	72Qcor	825429	572859	69.4014
C116TCL_C11	72Qcor	1107962	738444	66.6489
C116TCL_C12	72Qcor	1069572	700878	65.5288
C116TCL_C2	72Qcor	905238	595789	65.8157
C116TCL_C3	72Qcor	703577	425462	60.4713
C116TCL_C5	72Qcor	774292	489072	63.1638
C116TCL_C6	72Qcor	958881	591778	61.7155
C116TCL_C7	72Qcor	791930	500239	63.1671
C116TCL_C8	72Qcor	1029135	682729	66.3401
C116TCL_C9	72Qcor	749153	531465	70.9421
C116TCL_D1	72Qcor	522522	304384	58.2529
C116TCL_D10	72Qcor	1161240	786103	67.6951
C116TCL_D11	72Qcor	1041624	695596	66.78
C116TCL_D12	72Qcor	330824	207946	62.857
C116TCL_D2	72Qcor	1117185	849248	76.0168
C116TCL_D3	72Qcor	829477	531982	64.1346
C116TCL_D4	72Qcor	1080262	775991	71.8336
C116TCL_D5	72Qcor	729986	458364	62.7908
C116TCL_D6	72Qcor	978746	625044	63.8617
C116TCL_D7	72Qcor	865402	539357	62.3244
C116TCL_D8	72Qcor	606913	342266	56.3946
C116TCL_D9	72Qcor	922255	596568	64.6858
C116TCL_E1	72Qcor	530848	318554	60.0085
C116TCL_E10	72Qcor	788352	503399	63.8546
C116TCL_E12	72Qcor	1162624	742991	63.9064
C116TCL_E2	72Qcor	1006049	598311	59.4714
C116TCL_E3	72Qcor	1114305	708031	63.5401
C116TCL_E4	72Qcor	987629	634086	64.2029
C116TCL_E5	72Qcor	795774	500475	62.8916
C116TCL_E6	72Qcor	1097100	699741	63.781
C116TCL_E7	72Qcor	893292	591509	66.2168
C116TCL_E8	72Qcor	913139	584023	63.9577
C116TCL_E9	72Qcor	1104984	757997	68.598
C116TCL_F1	72Qcor	538677	328579	60.9974
C116TCL_F10	72Qcor	951394	586977	61.6965
C116TCL_F11	72Qcor	961558	612876	63.7378
C116TCL_F12	72Qcor	456811	279745	61.2387
C116TCL_F2	72Qcor	582684	362788	62.2615
C116TCL_F3	72Qcor	706060	436782	61.8619
C116TCL_F4	72Qcor	758787	498312	65.6722
C116TCL_F5	72Qcor	713098	437720	61.3829
C116TCL_F6	72Qcor	883592	561896	63.5922
C116TCL_F7	72Qcor	872011	534435	61.2876
C116TCL_F8	72Qcor	328148	228556	69.6503
C116TCL_F9	72Qcor	956994	637379	66.6022
C116TCL_G1	72Qcor	1078636	694754	64.4104
C116TCL_G11	72Qcor	1316700	972872	73.8871
C116TCL_G2	72Qcor	1085629	719049	66.2334
C116TCL_G3	72Qcor	1100139	685916	62.3481
C116TCL_G4	72Qcor	986475	585887	59.392
C116TCL_G5	72Qcor	840177	518865	61.7566
C116TCL_G6	72Qcor	895535	551925	61.6308
C116TCL_G7	72Qcor	781281	506214	64.7928
C116TCL_G8	72Qcor	870455	542913	62.3712
C116TCL_G9	72Qcor	769435	407778	52.9971
C116TCL_H1	72Qcor	1065559	636278	59.7131
C116TCL_H10	72Qcor	1180943	729612	61.7822
C116TCL_H11	72Qcor	1164794	735898	63.1784
C116TCL_H2	72Qcor	994634	628626	63.2017
C116TCL_H3	72Qcor	842658	529286	62.8115
C116TCL_H4	72Qcor	1137881	703032	61.7843
C116TCL_H5	72Qcor	917594	469978	51.2185
C116TCL_H6	72Qcor	807281	495790	61.4148
C116TCL_H7	72Qcor	837197	515796	61.6099
C116TCL_H8	72Qcor	956230	550982	57.6202
HDiPSCTCL_A1	72Q	839957	533479	63.5127
HDiPSCTCL_A10	72Q	1033960	690276	66.7604
HDiPSCTCL_A11	72Q	979741	649797	66.3233
HDiPSCTCL_A12	72Q	1005873	669983	66.6071
HDiPSCTCL_A2	72Q	917108	633491	69.0749
HDiPSCTCL_A5	72Q	894866	573033	64.0356
HDiPSCTCL_A6	72Q	1018515	690280	67.7732
HDiPSCTCL_A7	72Q	846715	540734	63.8626
HDiPSCTCL_A8	72Q	617570	415841	67.335
HDiPSCTCL_A9	72Q	969530	602918	62.1866
HDiPSCTCL_B1	72Q	1005921	655969	65.2108
HDiPSCTCL_B10	72Q	1062978	701277	65.9729
HDiPSCTCL_B11	72Q	891391	573031	64.285
HDiPSCTCL_B12	72Q	1117815	731276	65.4201
HDiPSCTCL_B4	72Q	980765	568788	57.9943
HDiPSCTCL_B5	72Q	459605	295697	64.3372
HDiPSCTCL_B6	72Q	702324	432931	61.6426
HDiPSCTCL_B7	72Q	669122	413882	61.8545
HDiPSCTCL_B8	72Q	872082	492765	56.5044
HDiPSCTCL_B9	72Q	750431	471549	62.8371
HDiPSCTCL_C1	72Q	549979	338099	61.4749
HDiPSCTCL_C10	72Q	849474	580909	68.3846
HDiPSCTCL_C11	72Q	623192	342281	54.9238
HDiPSCTCL_C12	72Q	633808	368862	58.1978
HDiPSCTCL_C2	72Q	341086	205331	60.1992
HDiPSCTCL_C3	72Q	538931	326503	60.5835
HDiPSCTCL_C4	72Q	914888	599160	65.49
HDiPSCTCL_C5	72Q	654481	394730	60.3119
HDiPSCTCL_C6	72Q	547412	354563	64.7708
HDiPSCTCL_C7	72Q	568033	293824	51.7266
HDiPSCTCL_C8	72Q	913412	583944	63.93
HDiPSCTCL_C9	72Q	638169	396953	62.2019
HDiPSCTCL_D1	72Q	806760	508806	63.0678
HDiPSCTCL_D10	72Q	911431	613489	67.3105
HDiPSCTCL_D11	72Q	443702	283870	63.9776
HDiPSCTCL_D12	72Q	640798	389057	60.7145
HDiPSCTCL_D2	72Q	963711	626207	64.9787
HDiPSCTCL_D3	72Q	977569	633369	64.7902
HDiPSCTCL_D4	72Q	1090033	700202	64.2368
HDiPSCTCL_D5	72Q	508568	335258	65.922
HDiPSCTCL_D7	72Q	654350	363177	55.5019
HDiPSCTCL_D8	72Q	631584	383172	60.6684
HDiPSCTCL_D9	72Q	537038	345691	64.3699
HDiPSCTCL_E1	72Q	838351	501386	59.8062
HDiPSCTCL_E10	72Q	1166075	777791	66.7016
HDiPSCTCL_E11	72Q	441120	253541	57.4767
HDiPSCTCL_E12	72Q	742826	474788	63.9164
HDiPSCTCL_E2	72Q	426139	257384	60.3991
HDiPSCTCL_E3	72Q	860453	544632	63.296
HDiPSCTCL_E4	72Q	470828	298449	63.3881
HDiPSCTCL_E5	72Q	378671	271500	71.6981
HDiPSCTCL_E6	72Q	811575	499006	61.4861
HDiPSCTCL_E8	72Q	1033789	672648	65.0663
HDiPSCTCL_E9	72Q	457886	273901	59.8186
HDiPSCTCL_F1	72Q	743299	469269	63.1333
HDiPSCTCL_F11	72Q	487663	302350	61.9998
HDiPSCTCL_F12	72Q	542123	340009	62.7181
HDiPSCTCL_F2	72Q	898850	571003	63.5259
HDiPSCTCL_F3	72Q	759059	462728	60.9607
HDiPSCTCL_F4	72Q	504882	318694	63.1225
HDiPSCTCL_F5	72Q	571622	357001	62.454
HDiPSCTCL_F6	72Q	755682	583549	77.2215
HDiPSCTCL_F7	72Q	455716	283970	62.3129
HDiPSCTCL_F8	72Q	669710	419257	62.6028
HDiPSCTCL_F9	72Q	453768	281901	62.1245
HDiPSCTCL_G1	72Q	416885	253270	60.753
HDiPSCTCL_G10	72Q	648265	420242	64.8257
HDiPSCTCL_G11	72Q	651570	408091	62.632
HDiPSCTCL_G2	72Q	974833	657885	67.4869
HDiPSCTCL_G3	72Q	606754	383361	63.1823
HDiPSCTCL_G4	72Q	851181	530010	62.2676
HDiPSCTCL_G5	72Q	601536	369981	61.506
HDiPSCTCL_G6	72Q	653527	391785	59.9493
HDiPSCTCL_G7	72Q	588646	356789	60.6118
HDiPSCTCL_G8	72Q	503879	312974	62.1129
HDiPSCTCL_G9	72Q	576793	356656	61.8343
HDiPSCTCL_H1	72Q	798013	521766	65.3831
HDiPSCTCL_H10	72Q	743436	365965	49.2262
HDiPSCTCL_H11	72Q	759764	478432	62.9711
HDiPSCTCL_H2	72Q	797720	497901	62.4155
HDiPSCTCL_H3	72Q	935586	610808	65.2861
HDiPSCTCL_H4	72Q	938308	599304	63.8707
HDiPSCTCL_H5	72Q	880068	582156	66.149
HDiPSCTCL_H6	72Q	642380	384804	59.9029
HDiPSCTCL_H7	72Q	976037	633596	64.9152
HDiPSCTCL_H8	72Q	511918	316607	61.8472
HDiPSCTCL_H9	72Q	778685	495283	63.6051
96_ex_A1	180Qcor	2760274	1919344	69.5345
96_ex_A12	180Qcor	2134842	1470693	68.89
96_ex_A2	180Qcor	2146342	1567983	73.0537
96_ex_A3	180Qcor	2748444	1952939	71.0562
96_ex_A4	180Qcor	2526990	1769671	70.0308
96_ex_A5	180Qcor	2610654	1779461	68.1615
96_ex_A6	180Qcor	2157118	1473820	68.3236
96_ex_A8	180Qcor	2325652	1697105	72.9733
96_ex_B1	180Qcor	2697055	1840188	68.2295
96_ex_B10	180Qcor	2809739	1996809	71.0674
96_ex_B11	180Qcor	2437965	1630234	66.8686
96_ex_B12	180Qcor	2475617	1702232	68.7599
96_ex_B4	180Qcor	2304827	1680219	72.9
96_ex_B6	180Qcor	2294054	1657439	72.2493
96_ex_B7	180Qcor	2786198	1972486	70.7949
96_ex_B8	180Qcor	2434001	1650606	67.8145
96_ex_B9	180Qcor	2592027	1852557	71.4714
96_ex_C1	180Qcor	2851051	1860433	65.2543
96_ex_C10	180Qcor	2551546	1737638	68.1014
96_ex_C12	180Qcor	2443381	1661535	68.0015
96_ex_C2	180Qcor	2583524	1899786	73.5347
96_ex_C3	180Qcor	2564180	1755608	68.4666
96_ex_C4	180Qcor	2525087	1751879	69.379
96_ex_C5	180Qcor	2782406	1985550	71.3609
96_ex_C9	180Qcor	2717959	1876572	69.0434
96_ex_D12	180Qcor	2068661	1435388	69.3873
96_ex_D2	180Qcor	2455735	1700671	69.253
96_ex_D3	180Qcor	2523527	1783370	70.6697
96_ex_D5	180Qcor	2531942	1736764	68.5941
96_ex_D6	180Qcor	2401294	1491465	62.1109
96_ex_D7	180Qcor	2657634	1822169	68.5636
96_ex_D8	180Qcor	2273265	1627257	71.5824
96_ex_D9	180Qcor	2461488	1674737	68.0376
96_ex_E11	180Qcor	2964471	1902670	64.1824
96_ex_E12	180Qcor	2751856	1906010	69.2627
96_ex_E5	180Qcor	3158357	2403224	76.091
96_ex_E6	180Qcor	2748284	1900451	69.1505
96_ex_E7	180Qcor	3331914	2350433	70.543
96_ex_E9	180Qcor	3006990	2182226	72.5718
96_ex_F10	180Qcor	2569889	1574135	61.253
96_ex_F11	180Qcor	2698250	1872066	69.3807
96_ex_F12	180Qcor	2614014	1816031	69.4729
96_ex_F2	180Qcor	2330023	1555429	66.756
96_ex_F3	180Qcor	2819073	2002494	71.0338
96_ex_F6	180Qcor	2484033	1672440	67.3276
96_ex_F7	180Qcor	3003773	2103413	70.0257
96_ex_F8	180Qcor	2407026	1663043	69.0912
96_ex_F9	180Qcor	2380155	1621047	68.1068
96_ex_G10	180Qcor	2572381	1802882	70.0861
96_ex_G4	180Qcor	2438281	1666996	68.3677
96_ex_G6	180Qcor	2254440	1536405	68.1502
96_ex_G7	180Qcor	2617176	1813108	69.2773
96_ex_H1	180Qcor	3267472	2223037	68.0354
96_ex_H3	180Qcor	2932974	2038269	69.495
96_ex_H6	180Qcor	2687092	1853160	68.9653
96_ex_H7	180Qcor	2948214	1951361	66.1879
96_ex_H9	180Qcor	2661998	1836040	68.9723
180CAG_A10	180Q	2277328	1601960	70.3438
180CAG_A12	180Q	2326799	1638227	70.4069
180CAG_A3	180Q	2313481	1619941	70.0218
180CAG_A4	180Q	2135330	1495058	70.0153
180CAG_A5	180Q	2135591	1552271	72.6858
180CAG_A7	180Q	2366375	1755843	74.1997
180CAG_A8	180Q	2234874	1587518	71.0339
180CAG_B1	180Q	2717014	1874794	69.002
180CAG_B10	180Q	2439351	1672291	68.5548
180CAG_B11	180Q	2082143	1438651	69.0947
180CAG_B12	180Q	2508284	1520640	60.6247
180CAG_B2	180Q	2186909	1444257	66.041
180CAG_B5	180Q	2157026	1529553	70.9103
180CAG_B7	180Q	2155136	1463746	67.919
180CAG_B8	180Q	2173157	1524100	70.133
180CAG_B9	180Q	2534474	1773750	69.9849
180CAG_C1	180Q	2378957	1532100	64.4022
180CAG_C10	180Q	2056787	1358760	66.0623
180CAG_C11	180Q	2033536	1398454	68.7696
180CAG_C12	180Q	2299860	1634776	71.0815
180CAG_C2	180Q	2122985	1346127	63.4073
180CAG_C3	180Q	2212294	1647284	74.4604
180CAG_C4	180Q	1938813	1344175	69.3298
180CAG_C5	180Q	2077007	1428390	68.7716
180CAG_C6	180Q	1897299	1339971	70.6252
180CAG_C7	180Q	2321878	1640891	70.6709
180CAG_C9	180Q	2237513	1565929	69.9852
180CAG_D12	180Q	2576539	1807289	70.1441
180CAG_D2	180Q	2497289	1781638	71.3429
180CAG_D3	180Q	2759868	1871080	67.796
180CAG_D4	180Q	2472697	1693906	68.5044
180CAG_D5	180Q	2474074	1651850	66.7664
180CAG_D6	180Q	2201376	1545773	70.2185
180CAG_D8	180Q	2366922	1748381	73.8673
180CAG_D9	180Q	2769431	1891613	68.3033
180CAG_E1	180Q	3066803	2096595	68.3642
180CAG_E10	180Q	2624223	1831533	69.7933
180CAG_E11	180Q	2541576	1652452	65.0168
180CAG_E3	180Q	2889847	1920827	66.4681
180CAG_E4	180Q	2540602	1520117	59.8329
180CAG_E5	180Q	2490588	1744522	70.0446
180CAG_E6	180Q	2238687	1553872	69.41
180CAG_E8	180Q	2392838	1611365	67.3412
180CAG_F1	180Q	3085365	2073966	67.2195
180CAG_F10	180Q	2484982	1644781	66.1888
180CAG_F11	180Q	2449849	1741302	71.0779
180CAG_F2	180Q	2547387	1772548	69.583
180CAG_F3	180Q	2682808	1539976	57.4016
180CAG_F5	180Q	2219596	1485952	66.947
180CAG_F6	180Q	2292560	1560181	68.0541
180CAG_F7	180Q	2483405	1605328	64.6422
180CAG_G1	180Q	3118272	2168429	69.5394
180CAG_G2	180Q	2463333	1749177	71.0085
180CAG_G3	180Q	2804195	1967786	70.1729
180CAG_G5	180Q	2391502	1617248	67.6248
180CAG_G8	180Q	2429805	1654666	68.0987
180CAG_G9	180Q	2916298	2188165	75.0323
180CAG_H1	180Q	2475043	1650406	66.6819
180CAG_H10	180Q	2509735	1775853	70.7586
180CAG_H11	180Q	1594906	1061604	66.5622
180CAG_H2	180Q	1812949	1312787	72.4117
180CAG_H3	180Q	2417581	1624597	67.1993
180CAG_H4	180Q	2279170	1511401	66.3137
180CAG_H5	180Q	1468471	993015	67.6224
180CAG_H6	180Q	1953881	1350601	69.124
180CAG_H7	180Q	2547603	1742754	68.4076
180CAG_H8	180Q	2186603	1573335	71.9534
180CAG_H9	180Q	2623773	1838895	70.0859
H66_A11	hESC-WT	1085386	584629	53.8637
H66_A3	hESC-WT	1106288	619501	55.9982
H66_A5	hESC-WT	1063892	557495	52.4015
H66_A6	hESC-WT	1069628	620158	57.9788
H66_A8	hESC-WT	920514	494066	53.6728
H66_B10	hESC-WT	1192771	707430	59.3098
H66_B12	hESC-WT	1166860	695126	59.5724
H66_B3	hESC-WT	1279225	793335	62.0168
H66_B4	hESC-WT	1037158	624707	60.2326
H66_B5	hESC-WT	1012130	548602	54.2027
H66_B6	hESC-WT	1092734	660267	60.4234
H66_C10	hESC-WT	1082213	578469	53.4524
H66_C11	hESC-WT	975154	530976	54.4505
H66_C2	hESC-WT	1161556	645230	55.5488
H66_C5	hESC-WT	1097627	647449	58.9862
H66_C8	hESC-WT	1098794	606169	55.1668
H66_D10	hESC-WT	1305895	808751	61.9308
H66_D11	hESC-WT	1182349	667619	56.4655
H66_D12	hESC-WT	1152127	634466	55.0691
H66_D4	hESC-WT	977652	485614	49.6715
H66_D5	hESC-WT	1133188	632682	55.832
H66_D6	hESC-WT	975295	524962	53.826
H66_D8	hESC-WT	1213312	695746	57.3427
H66_D9	hESC-WT	1348906	744739	55.2106
H66_E1	hESC-WT	1133744	667417	58.8684
H66_E10	hESC-WT	1244797	772831	62.0849
H66_E11	hESC-WT	1325159	727820	54.9232
H66_E3	hESC-WT	1161473	638561	54.9785
H66_E9	hESC-WT	1338893	774280	57.8299
H66_F11	hESC-WT	1249580	696993	55.7782
H66_F2	hESC-WT	968619	591575	61.0741
H66_F5	hESC-WT	1198722	697752	58.208
H66_F7	hESC-WT	1398086	812395	58.1077
H66_F8	hESC-WT	1463021	788176	53.8732
H66_G10	hESC-WT	573468	331244	57.7615
H66_G11	hESC-WT	1174240	659002	56.1216
H66_G2	hESC-WT	986782	542977	55.025
H66_G3	hESC-WT	1125397	666795	59.2498
H66_H11	hESC-WT	1039612	577873	55.5854
H66_H8	hESC-WT	1075765	659604	61.3149
AC2_A1	CHD8+/-	2181539	1335627	61.2241
AC2_A10	CHD8+/-	1609344	895399	55.6375
AC2_A11	CHD8+/-	1842106	1035805	56.2294
AC2_A12	CHD8+/-	1510678	885074	58.5879
AC2_A2	CHD8+/-	1912995	1076423	56.269
AC2_A3	CHD8+/-	2089377	1068229	51.1267
AC2_A4	CHD8+/-	1674365	847620	50.6234
AC2_A6	CHD8+/-	2097421	1097180	52.3109
AC2_A7	CHD8+/-	1714411	789123	46.0288
AC2_A8	CHD8+/-	2040954	1018151	49.886
AC2_A9	CHD8+/-	2223886	1189789	53.5004
AC2_B1	CHD8+/-	2304261	1251326	54.3049
AC2_B10	CHD8+/-	1359427	733104	53.9274
AC2_B11	CHD8+/-	2139956	1317577	61.5703
AC2_B12	CHD8+/-	1599250	901396	56.3637
AC2_B2	CHD8+/-	1311623	710766	54.1898
AC2_B4	CHD8+/-	1927203	979940	50.8478
AC2_B5	CHD8+/-	2195047	1070246	48.7573
AC2_B6	CHD8+/-	2080015	1030517	49.5437
AC2_B7	CHD8+/-	1980771	1057765	53.4017
AC2_B8	CHD8+/-	2036567	1073643	52.7183
AC2_B9	CHD8+/-	1803700	898414	49.8095
AC2_C1	CHD8+/-	1876872	1081019	57.5968
AC2_C10	CHD8+/-	1485824	841921	56.6636
AC2_C11	CHD8+/-	1417026	704860	49.7422
AC2_C12	CHD8+/-	1343000	683662	50.9056
AC2_C2	CHD8+/-	1696738	790578	46.594
AC2_C3	CHD8+/-	1819937	925452	50.8508
AC2_C4	CHD8+/-	1876777	999404	53.2511
AC2_C5	CHD8+/-	1801995	893031	49.5579
AC2_C6	CHD8+/-	1776047	864641	48.6835
AC2_C7	CHD8+/-	1744308	929677	53.2978
AC2_C8	CHD8+/-	1567632	821166	52.3826
AC2_C9	CHD8+/-	1770617	878962	49.6416
AC2_D1	CHD8+/-	2140469	1226826	57.3158
AC2_D10	CHD8+/-	1460562	746421	51.1051
AC2_D11	CHD8+/-	1577961	895432	56.7461
AC2_D12	CHD8+/-	1649330	968714	58.7338
AC2_D2	CHD8+/-	1354819	708605	52.3026
AC2_D3	CHD8+/-	2049861	1038256	50.6501
AC2_D4	CHD8+/-	2150247	1300172	60.4662
AC2_D5	CHD8+/-	1639333	756658	46.1565
AC2_D6	CHD8+/-	1987578	1077155	54.1944
AC2_D7	CHD8+/-	1605992	851914	53.046
AC2_D8	CHD8+/-	1765786	931075	52.7286
AC2_D9	CHD8+/-	2152998	1168016	54.2507
AC2_E1	CHD8+/-	1903144	992248	52.1373
AC2_E10	CHD8+/-	1839897	1164339	63.2828
AC2_E11	CHD8+/-	1755702	956152	54.4598
AC2_E12	CHD8+/-	1582183	899496	56.8516
AC2_E2	CHD8+/-	1909593	1035412	54.2216
AC2_E3	CHD8+/-	1928695	915846	47.4853
AC2_E4	CHD8+/-	2045043	1252248	61.2333
AC2_E5	CHD8+/-	1746281	913139	52.2905
AC2_E6	CHD8+/-	1777402	927598	52.1884
AC2_E8	CHD8+/-	2145463	1090087	50.8089
AC2_E9	CHD8+/-	1991841	1068306	53.6341
AC2_F1	CHD8+/-	1775391	905267	50.9897
AC2_F10	CHD8+/-	1669344	917750	54.9767
AC2_F11	CHD8+/-	1512815	768385	50.7917
AC2_F12	CHD8+/-	1348031	664510	49.2949
AC2_F2	CHD8+/-	1569400	870410	55.4613
AC2_F3	CHD8+/-	1829373	976435	53.3754
AC2_F4	CHD8+/-	1771361	943067	53.2397
AC2_F5	CHD8+/-	1687118	885107	52.4627
AC2_F7	CHD8+/-	1369153	709649	51.8312
AC2_F8	CHD8+/-	1720451	873008	50.743
AC2_F9	CHD8+/-	2110416	1082167	51.2774
AC2_G1	CHD8+/-	1700539	868182	51.0533
AC2_G10	CHD8+/-	1471919	718575	48.8189
AC2_G11	CHD8+/-	1511437	823281	54.4701
AC2_G4	CHD8+/-	1515317	813486	53.6842
AC2_G5	CHD8+/-	1699866	771740	45.4
AC2_G6	CHD8+/-	1641903	850688	51.8111
AC2_G7	CHD8+/-	1746257	1016562	58.2138
AC2_G8	CHD8+/-	1694615	842059	49.6903
AC2_G9	CHD8+/-	1659264	875323	52.7537
AC2_H10	CHD8+/-	1370318	733739	53.5452
AC2_H11	CHD8+/-	1447677	729071	50.3614
AC2_H2	CHD8+/-	1071869	503801	47.0021
AC2_H3	CHD8+/-	1320814	697242	52.7888
AC2_H4	CHD8+/-	1475095	877371	59.4789
AC2_H5	CHD8+/-	1354650	708826	52.3254
AC2_H6	CHD8+/-	1506694	802931	53.2909
AC2_H7	CHD8+/-	1577843	824151	52.2328
AC2_H8	CHD8+/-	1453487	715681	49.2389
AC2_H9	CHD8+/-	1175660	632370	53.7885
C116_NPC_TCL_bulk	72Qcor	35626725	27159510	76.2335
C116_NPC_TCL_bulk	72Qcor	36025639	28494671	79.0955
HD_NPC_TCL_bulk	72Q	39475535	30827121	78.0917
HD_NPC_TCL_bulk	72Q	42085172	32277914	76.6966
