# Supplementary material for: Pluripotent stem cell-derived models of neurological diseases reveal early transcriptional heterogeneity
Source: Genome Biol. 2021 Mar 4;22:73. doi: 10.1186/s13059-021-02301-6 (PMC7934477; doi:10.1186/s13059-021-02301-6)
Supplement: Supplementary file 3 — Additional file 3: Table S2. Number of cells after filtering out cells based on QC criteria. [file 13059_2021_2301_MOESM3_ESM.xlsx]

## Sheet: Sheet1
Pluripotent stem cell derived models of neurological diseases reveal early transcriptional heterogeneity, Sorek et al.
Additionl file 3
Table S2	Number of cells after filtering out cells based on QC criteria. Related to Materials and Methods.
Cell line	Original # of cells	Filter by alignment	Filter by detection	Filter by N-E ratio	Filter by correlation
72Q-cor	95	89	85	85	83
72Q	95	91	90	89	87
180Q-cor	95	68	65	58	57
180Q	95	77	77	69	68
HUES-66	95	88	86	41	40
CHD8+/-	95	95	90	89	87
