# Supplementary material for: Pluripotent stem cell-derived models of neurological diseases reveal early transcriptional heterogeneity
Source: Genome Biol. 2021 Mar 4;22:73. doi: 10.1186/s13059-021-02301-6 (PMC7934477; doi:10.1186/s13059-021-02301-6)
Supplement: Supplementary file 4 — Additional file 4: Table S3. Variability comparison of similarly expressed genes. [file 13059_2021_2301_MOESM4_ESM.xlsx]

## Sheet: Meta
Pluripotent stem cell derived models of neurological diseases reveal early transcriptional heterogeneity, Sorek et al.
Additional file 4 : Table S3
Variability comparison of similarly expressed genes
The following fields apply for each of the 3 sheets of the different isogenic systems
mean WT			average normalized expression of a gene among WT or mutant-corrected cell type
mean mutant			average normalized expression of a gene among mutant cell type
CV WT			trimmed-CV of normalized expression of a gene among WT or mutant-corrected cell type
CV mutant			trimmed-CV of normalized expression of a gene among mutant cell type
log2(CV-ratio)			log2 of the ratio of trimmed CV between mutant and WT/corrected cells
log2(CV-ratio),95-per			the 95% percentile of the log2-ratio of trimmed-CV based on bootstrap sampling of mutant and WT/corrected cells (separately)
log2(CV-ratio),5-per			the 5% percentile of the log2-ratio of trimmed-CV based on bootstrap sampling of mutant and WT/corrected cells (separately)
p(CV-ratio>1),boot			the frequecny of bootstrap samples with trimmed-CV ratio > 1 (i.e. increased variability in mutant cells)
p(CV-ratio<1),boot			the frequecny of bootstrap samples with trimmed-CV ratio < 1 (i.e. increased variability in WT/corrected cells)
p-val ratio>1,permutation			the p-value that the trimmed-CV ratio is > 1 (i.e. increased variability in mutant cells, based on random permuation of all expression levels of the gene in all cells
p-val ratio<1,permutation			the p-value that the trimmed-CV ratio is < 1 (i.e. increased variability in WT/corrected cells), based on random permuation of all expression levels of the gene in all cells

## Sheet: 180Q
Table S4: CV stats of similarly expressed genes
180Q
gene_names	mean WT	mean mutant	CV WT	CV mutant	log2(CV-ratio)	log2(CV-ratio),95-per	log2(CV-ratio),5-per	p(CV-ratio>1),boot	p(CV-ratio<1),boot	p-val ratio>1,permutation	p-val ratio<1,permutation
ARPC2	796.166	708.565	0.214087	0.395598	0.885835	1.21365	0.482056	0.9998	0.0002	0	1
C1orf198	18.9888	15.2914	0.696243	1.16074	0.737384	1.10032	0.388596	0.9999	0.0001	0.0003	0.9997
PAAF1	47.5557	44.8711	0.698244	1.19308	0.772891	1.17921	0.336116	0.9986	0.0014	0.0013	0.9987
SEC11C	85.4327	78.0713	0.694027	1.10518	0.671221	1.04718	0.322819	0.9992	0.0008	0.0005	0.9995
RSU1	64.0334	59.7554	0.384669	0.598536	0.63782	0.939543	0.318925	0.9997	0.0003	0.0006	0.9994
SYAP1	45.9281	40.1708	0.392099	0.675913	0.78562	1.10088	0.317547	0.996	0.004	0.0001	0.9999
ADRM1	206.441	191.78	0.292663	0.455058	0.63681	0.970091	0.288961	0.9992	0.0008	0.0004	0.9996
CHMP5	85.5627	93.6748	0.2984	0.465822	0.642532	1.01364	0.279876	0.9981	0.0019	0.0009	0.9991
THY1	43.5228	37.3395	0.696496	1.09753	0.656065	0.98526	0.274425	0.9984	0.0016	0.0005	0.9995
RNF5	45.86	44.552	0.5701	0.86556	0.602419	0.974152	0.273941	0.9988	0.0012	0.0015	0.9985
PSMD12	89.1285	78.4055	0.462396	0.714364	0.627532	0.990074	0.250991	0.9971	0.0029	0.0023	0.9977
NDRG1	6.73076	5.71424	0.872404	1.37939	0.66096	1.00374	0.247299	0.9965	0.0035	0.0013	0.9987
TRAPPC5	190.077	186.907	0.425905	0.637412	0.581694	0.929232	0.241542	0.9972	0.0028	0.0011	0.9989
ARPC1B	261.75	244.929	0.354527	0.548637	0.629955	1.06447	0.240141	0.9962	0.0038	0.0023	0.9977
COMMD10	38.9587	34.5221	0.783684	1.16218	0.568489	0.971412	0.229909	0.9972	0.0028	0.0031	0.9969
PFDN2	148.385	143.52	0.432424	0.664697	0.62025	0.998529	0.22645	0.9941	0.0059	0.0024	0.9976
PRMT2	121.183	120.042	0.354672	0.536593	0.597343	0.925642	0.223043	0.9965	0.0035	0.001	0.999
ATP5SL	117.941	112.883	0.486181	0.756452	0.637754	0.953957	0.21683	0.9914	0.0086	0.0009	0.9991
RBPJ	31.3655	28.8637	0.542888	0.82675	0.606797	0.98164	0.213072	0.9946	0.0054	0.001	0.999
PA2G4	152.819	141.973	0.408248	0.606376	0.570766	0.909302	0.211722	0.9951	0.0049	0.0029	0.9971
PARK7	575.336	570.88	0.228325	0.342452	0.584814	0.986723	0.200046	0.9941	0.0059	0.0053	0.9947
TULP3	10.4904	9.86833	0.905477	1.35122	0.577518	0.953254	0.171341	0.9907	0.0093	0.0063	0.9937
KEAP1	48.2075	45.7342	0.616929	0.88556	0.521487	0.890072	0.167398	0.9911	0.0089	0.0053	0.9947
SNHG17	85.9292	85.8332	0.572981	0.833063	0.539939	0.903277	0.165088	0.9919	0.0081	0.008	0.992
MRPL55	140.882	131.696	0.527321	0.758447	0.524368	0.900921	0.164886	0.9913	0.0087	0.0072	0.9928
GPC4	22.526	18.5738	0.942322	1.34882	0.51741	0.9328	0.159706	0.9912	0.0088	0.0089	0.9911
GPX4	405.669	434.028	0.287431	0.424389	0.562175	1.01403	0.151583	0.9879	0.0121	0.0057	0.9943
CLNS1A	181.023	159.412	0.412345	0.578233	0.4878	0.838688	0.145051	0.9901	0.0099	0.0039	0.9961
PALLD	23.6264	23.7264	0.658443	0.924589	0.489753	0.852758	0.1445	0.9904	0.0096	0.0056	0.9944
PFKL	48.5191	42.683	0.54601	0.753668	0.465002	0.825442	0.13159	0.988	0.012	0.0108	0.9892
BUD31	283.466	269.82	0.342642	0.498997	0.542326	0.908249	0.130302	0.9871	0.0129	0.003	0.997
TPD52L2	87.0768	78.8383	0.504349	0.702454	0.477982	0.865318	0.124504	0.9864	0.0136	0.0094	0.9906
C9orf142	24.245	22.19	0.947937	1.30181	0.457662	0.821655	0.121009	0.9855	0.0145	0.0124	0.9876
H3F3A	620.397	588.667	0.292413	0.421515	0.527578	0.912934	0.12017	0.9812	0.0188	0.0076	0.9924
MRPS18A	63.2386	56.3038	0.632081	0.88503	0.485616	0.881202	0.118419	0.9855	0.0145	0.0087	0.9913
SBDS	102.683	90.6556	0.448763	0.653096	0.541342	0.96161	0.117667	0.9837	0.0163	0.0102	0.9898
MRPL18	132.979	117.535	0.441719	0.634634	0.522796	0.977979	0.116504	0.9825	0.0175	0.0117	0.9883
OCIAD1	86.2631	78.2684	0.416981	0.572019	0.456082	0.778114	0.116183	0.9878	0.0122	0.0048	0.9952
WTAP	24.4795	26.2063	0.779923	1.06815	0.453716	0.77156	0.114591	0.9869	0.0131	0.0053	0.9947
NDUFB2	350.531	377.245	0.308617	0.429842	0.477989	0.87707	0.112108	0.9857	0.0143	0.005	0.995
ESF1	11.8575	10.1742	0.924925	1.28674	0.476311	0.79382	0.10801	0.9861	0.0139	0.0081	0.9919
CMTM3	26.3851	23.3065	0.822133	1.1304	0.459387	0.801083	0.10501	0.9833	0.0167	0.009	0.991
ARID3B	10.4173	10.7716	0.858179	1.16169	0.436872	0.813867	0.103817	0.9846	0.0154	0.0118	0.9882
ADAM17	16.7679	17.2816	0.615247	0.884436	0.523593	0.817331	0.102675	0.9764	0.0236	0.0023	0.9977
BID	22.306	18.4635	0.975991	1.3834	0.503281	0.882546	0.096239	0.9791	0.0209	0.0102	0.9898
RUVBL1	101.942	93.0482	0.606456	0.819318	0.434021	0.835281	0.095466	0.983	0.017	0.0171	0.9829
ZCCHC17	105.786	104.373	0.451386	0.635052	0.492512	0.876155	0.094627	0.9787	0.0213	0.0088	0.9912
UFSP2	32.3316	29.7737	0.69023	0.957967	0.472899	0.884318	0.093028	0.9804	0.0196	0.0142	0.9858
EIF3M	390.022	420.587	0.282255	0.370358	0.391921	0.681726	0.089817	0.9841	0.0159	0.0077	0.9923
ARGLU1	31.872	28.0023	0.649164	0.850398	0.389556	0.78768	0.088672	0.9823	0.0177	0.0159	0.9841
CD82	133.6	134.079	0.736387	0.975756	0.406056	0.790491	0.087263	0.9807	0.0193	0.0106	0.9894
H2AFY	47.1327	44.1051	0.665854	0.896572	0.429213	0.774802	0.086359	0.9822	0.0178	0.0129	0.9871
TMEM159	31.3505	26.4046	0.799696	1.07317	0.424359	0.778793	0.085788	0.9801	0.0199	0.0163	0.9837
PNN	38.4201	33.6941	0.549716	0.738961	0.426812	0.817877	0.082414	0.9795	0.0205	0.0158	0.9842
C2orf47	25.1012	23.7689	0.878067	1.21633	0.470135	0.883664	0.080577	0.9772	0.0228	0.0099	0.9901
ETFA	161.886	158.783	0.379914	0.518949	0.44992	0.815581	0.079479	0.9754	0.0246	0.017	0.983
RPA1	27.6564	26.1611	0.677985	0.916956	0.435598	0.814004	0.078703	0.976	0.024	0.0167	0.9833
KXD1	78.2322	76.7022	0.399487	0.554803	0.473826	0.8238	0.074722	0.9783	0.0217	0.0057	0.9943
MED17	23.4179	21.7597	0.794681	1.10663	0.477727	0.834206	0.074181	0.9718	0.0282	0.0094	0.9906
CNOT2	59.4911	57.9264	0.475076	0.667296	0.49017	0.887431	0.070377	0.9713	0.0287	0.0081	0.9919
CINP	65.517	64.8474	0.724018	0.995776	0.459794	0.825229	0.070072	0.9747	0.0253	0.0158	0.9842
MINPP1	30.2938	30.7157	0.770154	1.0199	0.405206	0.773189	0.07004	0.9747	0.0253	0.0232	0.9768
METTL17	41.2154	39.2426	0.691628	0.916566	0.406243	0.780192	0.069263	0.9768	0.0232	0.0199	0.9801
FH	54.0137	53.1571	0.670828	0.878129	0.388491	0.805528	0.069163	0.9746	0.0254	0.0229	0.9771
SCRN2	35.0738	32.454	0.788756	1.08944	0.46594	0.852257	0.06883	0.9719	0.0281	0.0152	0.9848
MRPL9	88.9924	78.8634	0.425069	0.587	0.465661	0.851751	0.068613	0.9741	0.0259	0.0174	0.9826
CCDC53	33.9741	30.2126	0.823361	1.12109	0.445308	0.84886	0.067816	0.973	0.027	0.0226	0.9774
FAM45A	58.7097	50.7912	0.606841	0.814847	0.425212	0.824044	0.067499	0.9746	0.0254	0.021	0.979
NOA1	37.4486	33.9036	0.881723	1.19404	0.437459	0.819272	0.067212	0.9758	0.0242	0.018	0.982
EFTUD2	65.8275	64.2761	0.451045	0.60525	0.42426	0.780017	0.065749	0.974	0.026	0.0151	0.9849
MRPS12	90.3497	85.1901	0.546064	0.71752	0.393949	0.777374	0.062769	0.9749	0.0251	0.0201	0.9799
PFN2	410.589	386.692	0.31705	0.426441	0.427635	0.824559	0.062125	0.9738	0.0262	0.016	0.984
ADPGK	55.9564	53.3477	0.631425	0.846756	0.423336	0.795096	0.06145	0.9722	0.0278	0.0216	0.9784
SMUG1	28.5264	22.0149	0.995614	1.30277	0.387929	0.871242	0.060191	0.9719	0.0281	0.0349	0.9651
ATP13A2	8.25072	6.83364	0.86467	1.14545	0.405689	0.822268	0.05977	0.9726	0.0274	0.0209	0.9791
ZDHHC9	37.9134	34.5943	0.590332	0.801444	0.441077	0.809532	0.05943	0.9712	0.0288	0.0172	0.9828
SYNCRIP	48.5577	48.8181	0.500889	0.664546	0.407878	0.755267	0.057496	0.9727	0.0273	0.0157	0.9843
DHX30	30.8814	29.6544	0.616546	0.80998	0.393678	0.757246	0.056707	0.9705	0.0295	0.0148	0.9852
RAB9A	39.2822	40.8391	0.689344	0.944979	0.455058	0.843931	0.055151	0.969	0.031	0.0231	0.9769
LARP7	22.3115	20.9805	0.985571	1.2747	0.371126	0.72947	0.05476	0.9717	0.0283	0.0276	0.9724
SNX6	85.5792	86.2647	0.380062	0.489677	0.365593	0.705217	0.053318	0.9725	0.0275	0.012	0.988
C4orf27	36.5254	30.4648	0.821809	1.09323	0.411725	0.797771	0.052817	0.969	0.031	0.0247	0.9753
RPL37A	3963.13	3631.15	0.134924	0.18867	0.48372	0.90126	0.051441	0.9686	0.0314	0.0273	0.9727
MRPL1	36.7361	32.0629	0.840021	1.18844	0.50057	0.97519	0.051293	0.9662	0.0338	0.0143	0.9857
NFYC	31.0353	31.7987	0.777892	1.04766	0.429533	0.817068	0.051227	0.9714	0.0286	0.0224	0.9776
SCOC	60.2227	64.4013	0.420261	0.555118	0.401509	0.743082	0.049469	0.9701	0.0299	0.0179	0.9821
NOB1	90.3008	81.9503	0.671304	0.891251	0.408865	0.793514	0.049423	0.9677	0.0323	0.0224	0.9776
TSSC1	46.3819	41.0184	0.754629	1.01418	0.426475	0.830183	0.04904	0.9686	0.0314	0.0226	0.9774
SDHAP2	37.1684	38.5652	0.451599	0.60932	0.432156	0.835535	0.048383	0.9692	0.0308	0.0157	0.9843
MED10	95.785	104.811	0.398926	0.553892	0.473484	0.818804	0.043423	0.9666	0.0334	0.0158	0.9842
ERGIC1	20.0659	21.5824	0.829467	1.08044	0.381358	0.742442	0.040753	0.9654	0.0346	0.0223	0.9777
TM7SF2	42.8256	37.1174	0.923336	1.22178	0.404062	0.759459	0.040623	0.966	0.034	0.0235	0.9765
TAF6	16.7329	15.0299	0.675258	0.861374	0.3512	0.749459	0.040326	0.9687	0.0313	0.0289	0.9711
IDH3B	133.374	115.442	0.550899	0.735775	0.417477	0.786577	0.039332	0.9648	0.0352	0.0174	0.9826
TIMMDC1	118.339	105.634	0.584029	0.761271	0.38237	0.73349	0.039252	0.967	0.033	0.0194	0.9806
C8orf76	30.3245	27.4668	0.958899	1.34569	0.488897	0.841546	0.03863	0.9623	0.0377	0.0137	0.9863
HMGN1	500.442	467.021	0.266326	0.349351	0.391482	0.771677	0.038562	0.9636	0.0364	0.0294	0.9706
ZNF622	76.0472	72.0659	0.612939	0.814072	0.409415	0.797299	0.037881	0.9631	0.0369	0.0252	0.9748
HDAC2	96.1224	89.2705	0.265922	0.360209	0.437831	0.870701	0.035945	0.9627	0.0373	0.0191	0.9809
LMAN2	209.032	228.899	0.326338	0.443364	0.442126	0.826669	0.035719	0.9619	0.0381	0.0191	0.9809
LINC00493	167.617	156.919	0.439604	0.572606	0.38134	0.758793	0.03537	0.9658	0.0342	0.0336	0.9664
MED7	21.0409	19.8912	0.915627	1.26989	0.471873	0.864502	0.034662	0.9613	0.0387	0.0152	0.9848
RPLP2	2166.83	2029.29	0.144451	0.197481	0.451133	0.795842	0.033706	0.9631	0.0369	0.0236	0.9764
TP53TG1	36.2879	34.3294	0.968927	1.26554	0.38529	0.868475	0.031075	0.9618	0.0382	0.0336	0.9664
MKL1	8.75014	8.76399	0.775792	0.998892	0.364658	0.718806	0.030709	0.9624	0.0376	0.0256	0.9744
FAM50A	126.498	126.64	0.504224	0.660273	0.388999	0.785945	0.030385	0.9629	0.0371	0.0288	0.9712
SNAPIN	64.8848	61.7682	0.583135	0.818565	0.489268	0.843831	0.028725	0.9589	0.0411	0.0175	0.9825
TUBGCP2	19.3293	18.6216	0.834509	1.07096	0.359906	0.713137	0.026678	0.962	0.038	0.0299	0.9701
TMEM14A	40.4428	35.6581	0.655943	0.902935	0.461052	0.824009	0.026423	0.9607	0.0393	0.0158	0.9842
DUSP22	14.5528	12.8318	1.07103	1.40755	0.394186	0.751544	0.025785	0.9609	0.0391	0.03	0.97
NCK2	12.1063	11.6621	1.00072	1.31984	0.399332	0.764367	0.023818	0.9597	0.0403	0.0292	0.9708
TOMM5	168.898	152.546	0.614693	0.804561	0.388334	0.772925	0.023666	0.9595	0.0405	0.0284	0.9716
CNDP2	48.5459	45.6985	0.544709	0.695437	0.352435	0.668919	0.023506	0.9606	0.0394	0.0226	0.9774
PDHA1	75.904	69.4848	0.395757	0.525646	0.409476	0.791649	0.022641	0.9582	0.0418	0.0209	0.9791
LEPROT	22.8669	23.1359	0.499259	0.652904	0.387083	0.754313	0.02262	0.9606	0.0394	0.0307	0.9693
MTCH1	46.8144	40.3641	0.56228	0.726425	0.369527	0.749442	0.022023	0.9598	0.0402	0.0302	0.9698
WDR46	39.1225	36.1187	0.58251	0.777498	0.416556	0.808676	0.021596	0.96	0.04	0.0293	0.9707
MRPL27	184.894	162.885	0.544602	0.706629	0.37575	0.76775	0.021114	0.9602	0.0398	0.0229	0.9771
PNRC2	47.0557	48.5252	0.547455	0.725684	0.406601	0.854889	0.020315	0.9581	0.0419	0.0309	0.9691
FAM206A	24.6212	23.472	0.840447	1.08875	0.373437	0.757175	0.020008	0.9606	0.0394	0.0394	0.9606
TOMM7	204.436	200.035	0.312886	0.402338	0.36277	0.68963	0.018879	0.9601	0.0399	0.0286	0.9714
ASB3	10.0963	9.78014	1.02855	1.41106	0.456166	0.814907	0.01671	0.957	0.043	0.0228	0.9772
LOC101926898	15.434	15.3667	0.446206	0.558806	0.324637	0.647635	0.016633	0.9582	0.0418	0.0307	0.9693
RPS9	1592.59	1527.08	0.1696	0.225751	0.412599	0.784858	0.015076	0.9551	0.0449	0.0247	0.9753
KPNB1	58.0723	57.8632	0.444714	0.568212	0.353551	0.70854	0.013255	0.9571	0.0429	0.0238	0.9762
NDUFB10	371.559	341.404	0.368447	0.467516	0.343558	0.739846	0.01271	0.957	0.043	0.0263	0.9737
ARPP19	13.242	12.9838	0.460394	0.608792	0.403079	0.761393	0.011949	0.954	0.046	0.0178	0.9822
MDH1	202.385	209.185	0.3712	0.486501	0.390246	0.769788	0.011681	0.9558	0.0442	0.0264	0.9736
AREL1	11.8255	12.5164	0.85325	1.09148	0.355242	0.701908	0.011043	0.9568	0.0432	0.0341	0.9659
EMC3	102.123	99.7101	0.60186	0.773555	0.362075	0.723965	0.010653	0.9559	0.0441	0.0327	0.9673
C1QBP	296.501	280.507	0.322335	0.422516	0.390443	0.735843	0.010565	0.9539	0.0461	0.0198	0.9802
FARP1	15.6917	12.1922	0.905995	1.13792	0.328829	0.686461	0.010019	0.9556	0.0444	0.039	0.961
WDFY2	11.6466	11.0676	0.959257	1.25937	0.392709	0.729536	0.009939	0.9547	0.0453	0.0251	0.9749
STRA13	138.195	135.114	0.530287	0.68726	0.374083	0.75183	0.009629	0.954	0.046	0.0244	0.9756
RNF14	25.3156	24.4732	0.623879	0.788305	0.337486	0.675295	0.008768	0.954	0.046	0.0318	0.9682
NDUFS7	164.504	153.641	0.493417	0.650482	0.398701	0.736165	0.007948	0.9544	0.0456	0.015	0.985
NFU1	62.6786	57.7023	0.569865	0.745699	0.387973	0.826047	0.007592	0.9524	0.0476	0.0407	0.9593
CENPT	8.85986	7.67559	0.973062	1.25199	0.363621	0.736525	0.007377	0.9528	0.0472	0.0408	0.9592
CAMLG	51.7737	51.8545	0.550316	0.705353	0.358085	0.755788	0.007191	0.9528	0.0472	0.035	0.965
ALDH18A1	49.0423	49.5026	0.71091	0.913763	0.362152	0.72347	0.005981	0.9528	0.0472	0.0319	0.9681
RPS14	3623.04	3516.44	0.11443	0.164816	0.526394	0.955642	0.004617	0.9523	0.0477	0.0165	0.9835
CWF19L1	14.1158	11.5855	1.037	1.35015	0.380699	0.742971	0.00371	0.9521	0.0479	0.0365	0.9635
MDH2	190.266	182.24	0.279369	0.357286	0.354905	0.723085	0.003534	0.9515	0.0485	0.0295	0.9705
DPYSL2	40.3718	43.4652	0.384339	0.495333	0.366021	0.728075	0.003476	0.9515	0.0485	0.0386	0.9614
COLGALT1	56.3706	52.5602	0.533954	0.698258	0.387045	0.740201	0.003275	0.9514	0.0486	0.018	0.982
IFNGR1	55.0504	53.4924	0.629303	0.801355	0.348686	0.704629	0.002884	0.9516	0.0484	0.0423	0.9577
HNRNPC	362.983	354.92	0.234858	0.292288	0.315603	0.63513	0.002254	0.9511	0.0489	0.0295	0.9705
ANKRD17	6.47841	6.23769	0.910833	1.15858	0.347095	0.720752	0.002202	0.951	0.049	0.0389	0.9611
PRDX2	352.645	316.532	0.44299	0.566354	0.354431	0.693738	0.002037	0.9512	0.0488	0.0223	0.9777
AAMP	91.1075	81.9313	0.484325	0.635923	0.392879	0.787409	0.001745	0.9509	0.0491	0.027	0.973
KCTD10	60.13	56.6083	0.455266	0.580855	0.351469	0.759498	0.000966	0.951	0.049	0.0286	0.9714
FAM162A	120.521	107	0.68115	0.795293	0.223513	0.623066	-0.196178	0.8121	0.1879	0.1269	0.8731
GNL2	86.1868	77.9282	0.710866	0.691733	-0.039362	0.340755	-0.40786	0.4331	0.5669	0.5099	0.4901
CHCHD6	53.4386	56.4206	0.722803	0.838508	0.214224	0.60406	-0.23828	0.7888	0.2112	0.1495	0.8505
PLXNA1	10.1825	9.01597	0.773412	0.869751	0.169365	0.52568	-0.184622	0.7808	0.2192	0.159	0.841
RPN1	158.543	168.497	0.471033	0.459532	-0.035663	0.310431	-0.39415	0.4207	0.5793	0.4881	0.5119
ACAD9	21.034	21.5503	1.0855	1.34899	0.313517	0.704579	-0.053532	0.9182	0.0818	0.0702	0.9298
ISY1	12.6657	14.31	1.13677	0.993784	-0.193939	0.196433	-0.576908	0.2164	0.7836	0.7744	0.2256
C1orf122	18.9529	19.9001	0.915748	1.04978	0.197069	0.598169	-0.166848	0.8246	0.1754	0.1515	0.8485
ATP2C1	9.36255	8.49869	1.29353	1.29937	0.006502	0.411753	-0.36963	0.5367	0.4633	0.4363	0.5637
MRPL3	142.431	159.54	0.464162	0.442573	-0.068713	0.279378	-0.469465	0.3465	0.6535	0.5294	0.4706
CDV3	24.3126	24.8769	0.660633	0.640083	-0.045591	0.380058	-0.37268	0.438	0.562	0.5177	0.4823
SRPRB	44.0969	44.5749	0.784838	0.745689	-0.07382	0.326889	-0.421923	0.4017	0.5983	0.5588	0.4412
ANAPC13	157.166	139.695	0.544965	0.542612	-0.006243	0.412457	-0.357293	0.5353	0.4647	0.4134	0.5866
PCCB	75.2072	75.2581	0.764248	0.750876	-0.025467	0.320403	-0.43369	0.4079	0.5921	0.45	0.55
MRPS22	57.2423	60.6643	0.648498	0.821285	0.340782	0.734079	-0.034063	0.9326	0.0674	0.0411	0.9589
RNF7	157.613	168.81	0.325629	0.359665	0.143426	0.493922	-0.209981	0.7457	0.2543	0.1663	0.8337
SERP1	84.8642	80.7465	0.404352	0.477574	0.240111	0.609536	-0.12762	0.8656	0.1344	0.0963	0.9037
SELT	55.5359	53.8484	0.457114	0.477866	0.064051	0.450517	-0.298747	0.6241	0.3759	0.3084	0.6916
NDUFS5	775.985	748.833	0.309618	0.329755	0.090905	0.410622	-0.200745	0.6979	0.3021	0.2227	0.7773
GMPS	74.6055	76.4819	0.625181	0.563165	-0.150716	0.223674	-0.534224	0.2564	0.7436	0.6776	0.3224
MLF1	30.6528	31.5244	0.909576	0.900391	-0.014643	0.40282	-0.365617	0.5321	0.4679	0.4785	0.5215
SLC35E2B	7.78686	8.23659	0.997425	0.917137	-0.121072	0.24466	-0.45086	0.2949	0.7051	0.69	0.31
PABPC4	19.5036	17.8615	1.05034	0.918635	-0.193287	0.155178	-0.578213	0.1731	0.8269	0.7922	0.2078
PDCD10	81.499	77.3823	0.552789	0.649966	0.233636	0.607367	-0.186686	0.8152	0.1848	0.1051	0.8949
PPIE	69.4691	73.5585	0.56919	0.653942	0.200252	0.574523	-0.174407	0.8117	0.1883	0.147	0.853
TMEM212	8.96152	9.70531	0.525629	0.502366	-0.065307	0.318972	-0.483326	0.3855	0.6145	0.5088	0.4912
GNB4	8.11454	8.68119	0.931047	0.923039	-0.012461	0.325904	-0.380391	0.4567	0.5433	0.4967	0.5033
MRPL47	124.765	135.154	0.459195	0.553949	0.270646	0.640311	-0.134628	0.8644	0.1356	0.0989	0.9011
NDUFB5	81.907	85.0376	0.4596	0.532967	0.213666	0.594529	-0.166953	0.8175	0.1825	0.1329	0.8671
PPT1	68.5967	68.0126	0.688181	0.71519	0.055538	0.434121	-0.289832	0.622	0.378	0.3493	0.6507
YEATS2	7.13766	7.53651	0.904598	1.0217	0.175626	0.533033	-0.161132	0.8076	0.1924	0.1662	0.8338
PARL	118.607	110.622	0.51756	0.624429	0.270811	0.701468	-0.112717	0.8817	0.1183	0.0758	0.9242
ABCF3	25.7717	22.4189	1.05183	1.18582	0.172977	0.532439	-0.182454	0.7826	0.2174	0.19	0.81
ALG3	78.136	78.804	0.892799	0.712414	-0.325621	0.067597	-0.707222	0.0888	0.9112	0.8881	0.1119
EIF4G1	49.5778	45.4209	0.450965	0.466043	0.047448	0.415972	-0.280214	0.6103	0.3897	0.3119	0.6881
POLR2H	58.3074	47.8928	0.686172	0.889721	0.374782	0.795993	-0.001778	0.9493	0.0507	0.0415	0.9585
MAP3K13	16.8636	17.7091	0.982406	1.1018	0.165469	0.533869	-0.143637	0.817	0.183	0.1538	0.8462
TMEM41A	17.6916	19.2397	1.05594	1.05168	-0.00583	0.363185	-0.355852	0.5041	0.4959	0.4698	0.5302
PCYT1A	18.858	15.2113	1.17023	1.32694	0.181309	0.577604	-0.17747	0.8059	0.1941	0.191	0.809
NCBP2-AS2	72.3627	77.7237	0.681963	0.636198	-0.100217	0.25475	-0.455126	0.3321	0.6679	0.6124	0.3876
RPL35A	2597.54	2650.04	0.196025	0.186107	-0.074906	0.230139	-0.467215	0.308	0.692	0.5416	0.4584
ATP5I	496.944	495.606	0.396912	0.444193	0.162367	0.456266	-0.183607	0.7885	0.2115	0.125	0.875
CTBP1	18.2308	19.4905	0.686675	0.740566	0.109001	0.432856	-0.19987	0.7171	0.2829	0.2304	0.7696
LETM1	13.7316	12.7738	0.745	0.735976	-0.017581	0.35025	-0.40452	0.4706	0.5294	0.4612	0.5388
RNF4	63.8753	69.5548	0.522098	0.593175	0.184138	0.530352	-0.226932	0.7696	0.2304	0.1378	0.8622
STX18	26.555	26.0217	0.856303	1.09462	0.354241	0.691816	-0.035405	0.9294	0.0706	0.0363	0.9637
WFS1	19.3231	19.9829	0.937582	1.20722	0.36467	0.75128	-0.064359	0.9197	0.0803	0.0464	0.9536
MRFAP1	358.107	357.26	0.318185	0.295589	-0.10627	0.220767	-0.45478	0.2942	0.7058	0.5983	0.4017
MRFAP1L1	58.6771	60.7143	0.733495	0.750782	0.033607	0.406012	-0.385384	0.5155	0.4845	0.3749	0.6251
GRPEL1	77.6993	77.1334	0.676117	0.665202	-0.023481	0.321658	-0.394615	0.4435	0.5565	0.4902	0.5098
AFAP1	7.40187	7.65225	1.03276	1.01582	-0.023866	0.313835	-0.441656	0.4101	0.5899	0.4819	0.5181
PPCS	19.3228	18.3923	1.03565	0.9758	-0.085883	0.264478	-0.502271	0.3165	0.6835	0.628	0.372
GNB1	45.9952	51.8841	0.56574	0.543836	-0.056968	0.302028	-0.462178	0.3649	0.6351	0.5258	0.4742
YBX1	42.8957	40.3225	0.669618	0.670173	0.001195	0.333556	-0.331001	0.5014	0.4986	0.4392	0.5608
CCDC23	37.3824	35.8863	0.671758	0.847113	0.334613	0.746653	-0.039163	0.9285	0.0715	0.0543	0.9457
DHX15	77.0954	78.9744	0.557642	0.554988	-0.006882	0.34387	-0.311611	0.518	0.482	0.4398	0.5602
SMIM20	48.0872	44.7212	0.863489	0.819085	-0.076165	0.318	-0.427217	0.3924	0.6076	0.5694	0.4306
RPL9	4085.28	4275.06	0.139727	0.140421	0.007151	0.421454	-0.394766	0.5273	0.4727	0.3843	0.6157
SMIM14	20.0765	21.7146	0.99361	0.797567	-0.317075	0.037773	-0.670462	0.0726	0.9274	0.9099	0.0901
UBE2K	16.2876	17.525	0.527855	0.569186	0.108758	0.466745	-0.227403	0.7168	0.2832	0.2403	0.7597
APBB2	4.76512	5.00491	1.06562	0.998787	-0.093442	0.291746	-0.415058	0.3945	0.6055	0.6321	0.3679
MED8	77.9752	82.1623	0.663489	0.708101	0.093883	0.481081	-0.241074	0.6896	0.3104	0.2686	0.7314
TMEM33	14.7475	13.7529	0.592281	0.528277	-0.164987	0.198851	-0.671493	0.2208	0.7792	0.7103	0.2897
DCUN1D4	7.21497	7.61352	0.985319	1.12618	0.19277	0.550819	-0.150618	0.817	0.183	0.1564	0.8436
SGCB	20.6548	22.5162	0.728039	0.576544	-0.336585	0.013601	-0.671716	0.0566	0.9434	0.9329	0.0671
DANCR	143.67	139.85	0.680388	0.705642	0.052578	0.517067	-0.268427	0.6905	0.3095	0.3241	0.6759
CHIC2	25.0863	24.4716	1.11557	1.20969	0.116862	0.500304	-0.229223	0.725	0.275	0.2637	0.7363
ATP6V0B	209.374	210.337	0.496416	0.499307	0.008378	0.402973	-0.586695	0.4339	0.5661	0.3911	0.6089
DMAP1	46.8525	47.6804	0.910016	0.924086	0.022135	0.420668	-0.335144	0.5718	0.4282	0.388	0.612
RPS8	4099.17	4008.26	0.173178	0.138987	-0.317311	0.123922	-0.733563	0.1144	0.8856	0.8338	0.1662
SDAD1	25.8982	27.9756	0.781	0.827385	0.083236	0.458928	-0.286498	0.6442	0.3558	0.3229	0.6771
SEPT11	41.4583	40.6725	0.496379	0.537261	0.114181	0.561458	-0.276965	0.6844	0.3156	0.2337	0.7663
CCNI	28.8614	27.0251	0.941252	0.991148	0.07452	0.431003	-0.297756	0.6373	0.3627	0.2948	0.7052
SCD5	9.58747	10.5646	1.02707	1.22913	0.259103	0.570851	-0.048826	0.9152	0.0848	0.0542	0.9458
EIF2B3	41.6561	41.2955	0.879536	0.832345	-0.079562	0.314143	-0.43657	0.3966	0.6034	0.6086	0.3914
COPS4	86.025	93.7297	0.633381	0.59519	-0.089723	0.273489	-0.454126	0.3451	0.6549	0.5933	0.4067
HSD17B11	19.6223	19.7897	1.2063	1.18959	-0.020121	0.485855	-0.521485	0.4559	0.5441	0.4349	0.5651
NUDT9	20.0761	21.6803	0.964421	0.918646	-0.070154	0.349439	-0.419154	0.4348	0.5652	0.5889	0.4111
UROD	120.217	131.879	0.622327	0.619048	-0.007623	0.366175	-0.375058	0.4953	0.5047	0.4525	0.5475
SPP1	485.665	503.699	0.918332	1.02232	0.154754	0.70265	-0.210635	0.7758	0.2242	0.188	0.812
PIGY	81.5661	85.5498	0.570564	0.470893	-0.27699	0.114631	-0.655203	0.1227	0.8773	0.8249	0.1751
PYURF	81.6523	85.6392	0.570866	0.471078	-0.277186	0.114456	-0.655427	0.1224	0.8776	0.825	0.175
PDLIM5	12.2413	13.3391	0.959226	0.907729	-0.07961	0.30385	-0.454607	0.37	0.63	0.5548	0.4452
RAP1GDS1	43.3211	43.5891	0.616663	0.580225	-0.087869	0.282631	-0.441819	0.3686	0.6314	0.5848	0.4152
ADH5	146.255	136.813	0.427839	0.372174	-0.201091	0.22168	-0.520557	0.2477	0.7523	0.7424	0.2576
PPP3CA	19.0312	18.2355	0.608506	0.619967	0.026921	0.379717	-0.346343	0.5356	0.4644	0.3562	0.6438
CISD2	8.04411	7.88689	0.674863	0.673508	-0.0029	0.335735	-0.352441	0.4942	0.5058	0.4273	0.5727
PPA2	67.3027	71.1417	0.522432	0.570369	0.126655	0.526752	-0.237664	0.7358	0.2642	0.2146	0.7854
INTS12	44.1211	47.0868	0.777129	0.904069	0.218278	0.587834	-0.165624	0.8237	0.1763	0.1428	0.8572
AIMP1	49.7934	51.2513	0.525612	0.579922	0.14186	0.469939	-0.164388	0.789	0.211	0.166	0.834
PAPSS1	148.111	146.815	0.540452	0.536628	-0.010246	0.351969	-0.399864	0.4739	0.5261	0.4204	0.5796
CASP6	35.133	34.1881	0.794175	0.997184	0.328403	0.696371	-0.040306	0.9309	0.0691	0.0503	0.9497
PLA2G12A	7.06781	6.22787	1.02162	1.17635	0.203463	0.578318	-0.159712	0.8257	0.1743	0.1522	0.8478
CAMK2D	13.3431	12.7371	0.934092	0.819513	-0.188797	0.284084	-0.539026	0.2822	0.7178	0.7028	0.2972
SNHG8	125.835	108.994	1.01601	0.871081	-0.222029	0.199567	-0.563385	0.216	0.784	0.7941	0.2059
BBS7	8.23297	7.20567	1.3794	1.44254	0.064573	0.471289	-0.326232	0.6146	0.3854	0.3339	0.6661
NDUFC1	75.5336	69.616	0.566075	0.656354	0.213483	0.543055	-0.113669	0.8644	0.1356	0.0979	0.9021
NAA15	22.2949	20.3311	0.635347	0.644698	0.02108	0.398974	-0.362598	0.5227	0.4773	0.3956	0.6044
RPS3A	5001.79	4721.67	0.155885	0.134883	-0.208781	0.228218	-0.677211	0.2302	0.7698	0.7426	0.2574
ARFIP1	14.2398	13.3063	1.03026	1.11754	0.117324	0.465381	-0.287902	0.6429	0.3571	0.2574	0.7426
MSMO1	243.858	225.471	0.895255	0.879844	-0.02505	0.263384	-0.332945	0.4379	0.5621	0.5032	0.4968
TENM3	9.88016	9.34217	0.810569	0.965753	0.252718	0.616573	-0.077232	0.9006	0.0994	0.0824	0.9176
RER1	62.1071	63.7433	0.435296	0.462462	0.087338	0.513445	-0.24732	0.6965	0.3035	0.2424	0.7576
CASP3	33.3531	35.9338	0.896176	0.896661	0.00078	0.435894	-0.365986	0.532	0.468	0.416	0.584
SLC25A4	22.2398	22.0824	0.776122	0.794227	0.033267	0.424824	-0.330753	0.5653	0.4347	0.3852	0.6148
SORBS2	19.0561	17.6982	0.973289	1.15814	0.25087	0.606908	-0.055101	0.9152	0.0848	0.0758	0.9242
SDHA	101.186	113.019	0.469876	0.548397	0.222942	0.531423	-0.132312	0.8511	0.1489	0.0946	0.9054
PDCD6	213.238	214.727	0.486548	0.55388	0.186992	0.574922	-0.181047	0.7948	0.2052	0.1583	0.8417
MRPL36	116.188	117.654	0.704563	0.701896	-0.005471	0.347137	-0.369386	0.4798	0.5202	0.4412	0.5588
SRD5A1	13.4606	14.1329	1.01281	1.19988	0.244527	0.631415	-0.103837	0.8829	0.1171	0.1185	0.8815
CCT5	354.48	335.919	0.29246	0.361761	0.306801	0.77815	-0.047613	0.9263	0.0737	0.041	0.959
MARCH6	18.8	19.6857	0.421356	0.4211	-0.000876	0.334222	-0.325526	0.5141	0.4859	0.4195	0.5805
TXNDC12	94.7651	86.4155	0.464517	0.557245	0.26258	0.746736	-0.059933	0.9149	0.0851	0.0667	0.9333
BTF3L4	42.7579	43.7322	0.466191	0.464578	-0.005	0.420895	-0.344772	0.5361	0.4639	0.4119	0.5881
SKP2	14.214	11.8294	1.28032	1.47382	0.20305	0.602784	-0.140541	0.8461	0.1539	0.1538	0.8462
NDUFS4	300.562	320.43	0.504368	0.449482	-0.166214	0.24064	-0.502844	0.2608	0.7392	0.7032	0.2968
SCP2	78.0148	71.8968	0.516062	0.615177	0.253458	0.591549	-0.067736	0.9052	0.0948	0.0701	0.9299
NDUFAF2	74.8915	68.4309	0.624282	0.747339	0.259563	0.619947	-0.089536	0.8927	0.1073	0.0897	0.9103
KIF2A	15.0599	14.6159	0.864247	1.01162	0.227158	0.569457	-0.123916	0.8468	0.1532	0.1165	0.8835
C1orf123	51.5903	50.2139	0.796121	0.795508	-0.001111	0.400631	-0.41534	0.4935	0.5065	0.4321	0.5679
MAGOH	45.4348	47.1723	0.777787	0.685978	-0.181213	0.189434	-0.538475	0.2181	0.7819	0.7326	0.2674
PPWD1	11.9208	11.8948	1.2892	1.28216	-0.007899	0.384544	-0.386662	0.4892	0.5108	0.4804	0.5196
MRPS36	17.9919	17.8679	0.713197	0.657485	-0.117343	0.232452	-0.536225	0.2722	0.7278	0.6251	0.3749
CDK7	39.6283	37.1232	0.824385	0.819472	-0.008624	0.339739	-0.389863	0.462	0.538	0.4629	0.5371
AK6	106.763	115.674	0.738883	0.697358	-0.083446	0.288089	-0.455434	0.365	0.635	0.6006	0.3994
TAF9	194.647	191.023	0.555353	0.52398	-0.083893	0.351507	-0.46513	0.4032	0.5968	0.5467	0.4533
GTF2H2C	14.778	16.0516	0.980927	0.855605	-0.197201	0.140574	-0.558138	0.1663	0.8337	0.7878	0.2122
BDP1	4.79863	4.65665	1.03383	1.10313	0.093601	0.405177	-0.278433	0.619	0.381	0.29	0.71
NCRUPAR	4.88358	5.2279	1.001	0.986137	-0.021577	0.37711	-0.410187	0.4705	0.5295	0.4904	0.5096
WDR41	82.1616	84.0485	0.465133	0.566707	0.284962	0.632311	-0.273492	0.7737	0.2263	0.0773	0.9227
TBCA	263.338	240.893	0.352274	0.423501	0.265668	0.653146	-0.096147	0.8909	0.1091	0.0728	0.9272
COX7C	1227.45	1166.14	0.297344	0.302149	0.023129	0.322363	-0.280196	0.5401	0.4599	0.3644	0.6356
LOC55338	8.91538	8.3142	0.413466	0.471569	0.189699	0.503474	-0.141686	0.8202	0.1798	0.1132	0.8868
GLRX	64.8074	61.4804	0.883096	0.905837	0.036681	0.406255	-0.313294	0.578	0.422	0.3793	0.6207
MAN2A1	6.95566	7.40878	0.896349	1.00623	0.16683	0.518309	-0.174386	0.7893	0.2107	0.1881	0.8119
EPB41L4A-AS1	26.0908	28.4218	1.03064	0.858948	-0.2629	0.090879	-0.60396	0.115	0.885	0.8726	0.1274
SRP19	58.714	54.7738	0.599723	0.592259	-0.018068	0.373079	-0.383946	0.4677	0.5323	0.472	0.528
REEP5	62.7632	68.5555	0.416997	0.385592	-0.112962	0.274875	-0.519023	0.3207	0.6793	0.5904	0.4096
ATG12	24.9866	24.074	0.482188	0.586138	0.281644	0.641392	-0.087597	0.9006	0.0994	0.0635	0.9365
AP3S1	138.043	138.756	0.459154	0.411048	-0.159671	0.244075	-0.525422	0.2513	0.7487	0.6772	0.3228
SRFBP1	6.72119	6.2824	1.25925	1.29881	0.044627	0.405332	-0.288101	0.6066	0.3934	0.3551	0.6449
SNX24	16.2821	14.5638	1.24721	1.39921	0.165909	0.609147	-0.209868	0.7869	0.2131	0.2264	0.7736
ALDH7A1	49.8372	47.8752	0.528172	0.641107	0.279556	0.659032	-0.089507	0.8884	0.1116	0.0719	0.9281
PHAX	22.2536	24.1109	0.661712	0.634607	-0.060341	0.296131	-0.413551	0.383	0.617	0.5482	0.4518
HINT1	1276.81	1268.3	0.234066	0.258161	0.141358	0.664401	-0.258782	0.7482	0.2518	0.1989	0.8011
PDLIM4	35.4053	34.8603	1.03137	0.911025	-0.178994	0.164401	-0.594775	0.1718	0.8282	0.7543	0.2457
UQCRQ	66.7111	62.9729	0.416183	0.42145	0.018143	0.382381	-0.304043	0.5569	0.4431	0.3883	0.6117
AFF4	12.2102	12.8664	0.603797	0.642931	0.090601	0.478184	-0.27018	0.684	0.316	0.254	0.746
SKP1	448.787	447.366	0.262225	0.313616	0.258198	0.626699	-0.093324	0.8896	0.1104	0.0682	0.9318
UBE2B	38.7207	36.1876	0.533458	0.567568	0.089418	0.473545	-0.272587	0.6682	0.3318	0.2774	0.7226
TXNDC15	14.5667	16.4418	0.826722	0.675797	-0.290812	0.057417	-0.701762	0.0805	0.9195	0.8868	0.1132
PCBD2	5.37359	4.8807	1.2648	1.58256	0.323345	0.688245	-0.184752	0.8427	0.1573	0.0756	0.9244
BRD8	21.1614	22.858	1.08899	0.931009	-0.226117	0.164849	-0.579672	0.177	0.823	0.809	0.191
UBE2D2	10.2391	10.7669	0.948894	0.796022	-0.253437	0.247795	-0.606237	0.2079	0.7921	0.8155	0.1845
CXXC5	56.2647	61.6323	0.876787	0.815334	-0.104836	0.274926	-0.469378	0.333	0.667	0.6387	0.3613
CYSTM1	175.105	179.074	0.801154	0.806649	0.009861	0.362979	-0.33727	0.521	0.479	0.4107	0.5893
IK	136.78	142.296	0.551547	0.553011	0.003825	0.47566	-0.402217	0.5251	0.4749	0.3965	0.6035
WDR55	16.7527	16.0501	1.05373	1.05573	0.002739	0.357481	-0.317017	0.5332	0.4668	0.4312	0.5688
HDAC3	45.5532	44.2086	0.845165	0.992123	0.231287	0.605487	-0.147055	0.8403	0.1597	0.1233	0.8767
RBM27	6.55693	6.10774	1.18071	1.07133	-0.140244	0.352009	-0.467219	0.3658	0.6342	0.656	0.344
DPYSL3	30.9467	33.4769	0.793602	0.762979	-0.056773	0.336872	-0.417817	0.4037	0.5963	0.5184	0.4816
GM2A	11.922	11.1354	1.14117	1.33465	0.225942	0.569421	-0.22453	0.7691	0.2309	0.1319	0.8681
G3BP1	88.9017	94.3775	0.578991	0.500714	-0.209556	0.146819	-0.551934	0.1609	0.8391	0.7995	0.2005
ADAM19	38.8331	40.7989	0.787826	0.697594	-0.175489	0.269795	-0.626753	0.2655	0.7345	0.6807	0.3193
THG1L	26.2024	25.2783	1.23788	1.13704	-0.122585	0.254431	-0.509944	0.2977	0.7023	0.679	0.321
TTC1	84.2857	78.4166	0.599643	0.74396	0.311122	0.700642	-0.197303	0.8519	0.1481	0.0676	0.9324
NUDCD2	56.9301	51.892	0.837709	0.706762	-0.245225	0.151425	-0.630993	0.1541	0.8459	0.8089	0.1911
RARS	180.067	186.19	0.521147	0.531161	0.027459	0.409557	-0.354474	0.5468	0.4532	0.3472	0.6528
STK10	8.05819	8.07152	1.0757	1.29739	0.270343	0.606089	-0.091379	0.8913	0.1087	0.0739	0.9261
DUSP1	94.7568	94.018	1.29091	1.07791	-0.260153	0.149873	-0.635847	0.1502	0.8498	0.8154	0.1846
ATP6V0E1	392.626	417.129	0.437522	0.392572	-0.156397	0.2591	-0.546882	0.2837	0.7163	0.6632	0.3368
SFXN1	42.5116	39.1239	0.598985	0.652169	0.122727	0.487458	-0.228579	0.7158	0.2842	0.215	0.785
RAB24	37.8973	42.5653	0.953461	1.05687	0.148551	0.484292	-0.293629	0.6727	0.3273	0.2273	0.7727
PDLIM7	410.494	422.278	0.347619	0.485083	0.480725	0.85351	-0.294462	0.8547	0.1453	0.0179	0.9821
TBC1D9B	19.1686	18.129	0.759936	0.95088	0.323387	0.670591	-0.019633	0.9377	0.0623	0.046	0.954
RNF130	24.8557	22.871	0.757997	0.993274	0.389999	0.769808	-0.01235	0.9445	0.0555	0.0253	0.9747
GNB2L1	4600.13	4526.56	0.221822	0.176936	-0.326179	0.165621	-0.727689	0.1484	0.8516	0.8176	0.1824
LYRM4	60.1314	59.6949	0.671384	0.718855	0.098563	0.479537	-0.280178	0.6628	0.3372	0.2564	0.7436
EEF1E1	67.0262	66.1147	0.682693	0.633039	-0.108941	0.255527	-0.504045	0.3237	0.6763	0.6297	0.3703
PAK1IP1	48.4356	45.355	0.867847	0.998306	0.202041	0.573325	-0.15283	0.8272	0.1728	0.1575	0.8425
TMEM14C	142.544	128.358	0.358621	0.356763	-0.007492	0.361146	-0.359154	0.5015	0.4985	0.425	0.575
NEDD9	20.3047	20.5045	1.08643	1.05888	-0.037058	0.339679	-0.396031	0.4441	0.5559	0.523	0.477
MIER1	5.33232	5.42776	0.880477	0.851858	-0.047672	0.546152	-0.441328	0.515	0.485	0.4726	0.5274
TBC1D7	54.2011	52.9603	0.791214	0.903542	0.191525	0.580011	-0.172401	0.8162	0.1838	0.1494	0.8506
SERBP1	62.7051	61.2268	0.361575	0.372436	0.042696	0.38343	-0.292786	0.5977	0.4023	0.3223	0.6777
CDKAL1	7.31117	7.45468	1.42877	1.34078	-0.091705	0.247825	-0.464143	0.3255	0.6745	0.6282	0.3718
TDP2	17.79	15.8431	0.842916	1.08469	0.363821	0.764767	-0.013294	0.9436	0.0564	0.0511	0.9489
BTN2A1	17.0646	18.7208	1.35143	1.22448	-0.14232	0.349046	-0.477118	0.3583	0.6417	0.7077	0.2923
ZKSCAN3	6.48176	7.32125	1.10013	1.04001	-0.081082	0.222849	-0.477819	0.2814	0.7186	0.5871	0.4129
ZNRD1	33.3298	32.6569	0.87673	1.14711	0.387797	0.745113	-0.036315	0.9336	0.0664	0.0311	0.9689
GNL1	7.17997	7.75905	0.988855	0.918329	-0.106748	0.245419	-0.478804	0.2948	0.7052	0.6298	0.3702
ABCF1	28.1093	30.7967	0.890139	0.872609	-0.028695	0.333572	-0.339499	0.4949	0.5051	0.4973	0.5027
PPP1R10	8.22103	8.4823	1.19469	1.24497	0.059475	0.432429	-0.317099	0.6079	0.3921	0.3569	0.6431
MRPS18B	94.0222	84.9438	0.76361	0.74476	-0.03606	0.331144	-0.43467	0.4263	0.5737	0.4791	0.5209
HLA-C	128.953	114.599	0.614496	0.71616	0.22088	0.564057	-0.155057	0.8329	0.1671	0.0966	0.9034
DDX39B	117.403	129.341	0.425185	0.437055	0.039726	0.435145	-0.377444	0.5554	0.4446	0.3404	0.6596
BAG6	13.9341	14.6853	0.805685	0.766236	-0.072428	0.305681	-0.437512	0.3856	0.6144	0.5578	0.4422
CSNK2B	325.997	313.629	0.300577	0.292656	-0.038532	0.320696	-0.38482	0.4532	0.5468	0.4831	0.5169
ABHD16A	55.4523	48.8451	0.703155	0.835555	0.248892	0.673361	-0.135008	0.8619	0.1381	0.1079	0.8921
DDAH2	89.8984	92.696	0.531845	0.623525	0.229443	0.568111	-0.093619	0.8851	0.1149	0.0934	0.9066
CLIC1	1339.2	1336.79	0.296808	0.355584	0.26066	0.601565	-0.089267	0.8858	0.1142	0.0725	0.9275
VARS	21.2023	18.6623	0.848332	1.11805	0.39828	0.765872	-0.011179	0.9449	0.0551	0.0258	0.9742
C6orf48	317.4	297.377	0.440299	0.448348	0.026136	0.502813	-0.344524	0.5839	0.4161	0.3604	0.6396
NEU1	63.3689	65.6082	0.832044	0.828134	-0.006796	0.425565	-0.373775	0.5215	0.4785	0.4416	0.5584
EHMT2	7.78952	6.8652	1.25201	1.37508	0.135264	0.500097	-0.226171	0.7252	0.2748	0.2304	0.7696
AGPAT1	36.1879	37.9139	0.605421	0.629022	0.055171	0.399972	-0.303409	0.6114	0.3886	0.3211	0.6789
RPS18	5946.94	5708.54	0.22751	0.185385	-0.295406	0.393074	-0.883745	0.2403	0.7597	0.6737	0.3263
DAXX	30.6248	30.7471	0.755024	0.870629	0.205535	0.573566	-0.181416	0.7967	0.2033	0.1375	0.8625
BAK1	29.1946	25.9593	0.915267	0.917261	0.00314	0.365677	-0.335287	0.5247	0.4753	0.4484	0.5516
CRYZ	38.8378	39.0051	0.776833	0.670282	-0.212838	0.149336	-0.575374	0.177	0.823	0.8012	0.1988
RPL10A	2646.66	2661.65	0.164872	0.192881	0.226366	0.658678	-0.166053	0.8284	0.1716	0.1247	0.8753
TEAD3	15.6036	15.8725	1.09653	0.962923	-0.187456	0.202999	-0.529999	0.2206	0.7794	0.7717	0.2283
ACADM	19.4294	18.2193	0.929438	0.9703	0.062071	0.435396	-0.2751	0.6461	0.3539	0.3427	0.6573
C6orf89	9.73516	9.31301	0.93157	0.915505	-0.025098	0.322809	-0.395763	0.435	0.565	0.496	0.504
RABGGTB	45.0709	46.9284	0.70803	0.771255	0.123397	0.48374	-0.269907	0.6919	0.3081	0.23	0.77
RNF8	10.356	9.89647	1.07707	1.04505	-0.043551	0.3151	-0.438167	0.3908	0.6092	0.5442	0.4558
GLO1	222.42	204.12	0.405024	0.363508	-0.156022	0.255263	-0.545205	0.2694	0.7306	0.653	0.347
CCND3	35.8325	33.1991	1.03935	1.0315	-0.010931	0.411629	-0.392397	0.4974	0.5026	0.4544	0.5456
MRPS10	70.5166	74.3417	0.664096	0.545253	-0.284466	0.103325	-0.649078	0.113	0.887	0.8495	0.1505
UBR2	8.64046	9.36797	1.12713	1.15345	0.033299	0.388229	-0.34727	0.5391	0.4609	0.4011	0.5989
TBCC	39.4847	43.3982	0.873267	0.825002	-0.082025	0.290751	-0.498948	0.3311	0.6689	0.598	0.402
PPP2R5D	37.0224	39.2688	0.671855	0.679522	0.01637	0.315052	-0.390389	0.4527	0.5473	0.3957	0.6043
CUL7	10.3152	8.77579	0.992652	0.954955	-0.055855	0.325249	-0.435031	0.3941	0.6059	0.5632	0.4368
PIGK	6.54849	6.28836	1.14604	1.29409	0.175286	0.56969	-0.262137	0.7318	0.2682	0.1902	0.8098
MAD2L1BP	28.8913	30.7548	0.960871	1.07192	0.157781	0.538271	-0.194715	0.7712	0.2288	0.2037	0.7963
HSP90AB1	1257.98	1192.72	0.32473	0.235736	-0.462066	0.154616	-1.36836	0.1051	0.8949	0.8586	0.1414
SLC35B2	85.0721	75.9058	0.547325	0.583737	0.092922	0.490596	-0.320704	0.6486	0.3514	0.2738	0.7262
CDC5L	11.6636	10.6274	0.941911	0.871304	-0.112415	0.263258	-0.481372	0.3083	0.6917	0.6608	0.3392
SUPT3H	8.48802	9.94059	1.17887	0.999501	-0.238126	0.129345	-0.653811	0.1404	0.8596	0.8249	0.1751
USP33	21.5366	19.2044	0.914476	0.866782	-0.077276	0.301202	-0.435482	0.3875	0.6125	0.6002	0.3998
EFHC1	8.03971	8.57681	1.25323	1.23742	-0.018315	0.345086	-0.380632	0.4614	0.5386	0.5044	0.4956
ELOVL5	47.3472	46.9578	0.579732	0.719619	0.311848	0.685256	-0.106592	0.8838	0.1162	0.0653	0.9347
FUBP1	69.9064	74.3111	0.779657	0.695495	-0.164798	0.212916	-0.500753	0.2478	0.7522	0.7141	0.2859
MTRNR2L9	4548.1	5015.02	0.521189	0.373001	-0.482627	0.019405	-0.948444	0.0576	0.9424	0.9281	0.0719
EEF1A1	6342.28	6491.76	0.304751	0.238109	-0.35601	0.170717	-0.863863	0.1235	0.8765	0.8232	0.1768
NT5E	39.6673	39.095	0.79984	0.903567	0.175919	0.529074	-0.201736	0.7681	0.2319	0.1758	0.8242
SNHG5	484.382	465.307	0.368346	0.338224	-0.12308	0.235245	-0.488928	0.2856	0.7144	0.6274	0.3726
SLC35A1	17.2815	18.8411	1.18732	1.14796	-0.048644	0.334927	-0.436837	0.4284	0.5716	0.564	0.436
RARS2	89.296	86.1437	0.601847	0.651236	0.113783	0.491252	-0.269177	0.6748	0.3252	0.258	0.742
AKIRIN2	16.7358	14.9833	0.896541	1.14775	0.356367	0.768628	-0.034047	0.9336	0.0664	0.0465	0.9535
LYRM2	9.42187	8.63192	0.984063	1.10809	0.171249	0.50567	-0.206051	0.755	0.245	0.1736	0.8264
CCNC	26.3965	23.566	0.736431	0.783277	0.088972	0.448782	-0.245509	0.6842	0.3158	0.2617	0.7383
SNX3	21.6152	22.3579	0.953706	1.019	0.095538	0.485354	-0.259972	0.6877	0.3123	0.2956	0.7044
RPF1	34.6653	38.0126	0.869171	0.796516	-0.125937	0.239771	-0.52624	0.2787	0.7213	0.6788	0.3212
GNG5	506.861	471.004	0.301447	0.270157	-0.158104	0.196711	-0.515048	0.229	0.771	0.6987	0.3013
GTF3C6	253.769	229.866	0.513546	0.405661	-0.34022	0.049268	-0.693579	0.0769	0.9231	0.8867	0.1133
FAM229B	9.40021	8.91764	1.14495	1.07516	-0.090734	0.230376	-0.473472	0.2959	0.7041	0.6208	0.3792
RWDD1	60.0352	56.5027	0.6508	0.609993	-0.093421	0.254607	-0.47721	0.322	0.678	0.5957	0.4043
C1orf52	9.04078	9.13515	0.910417	0.831403	-0.13098	0.217824	-0.478301	0.2689	0.7311	0.7058	0.2942
HDDC2	59.7501	62.7395	0.644629	0.634618	-0.02258	0.343509	-0.389432	0.4559	0.5441	0.4723	0.5277
BCL10	7.48478	7.45955	1.03755	0.825256	-0.330263	0.035904	-0.692604	0.0696	0.9304	0.9271	0.0729
RPS12	3789.08	3581.82	0.197293	0.187692	-0.071976	0.323473	-0.496054	0.3701	0.6299	0.5154	0.4846
ODF2L	11.0851	12.1121	0.56063	0.513727	-0.126047	0.23541	-0.521548	0.2721	0.7279	0.6165	0.3835
TBPL1	41.5561	41.1945	0.823958	1.00012	0.279524	0.666184	-0.052629	0.917	0.083	0.0846	0.9154
PERP	29.3465	31.7781	0.567582	0.54364	-0.062178	0.291973	-0.39793	0.3873	0.6127	0.5333	0.4667
SF3B5	250.038	226.317	0.541751	0.467682	-0.212103	0.14005	-0.557284	0.1612	0.8388	0.7774	0.2226
SEP15	127.796	140.272	0.348263	0.336778	-0.048381	0.332973	-0.461257	0.4258	0.5742	0.4813	0.5187
GINM1	45.6838	50.3256	1.08562	1.02163	-0.087648	0.284571	-0.463284	0.35	0.65	0.6189	0.3811
KATNA1	36.8195	32.5174	0.858631	0.997399	0.216132	0.651617	-0.17089	0.8317	0.1683	0.1683	0.8317
RMND1	33.1108	30.1828	0.992199	1.08733	0.132087	0.50502	-0.212067	0.7465	0.2535	0.2426	0.7574
ARMT1	25.1901	26.2068	0.894976	0.870036	-0.040774	0.337706	-0.414084	0.4347	0.5653	0.5243	0.4757
MTRF1L	13.4697	12.8817	1.0448	1.26138	0.27178	0.652003	-0.08327	0.8986	0.1014	0.0802	0.9198
TFB1M	21.5109	21.6597	0.936346	1.00651	0.104243	0.474421	-0.271343	0.6731	0.3269	0.2864	0.7136
TMEM242	10.0852	11.1412	0.846814	0.748562	-0.177923	0.213061	-0.518247	0.2389	0.7611	0.7494	0.2506
DYNLT1	397.31	404.891	0.332784	0.3429	0.043198	0.426404	-0.301279	0.601	0.399	0.3378	0.6622
GTF2B	46.3052	50.8869	0.792984	0.978467	0.303232	0.65592	-0.077671	0.9014	0.0986	0.0675	0.9325
RPS6KA2	26.4689	26.9549	0.732699	0.639381	-0.196544	0.242181	-0.547824	0.2356	0.7644	0.736	0.264
PDCD2	11.316	10.5117	1.2638	1.39945	0.147099	0.517202	-0.30641	0.6673	0.3327	0.2235	0.7765
C7orf50	157.517	143.662	0.452771	0.468855	0.050361	0.426863	-0.30056	0.6034	0.3966	0.3141	0.6859
ZFAND2A	79.0279	69.6405	0.857907	0.801937	-0.097332	0.349039	-0.463066	0.3904	0.6096	0.6044	0.3956
INTS1	7.42709	7.56543	0.944503	0.966262	0.032858	0.393238	-0.483656	0.4678	0.5322	0.3906	0.6094
PSMG3	80.7015	71.996	0.824294	0.927848	0.170729	0.555331	-0.215233	0.7718	0.2282	0.1883	0.8117
BRAT1	15.5317	14.7786	1.07868	1.21605	0.172941	0.523678	-0.231713	0.7364	0.2636	0.1944	0.8056
FOXK1	4.74035	5.14877	0.736544	0.731096	-0.010711	0.314012	-0.405375	0.4577	0.5423	0.4386	0.5614
AP5Z1	6.5842	7.12113	1.11534	1.09658	-0.024463	0.370571	-0.354217	0.5178	0.4822	0.4948	0.5052
RNF216P1	31.9053	31.2982	0.865378	0.776477	-0.156387	0.200611	-0.525799	0.2356	0.7644	0.7253	0.2747
RNF216	11.8867	10.9798	0.820533	0.851527	0.05349	0.440345	-0.327223	0.5902	0.4098	0.3516	0.6484
EIF2AK1	7.96206	7.81664	1.09997	1.23584	0.168029	0.529493	-0.226384	0.7545	0.2455	0.1995	0.8005
NDUFA4	182.391	181.129	0.3342	0.272963	-0.292009	0.027746	-0.65776	0.0634	0.9366	0.9129	0.0871
TWISTNB	7.53812	6.71109	1.08288	1.20125	0.149667	0.506439	-0.244209	0.7148	0.2852	0.2207	0.7793
OSBPL3	5.77318	5.97784	1.29146	1.41088	0.127596	0.463128	-0.370201	0.5955	0.4045	0.2401	0.7599
RALA	44.4103	41.6707	0.46098	0.602479	0.386208	0.813622	-0.007249	0.9459	0.0541	0.0331	0.9669
MTF2	18.9263	17.148	0.895588	1.08239	0.273313	0.61197	-0.110571	0.8736	0.1264	0.085	0.915
PSMA2	303.098	314.596	0.302578	0.306226	0.017289	0.384654	-0.293409	0.5548	0.4452	0.3532	0.6468
MRPL32	74.7921	78.6284	0.712921	0.669238	-0.091225	0.32153	-0.47321	0.3733	0.6267	0.5994	0.4006
COA1	120.401	120.608	0.582292	0.693287	0.251709	0.672665	-0.080875	0.9016	0.0984	0.0859	0.9141
BLVRA	114.767	105.393	0.775164	0.73943	-0.06809	0.347659	-0.443078	0.4147	0.5853	0.5526	0.4474
MRPS24	246.263	249.671	0.475483	0.540096	0.183822	0.509558	-0.16442	0.8025	0.1975	0.126	0.874
DDX56	65.0095	60.0851	0.665444	0.796657	0.25964	0.609593	-0.081181	0.8935	0.1065	0.0801	0.9199
FNBP1L	19.1283	19.554	0.670882	0.736105	0.133852	0.480945	-0.254783	0.7071	0.2929	0.2135	0.7865
HUS1	13.1252	12.0051	1.07813	1.31013	0.281182	0.630627	-0.103418	0.8857	0.1143	0.0849	0.9151
UPP1	122.877	106.778	0.988833	0.92265	-0.099943	0.361368	-0.500056	0.3797	0.6203	0.5639	0.4361
MRPS17	55.1347	51.417	0.859259	0.838256	-0.035702	0.351525	-0.399992	0.4498	0.5502	0.5121	0.4879
PSPH	56.181	61.1166	0.764083	0.757862	-0.011794	0.316988	-0.362315	0.4635	0.5365	0.4482	0.5518
SUMF2	45.2127	47.4201	0.717151	0.85863	0.259761	0.600388	-0.127278	0.8599	0.1401	0.0906	0.9094
CNN3	346.216	317.745	0.353311	0.401953	0.186087	0.565721	-0.132164	0.8351	0.1649	0.117	0.883
LOC493754	25.6732	25.6797	0.952443	0.960729	0.012497	0.379061	-0.360599	0.5177	0.4823	0.435	0.565
RABGEF1	13.1548	13.4994	0.982354	1.02306	0.058583	0.478687	-0.27631	0.6499	0.3501	0.3611	0.6389
POM121	8.63598	9.93764	0.847656	0.661601	-0.357517	0.112275	-0.773951	0.1169	0.8831	0.875	0.125
BAZ1B	6.94088	7.21026	1.16855	1.0467	-0.158867	0.196598	-0.50798	0.2311	0.7689	0.7372	0.2628
EIF4H	288.137	308.955	0.351635	0.30104	-0.224124	0.096696	-0.579198	0.1176	0.8824	0.8034	0.1966
POM121C	5.72421	6.05899	1.02244	1.08429	0.084745	0.435056	-0.369185	0.5967	0.4033	0.2683	0.7317
SPDYE5	6.73737	6.53315	0.546322	0.53969	-0.017621	0.290308	-0.315437	0.4778	0.5222	0.4561	0.5439
RHBDD2	70.4971	69.4462	0.643866	0.757028	0.233586	0.564257	-0.097694	0.8744	0.1256	0.0902	0.9098
PTPN12	14.9798	14.3178	0.994323	1.19504	0.26527	0.633375	-0.104865	0.8742	0.1258	0.092	0.908
AKAP9	9.07475	8.77865	0.77789	0.763158	-0.027585	0.331967	-0.344944	0.4733	0.5267	0.4733	0.5267
CYP51A1	37.0438	38.1208	1.08404	0.978929	-0.147144	0.20946	-0.482068	0.2543	0.7457	0.7242	0.2758
GNG11	98.0709	87.8767	0.899816	0.967786	0.105059	0.496274	-0.270812	0.6816	0.3184	0.2679	0.7321
SGCE	15.6229	14.474	1.23731	1.22658	-0.012569	0.381492	-0.401237	0.4848	0.5152	0.5035	0.4965
PON2	212.269	218.445	0.552852	0.520217	-0.08778	0.344805	-0.490368	0.381	0.619	0.5457	0.4543
PDAP1	22.1087	22.4635	0.420492	0.450416	0.09918	0.478917	-0.26275	0.6821	0.3179	0.2401	0.7599
ZNF3	24.9841	26.1655	1.01295	1.15262	0.186356	0.558895	-0.193208	0.7914	0.2086	0.1704	0.8296
COPS6	292.899	274.892	0.372925	0.375331	0.009278	0.354759	-0.387263	0.4892	0.5108	0.387	0.613
AP4M1	22.1415	20.9337	1.17429	1.20636	0.038881	0.400996	-0.395803	0.5121	0.4879	0.4173	0.5827
LAMTOR4	208.357	203.049	0.535526	0.432636	-0.307802	0.089754	-0.685336	0.1027	0.8973	0.8722	0.1278
EPHB4	6.72672	6.08548	0.989276	0.990071	0.001158	0.371017	-0.374672	0.5017	0.4983	0.4607	0.5393
PLOD3	55.3453	59.9891	0.584515	0.687746	0.234637	0.57536	-0.105667	0.8762	0.1238	0.095	0.905
ZNHIT1	102.659	96.1273	0.49346	0.538613	0.126316	0.578376	-0.210213	0.7563	0.2437	0.2148	0.7852
FIS1	163.566	146.572	0.552698	0.62182	0.170007	0.547544	-0.175895	0.7985	0.2015	0.1646	0.8354
RTCA	59.6924	55.7901	0.599441	0.608404	0.021411	0.35858	-0.329965	0.5299	0.4701	0.3898	0.6102
IFT22	32.5193	32.7726	0.698083	0.808456	0.211769	0.560357	-0.127818	0.8456	0.1544	0.1192	0.8808
ORAI2	6.77785	7.00681	0.777532	0.736292	-0.078625	0.236964	-0.427324	0.3187	0.6813	0.6021	0.3979
POLR2J	118.126	109.139	0.41174	0.510005	0.308779	0.665688	-0.026019	0.937	0.063	0.0399	0.9601
POLR2J3	18.508	19.3331	0.986011	1.01229	0.037946	0.383214	-0.331805	0.5407	0.4593	0.3842	0.6158
UPK3BL	13.7188	14.7372	1.18372	1.06943	-0.146485	0.238631	-0.498654	0.2756	0.7244	0.7039	0.2961
DNAJC2	32.039	28.2002	0.753638	0.908539	0.269677	0.651173	-0.075296	0.901	0.099	0.0711	0.9289
RINT1	17.4132	17.4722	1.09387	1.19914	0.132558	0.52825	-0.254346	0.7193	0.2807	0.2621	0.7379
SYPL1	75.9393	78.6011	0.506976	0.629329	0.311896	0.625539	-0.059815	0.9132	0.0868	0.0453	0.9547
BCAP29	7.6334	7.22341	0.907954	0.909276	0.002098	0.390267	-0.332561	0.5401	0.4599	0.4414	0.5586
EXTL2	19.4627	18.984	0.945446	0.936009	-0.014473	0.370859	-0.394906	0.4843	0.5157	0.494	0.506
THAP5	9.80724	9.26699	0.754965	0.750467	-0.008621	0.339908	-0.348135	0.4851	0.5149	0.4462	0.5538
DPH5	35.7647	33.3986	0.880741	1.00996	0.19751	0.614902	-0.158552	0.8262	0.1738	0.1569	0.8431
LINC00998	39.8236	36.9547	0.777375	0.831582	0.097248	0.446164	-0.247988	0.6826	0.3174	0.264	0.736
CAV1	204.969	193.984	0.579788	0.720329	0.313132	0.630316	-0.075803	0.9086	0.0914	0.0435	0.9565
CAPZA2	131.642	118.516	0.409682	0.388696	-0.075863	0.418386	-0.42478	0.4411	0.5589	0.5204	0.4796
AASS	5.30912	5.47088	1.02582	1.05027	0.033989	0.412116	-0.37007	0.5523	0.4477	0.3808	0.6192
NDUFA5	11.6664	11.3372	0.596918	0.506482	-0.237022	0.109044	-0.570737	0.1361	0.8639	0.839	0.161
RBM28	14.7462	14.1795	1.1616	1.18667	0.030807	0.423749	-0.367508	0.5491	0.4509	0.4355	0.5645
METTL2B	12.9326	11.3209	0.763925	1.00002	0.388523	0.734143	-0.019827	0.94	0.06	0.0288	0.9712
FLNC	13.33	12.5897	0.815172	0.831584	0.028758	0.405149	-0.272321	0.6124	0.3876	0.377	0.623
ATP6V1F	381.601	365.266	0.419252	0.476468	0.184561	0.552228	-0.173003	0.8049	0.1951	0.1285	0.8715
TNPO3	10.893	9.09061	1.18284	1.35068	0.191435	0.589219	-0.199499	0.7844	0.2156	0.1821	0.8179
EXOC4	48.0711	49.127	0.824352	0.989557	0.263522	0.599396	-0.098219	0.8814	0.1186	0.0772	0.9228
CALD1	373.936	369.123	0.498855	0.558981	0.164179	0.469081	-0.190727	0.7633	0.2367	0.1366	0.8634
MRPS33	136.504	125.869	0.603733	0.621723	0.042361	0.402409	-0.327672	0.5708	0.4292	0.3707	0.6293
SSBP1	473.191	446.369	0.315153	0.384858	0.288272	0.627952	-0.064511	0.9084	0.0916	0.049	0.951
CNTNAP2	34.4894	35.9222	0.590435	0.797205	0.433172	0.795248	-0.031583	0.9343	0.0657	0.0328	0.9672
CUL1	28.8937	30.2022	0.736829	0.944579	0.358342	0.707575	-0.141959	0.8705	0.1295	0.0397	0.9603
PDIA4	170.107	174.792	0.460222	0.473996	0.042542	0.550416	-0.343778	0.6272	0.3728	0.3234	0.6766
FASTK	49.292	44.6955	0.87026	0.875986	0.009462	0.378263	-0.333986	0.5366	0.4634	0.4388	0.5612
DNAJB6	217.386	197.415	0.414787	0.420753	0.020602	0.436701	-0.332526	0.5603	0.4397	0.38	0.62
CLN8	7.70261	8.36628	1.11217	0.931659	-0.255497	0.072684	-0.622264	0.0953	0.9047	0.8705	0.1295
NOL9	5.69271	4.90124	0.854426	0.828534	-0.044394	0.387037	-0.340287	0.5119	0.4881	0.4905	0.5095
PSMA5	51.9957	53.5882	0.415439	0.436989	0.072959	0.418371	-0.247116	0.6395	0.3605	0.2805	0.7195
GNAI3	101.454	92.0618	0.376448	0.461234	0.293048	0.650892	-0.133702	0.8578	0.1422	0.0648	0.9352
ERI1	9.7389	10.0551	1.00864	1.19691	0.246908	0.650799	-0.106328	0.8799	0.1201	0.103	0.897
PINX1	24.3672	24.3335	1.15293	1.10487	-0.061432	0.337968	-0.483622	0.3862	0.6138	0.5793	0.4207
NEIL2	30.1575	28.2939	0.911789	1.08255	0.247667	0.598215	-0.093032	0.8834	0.1166	0.0975	0.9025
STRIP1	15.4877	13.7882	1.08129	1.22584	0.181017	0.555924	-0.18094	0.797	0.203	0.1953	0.8047
PDLIM2	77.5983	83.8517	0.535331	0.528104	-0.01961	0.322025	-0.347033	0.4699	0.5301	0.4664	0.5336
CLU	75.1128	72.5006	0.943394	0.987338	0.065683	0.498415	-0.6338	0.6007	0.3993	0.3138	0.6862
CCDC25	18.797	19.4152	0.704805	0.77585	0.138555	0.519147	-0.248585	0.7268	0.2732	0.2319	0.7681
ELP3	17.9323	19.1457	0.998403	1.03327	0.04952	0.44832	-0.303944	0.6115	0.3885	0.365	0.635
EXTL3	11.6902	12.8581	0.962886	1.10129	0.193754	0.565559	-0.221855	0.7672	0.2328	0.16	0.84
DCTN6	69.5713	70.1153	0.64278	0.711803	0.147153	0.522904	-0.257366	0.7128	0.2872	0.205	0.795
DRAM2	46.0843	42.3992	0.679726	0.758827	0.158818	0.538601	-0.216518	0.7595	0.2405	0.1912	0.8088
PROSC	35.4932	33.1628	0.847637	0.913993	0.108737	0.509501	-0.244864	0.7169	0.2831	0.2738	0.7262
BRF2	16.6566	15.7148	1.29032	1.1588	-0.155099	0.264847	-0.543868	0.2749	0.7251	0.715	0.285
EIF4EBP1	511.11	516.691	0.459617	0.501425	0.125602	0.452503	-0.224725	0.7157	0.2843	0.2196	0.7804
TACC1	5.82178	5.67368	1.18052	1.23314	0.06292	0.523964	-0.280607	0.6775	0.3225	0.3407	0.6593
TM2D2	39.4256	40.7154	0.536405	0.603102	0.169079	0.547073	-0.245178	0.7321	0.2679	0.1806	0.8194
POLB	37.2784	32.1268	0.979834	1.0982	0.164533	0.555426	-0.200076	0.7767	0.2233	0.2086	0.7914
POMK	23.4278	21.4196	1.01678	1.02534	0.012095	0.413717	-0.379715	0.515	0.485	0.4189	0.5811
ATP5F1	245.441	253.333	0.310012	0.377885	0.285626	0.610047	-0.050396	0.9179	0.0821	0.0418	0.9582
PRKDC	17.8482	16.9703	0.530138	0.60826	0.198318	0.549134	-0.132772	0.8347	0.1653	0.1177	0.8823
SNAI2	78.167	80.7418	1.03605	1.08123	0.061569	0.405296	-0.290123	0.5972	0.4028	0.3417	0.6583
TMEM68	5.3305	5.76437	1.27808	1.16952	-0.128066	0.218612	-0.536925	0.256	0.744	0.6915	0.3085
RPS20	1241.49	1311.73	0.222062	0.17472	-0.345911	0.03088	-0.644276	0.0686	0.9314	0.9265	0.0735
UBXN2B	7.77035	8.55421	0.888594	1.01831	0.196575	0.582366	-0.161462	0.8327	0.1673	0.1421	0.8579
SDCBP	304.475	296.341	0.404392	0.431411	0.09331	0.43791	-0.242573	0.6786	0.3214	0.2416	0.7584
CHD7	4.89518	5.1075	0.993118	0.95343	-0.058838	0.296381	-0.401497	0.4093	0.5907	0.5433	0.4567
ARMC1	19.9075	20.435	0.986834	0.900904	-0.131434	0.343486	-0.484251	0.3519	0.6481	0.6403	0.3597
RHOC	694.255	627.417	0.288568	0.346552	0.264162	0.685512	-0.100622	0.8845	0.1155	0.0825	0.9175
RPL7	4741.56	4879.21	0.163377	0.161696	-0.01492	0.410839	-0.492245	0.4341	0.5659	0.4072	0.5928
UBE2W	6.70355	7.05576	1.10318	0.99195	-0.153328	0.189883	-0.513334	0.2288	0.7712	0.7454	0.2546
TCEB1	40.3634	35.8344	0.406257	0.429231	0.079361	0.473124	-0.194027	0.7337	0.2663	0.2536	0.7464
TMEM70	26.1843	23.2402	0.826405	0.958582	0.214053	0.627697	-0.134844	0.8512	0.1488	0.1443	0.8557
MRPS28	51.2004	42.9887	0.921141	1.05393	0.194287	0.569039	-0.123912	0.8494	0.1506	0.141	0.859
C8orf59	39.5169	36.1965	0.526413	0.579579	0.138809	0.475001	-0.19528	0.7541	0.2459	0.1897	0.8103
CPNE3	6.47942	6.59014	1.13009	1.19164	0.076511	0.415256	-0.338989	0.5813	0.4187	0.3182	0.6818
OTUD6B-AS1	15.1454	14.1056	1.06979	1.01192	-0.08022	0.291616	-0.432004	0.3861	0.6139	0.6023	0.3977
ZNF706	87.4635	90.9755	0.387139	0.453641	0.228701	0.576642	-0.234185	0.7638	0.2362	0.101	0.899
ATP6V1C1	9.72264	8.76314	1.01949	1.17209	0.201241	0.582834	-0.142054	0.839	0.161	0.1557	0.8443
BCAS2	100.212	94.7463	0.634835	0.544859	-0.220496	0.173947	-0.577308	0.1776	0.8224	0.7557	0.2443
DCAF13	126.351	121.084	0.386199	0.437726	0.180684	0.525137	-0.190282	0.7896	0.2104	0.153	0.847
SIKE1	4.90442	5.17069	1.16631	0.994219	-0.230322	0.148713	-0.577576	0.1583	0.8417	0.8204	0.1796
EMC2	76.9671	66.8901	0.752264	0.829258	0.14058	0.570291	-0.255626	0.7287	0.2713	0.2257	0.7743
EIF3H	499.101	544.76	0.314961	0.301283	-0.064054	0.397231	-0.454614	0.4233	0.5767	0.4886	0.5114
EXT1	18.787	18.4733	0.957637	1.11006	0.213087	0.567552	-0.288419	0.7179	0.2821	0.1264	0.8736
MRPL13	134.402	127.905	0.448344	0.526524	0.231892	0.566003	-0.127011	0.8548	0.1452	0.0897	0.9103
DERL1	30.2909	32.4198	0.672264	0.733769	0.126299	0.475967	-0.218889	0.7273	0.2727	0.2254	0.7746
NDUFB9	384.522	408.091	0.318123	0.392716	0.303902	0.711577	-0.128751	0.8754	0.1246	0.0742	0.9258
FAM49B	25.9771	24.6009	0.623232	0.78451	0.332021	0.678518	-0.008995	0.9445	0.0555	0.0419	0.9581
CD58	17.7953	17.0245	1.20861	1.42046	0.233	0.630151	-0.152741	0.8354	0.1646	0.1442	0.8558
EEF1D	478.24	477.3	0.244526	0.309658	0.34069	0.775123	-0.305449	0.8104	0.1896	0.0698	0.9302
TSTA3	57.3855	62.0853	0.762054	0.736963	-0.0483	0.336459	-0.434484	0.406	0.594	0.5277	0.4723
NRBP2	6.37706	6.65664	1.26607	1.32157	0.061902	0.464712	-0.298328	0.6409	0.3591	0.3752	0.6248
PLEC	9.66417	8.65788	0.699493	0.835501	0.25633	0.611304	-0.085893	0.8956	0.1044	0.077	0.923
GPAA1	50.1104	55.6688	0.789907	0.736803	-0.100404	0.278	-0.452128	0.3427	0.6573	0.6273	0.3727
MAF1	19.3146	16.4678	1.13233	1.26464	0.15944	0.54325	-0.261188	0.7194	0.2806	0.2172	0.7828
VPS28	203.912	220.937	0.496945	0.545732	0.135105	0.504396	-0.232963	0.7249	0.2751	0.2013	0.7987
CYHR1	27.0803	22.7568	1.27449	1.40156	0.137117	0.574022	-0.231801	0.7486	0.2514	0.2329	0.7671
RPL8	3391.23	3267.46	0.118029	0.130142	0.140943	0.57957	-0.214223	0.775	0.225	0.1867	0.8133
C8orf33	35.3908	33.9228	0.694906	0.779483	0.1657	0.525374	-0.2194	0.7555	0.2445	0.1825	0.8175
RCL1	24.5072	23.2927	1.04254	1.20474	0.208624	0.588813	-0.198806	0.796	0.204	0.1736	0.8264
TMEM261	12.366	11.7114	0.665992	0.679552	0.029078	0.340037	-0.274542	0.5768	0.4232	0.3654	0.6346
GDAP2	12.0305	12.7211	1.30253	1.16241	-0.164199	0.236008	-0.517457	0.2647	0.7353	0.7333	0.2667
RPS6	3774.94	4021.22	0.15835	0.150124	-0.076967	0.370025	-0.498811	0.3823	0.6177	0.5306	0.4694
MTAP	9.28159	8.26291	0.973495	1.27753	0.39211	0.763449	-0.003814	0.9479	0.0521	0.0329	0.9671
DNAJA1	487.581	524.047	0.338604	0.338905	0.001282	0.438214	-0.802988	0.4742	0.5258	0.3758	0.6242
UBE2R2	8.72756	8.61532	1.08838	0.915989	-0.248783	0.147634	-0.613359	0.1622	0.8378	0.8316	0.1684
GALT	20.054	19.9027	1.11955	1.24755	0.156184	0.541433	-0.252553	0.7271	0.2729	0.2121	0.7879
STOML2	246.711	237.397	0.405222	0.470414	0.21522	0.633038	-0.130916	0.8551	0.1449	0.1143	0.8857
FAM214B	9.35955	8.6409	1.23135	1.27571	0.051059	0.463016	-0.312376	0.6184	0.3816	0.3791	0.6209
CCDC107	26.3872	24.1925	0.999443	0.955629	-0.064675	0.361244	-0.451792	0.4356	0.5644	0.5486	0.4514
GRHPR	179.317	176.831	0.453147	0.504918	0.156069	0.519513	-0.353898	0.6366	0.3634	0.1952	0.8048
ALDH1B1	27.9792	29.0558	1.07045	1.05317	-0.023479	0.340509	-0.418103	0.4405	0.5595	0.4784	0.5216
CBWD5	70.4719	73.5572	0.644491	0.780085	0.27547	0.673668	-0.154683	0.8427	0.1573	0.0601	0.9399
CBWD3	21.7776	18.7036	0.755501	0.880737	0.221278	0.59504	-0.13134	0.8542	0.1458	0.1102	0.8898
ZFAND5	9.69329	9.48494	1.02151	0.919031	-0.152517	0.179104	-0.546091	0.2051	0.7949	0.7278	0.2722
ANXA1	1095.58	1102.14	0.474646	0.566609	0.255503	0.671929	-0.23606	0.8203	0.1797	0.1015	0.8985
OSTF1	26.4181	22.7654	1.03643	1.32623	0.355712	0.753177	-0.005905	0.9477	0.0523	0.0511	0.9489
RFK	9.61363	10.6011	1.12782	1.06805	-0.078555	0.276227	-0.449011	0.358	0.642	0.6142	0.3858
HNRNPK	285.606	303.034	0.328052	0.335041	0.030412	0.390497	-0.326794	0.5462	0.4538	0.3579	0.6421
SECISBP2	11.5214	12.3618	1.14903	1.19414	0.055555	0.44877	-0.310801	0.6114	0.3886	0.3575	0.6425
ANP32B	146.758	140.448	0.423378	0.490419	0.21207	0.546	-0.134136	0.8476	0.1524	0.0997	0.9003
ALG2	41.4636	39.2357	0.76902	0.754945	-0.026651	0.336472	-0.390794	0.4599	0.5401	0.5015	0.4985
SEC61B	569.726	581.573	0.267113	0.310664	0.217907	0.573182	-0.131941	0.8539	0.1461	0.1043	0.8957
TEX10	22.3916	22.8123	1.02876	1.09104	0.084798	0.487729	-0.268709	0.6777	0.3223	0.3195	0.6805
RNF20	16.3007	17.2623	0.945565	1.20491	0.34968	0.724761	-0.026733	0.9365	0.0635	0.0491	0.9509
ZNF462	13.4255	13.7549	0.680301	0.74036	0.122054	0.494046	-0.311483	0.667	0.333	0.2288	0.7712
AKAP2	10.6633	9.86839	1.04751	1.00312	-0.062471	0.27068	-0.384725	0.3884	0.6116	0.5824	0.4176
KIAA0368	6.57854	6.51364	1.20766	0.994966	-0.2795	0.118745	-0.613433	0.1333	0.8667	0.8704	0.1296
HSDL2	11.0774	10.7916	1.20893	1.29693	0.10136	0.481222	-0.257334	0.6967	0.3033	0.3027	0.6973
SLC31A1	12.3024	10.3961	0.840742	1.03688	0.302515	0.649954	-0.029968	0.9309	0.0691	0.0495	0.9505
CDC26	31.6107	34.8021	0.89199	0.826925	-0.109271	0.297578	-0.460343	0.3658	0.6342	0.627	0.373
PRPF4	35.2691	29.3578	0.922213	1.06028	0.201274	0.567527	-0.166316	0.8197	0.1803	0.1405	0.8595
ATP6V1G1	184.214	196.655	0.338498	0.364535	0.106909	0.46469	-0.315274	0.675	0.325	0.2224	0.7776
GSN	213.426	229.759	0.693484	0.573434	-0.274235	0.046565	-0.594892	0.0791	0.9209	0.8974	0.1026
NDUFA8	180.248	170.076	0.37753	0.451205	0.257192	0.686904	-0.185872	0.8319	0.1681	0.1058	0.8942
RBM18	19.4363	21.4769	0.857954	0.848047	-0.016757	0.344646	-0.401157	0.4505	0.5495	0.4873	0.5127
PSMB7	552.639	533.337	0.330755	0.324874	-0.025885	0.388307	-0.477726	0.4558	0.5442	0.4388	0.5612
OLFML2A	5.19731	5.4029	0.988431	1.21873	0.302163	0.678259	-0.076636	0.907	0.093	0.0534	0.9466
PPP6C	18.9794	19.2931	0.77462	0.754696	-0.037593	0.336402	-0.383629	0.4566	0.5434	0.5052	0.4948
GAPVD1	8.02663	7.31207	1.16567	1.09327	-0.092505	0.296687	-0.441489	0.3719	0.6281	0.6359	0.3641
AK1	22.4179	24.0429	0.755982	0.870666	0.203767	0.677846	-0.13315	0.8545	0.1455	0.1283	0.8717
DPM2	41.5773	37.6178	0.660567	0.61071	-0.113218	0.277863	-0.449865	0.348	0.652	0.6325	0.3675
SWI5	54.5533	54.5332	0.815252	0.814326	-0.001638	0.382619	-0.376529	0.509	0.491	0.4411	0.5589
TRUB2	45.7434	44.1392	0.940812	0.889135	-0.081503	0.300094	-0.46802	0.3648	0.6352	0.5901	0.4099
ODF2	27.548	25.8954	1.1383	1.19182	0.066294	0.427179	-0.324754	0.5959	0.4041	0.3213	0.6787
ZDHHC12	36.9362	35.0269	1.11701	1.25381	0.166685	0.551679	-0.195377	0.7796	0.2204	0.2136	0.7864
LRRC8A	24.5165	19.943	0.732946	0.89188	0.283142	0.829097	-0.051228	0.9246	0.0754	0.0748	0.9252
NUP188	8.88317	8.50424	0.976836	1.25552	0.362096	0.676226	-0.09371	0.8976	0.1024	0.0384	0.9616
DOLPP1	19.8699	16.606	1.09079	1.20901	0.148455	0.575697	-0.189503	0.8031	0.1969	0.2237	0.7763
NTMT1	56.8831	58.6109	0.558452	0.709157	0.344672	0.780206	-0.018818	0.9383	0.0617	0.047	0.953
ASB6	8.43748	9.0247	1.02582	1.16758	0.18675	0.548384	-0.16833	0.808	0.192	0.1459	0.8541
TOR1A	108.386	97.4565	0.415449	0.488342	0.233219	0.586338	-0.113048	0.8604	0.1396	0.0874	0.9126
ABL1	16.3878	17.6741	0.730088	0.781119	0.097472	0.44654	-0.264003	0.6681	0.3319	0.2751	0.7249
MED27	62.8172	63.1511	0.645949	0.802128	0.312412	0.680908	-0.017395	0.9414	0.0586	0.0544	0.9456
TTF1	11.745	10.7741	1.72771	1.38083	-0.323324	0.190814	-0.707322	0.1565	0.8435	0.8582	0.1418
SURF4	136.956	125.84	0.392898	0.51426	0.388343	0.840918	-0.031528	0.9342	0.0658	0.0305	0.9695
VAV2	5.62394	4.53593	1.03103	1.1995	0.218341	0.617808	-0.120227	0.865	0.135	0.1281	0.8719
BRD3	15.2711	16.7965	0.714769	0.674777	-0.083066	0.275102	-0.462481	0.3522	0.6478	0.5437	0.4563
MRPS2	91.6602	81.778	0.588855	0.68882	0.226216	0.603129	-0.128819	0.8525	0.1475	0.1176	0.8824
PMPCA	95.2692	93.9572	0.536029	0.598926	0.160067	0.549883	-0.214157	0.7516	0.2484	0.1866	0.8134
TMEM141	25.5396	22.4442	0.799235	0.865423	0.114785	0.464306	-0.257928	0.6856	0.3144	0.2515	0.7485
PHPT1	250.561	246.919	0.440121	0.368024	-0.258099	0.165377	-0.673584	0.1615	0.8385	0.792	0.208
FBXW5	23.3419	20.2731	1.08766	1.24802	0.198416	0.570332	-0.175501	0.8067	0.1933	0.1634	0.8366
MAN1B1	62.3991	58.7796	0.715244	0.686358	-0.059474	0.299191	-0.436444	0.3781	0.6219	0.5289	0.4711
POLR3C	22.5088	20.7473	0.802309	0.893935	0.156012	0.513215	-0.221459	0.7331	0.2669	0.2011	0.7989
GDI2	315.343	310.1	0.321391	0.318385	-0.013557	0.38269	-0.343344	0.5284	0.4716	0.4239	0.5761
PFKFB3	4.3674	4.64973	1.29549	1.28678	-0.009739	0.555584	-0.492385	0.5193	0.4807	0.4359	0.5641
KIN	6.593	6.9653	1.10622	1.04958	-0.07583	0.271103	-0.435662	0.3468	0.6532	0.6078	0.3922
ATP5C1	359.705	382.963	0.346851	0.354365	0.030917	0.393787	-0.274642	0.6019	0.3981	0.3458	0.6542
SEC61A2	16.3732	17.491	1.12925	1.23125	0.124767	0.547451	-0.234402	0.7384	0.2616	0.2473	0.7527
NUDT5	177.826	193.665	0.446543	0.381296	-0.227887	0.170037	-0.600119	0.1752	0.8248	0.7887	0.2113
CDC123	215.34	209.228	0.385775	0.425712	0.14212	0.476794	-0.264917	0.6932	0.3068	0.2034	0.7966
FAM171A1	12.2658	11.9536	1.01408	1.18956	0.23025	0.67777	-0.144007	0.8554	0.1446	0.1444	0.8556
FAM188A	12.725	12.2963	1.48246	1.31719	-0.170526	0.224234	-0.556661	0.2485	0.7515	0.7435	0.2565
DNAJC1	37.8281	40.8738	0.80951	0.950681	0.231911	0.607472	-0.138792	0.848	0.152	0.1042	0.8958
COMMD3	119.304	118.984	0.855724	0.774711	-0.143488	0.21256	-0.497348	0.2566	0.7434	0.691	0.309
WAC-AS1	11.2331	11.4409	0.599959	0.585918	-0.034166	0.293301	-0.348098	0.4396	0.5604	0.4904	0.5096
KIF5B	34.1661	36.1993	0.43249	0.487545	0.172868	0.538607	-0.218122	0.7524	0.2476	0.1641	0.8359
FAM21C	8.23859	8.83272	1.46338	1.43726	-0.025976	0.343528	-0.411356	0.4562	0.5438	0.5202	0.4798
MTRNR2L5	7.41775	7.65738	0.554848	0.441365	-0.33012	0.061605	-0.723608	0.084	0.916	0.8964	0.1036
CISD1	20.0615	20.1915	0.846624	0.720908	-0.231907	0.114546	-0.59686	0.1303	0.8697	0.8364	0.1636
JMJD1C	5.61689	5.79441	0.948741	1.04316	0.136879	0.50317	-0.201738	0.7485	0.2515	0.2334	0.7666
CCAR1	30.775	32.3381	0.670996	0.669	-0.004297	0.38586	-0.451418	0.4487	0.5513	0.4096	0.5904
DDX50	49.9284	43.4868	0.83288	0.838034	0.0089	0.389701	-0.292465	0.5901	0.4099	0.4208	0.5792
DDX21	25.764	27.5042	0.705651	0.765898	0.118197	0.500351	-0.207156	0.7512	0.2488	0.2447	0.7553
VPS26A	50.7105	55.3775	0.670124	0.595408	-0.17055	0.286569	-0.515496	0.3139	0.6861	0.7182	0.2818
SGPL1	51.6238	51.3503	0.44325	0.426965	-0.054003	0.298513	-0.377282	0.4017	0.5983	0.515	0.485
ANAPC16	30.6934	33.731	0.551237	0.511755	-0.10722	0.255833	-0.434752	0.3192	0.6808	0.6058	0.3942
ANXA7	126.089	122.314	0.523318	0.57332	0.131652	0.482995	-0.254867	0.7054	0.2946	0.2169	0.7831
USP54	6.36186	6.399	1.17126	1.19841	0.033058	0.39803	-0.297865	0.5925	0.4075	0.3999	0.6001
CHCHD1	69.2687	68.8526	0.612676	0.701778	0.195891	0.574095	-0.183168	0.7994	0.2006	0.1391	0.8609
VDAC2	905.161	813.996	0.251755	0.26666	0.08298	0.430521	-0.240768	0.6895	0.3105	0.2639	0.7361
POLR3A	7.16378	6.87567	0.850196	0.989365	0.218707	0.572702	-0.200071	0.8059	0.1941	0.1221	0.8779
RPS24	2239.97	2246.08	0.164371	0.19978	0.281453	0.722291	-0.140779	0.8657	0.1343	0.0971	0.9029
ZMIZ1	9.48781	9.73736	0.88217	0.930487	0.076928	0.440479	-0.26443	0.6508	0.3492	0.3285	0.6715
ANXA11	10.9165	10.3091	1.07791	1.24292	0.205489	0.610426	-0.159087	0.8312	0.1688	0.167	0.833
TSPAN14	27.9093	25.6649	0.510441	0.569119	0.156985	0.545828	-0.236445	0.7366	0.2634	0.1749	0.8251
RPL13AP5	1192.12	1198.63	0.260353	0.221116	-0.235663	0.104985	-0.633899	0.1233	0.8767	0.8657	0.1343
PGAM1	743.097	702.498	0.419195	0.335743	-0.320265	0.012146	-0.685039	0.0574	0.9426	0.9107	0.0893
EXOSC1	81.7427	82.943	0.548916	0.497319	-0.142415	0.188945	-0.519708	0.2184	0.7816	0.6742	0.3258
MMS19	45.6154	47.6592	0.643301	0.783712	0.28483	0.698156	-0.060086	0.9167	0.0833	0.0607	0.9393
ERLIN1	11.8226	11.7156	1.28236	1.10947	-0.20894	0.181262	-0.587198	0.1917	0.8083	0.7731	0.2269
BLOC1S2	47.0996	47.4733	0.494159	0.576192	0.221573	0.55612	-0.156711	0.8237	0.1763	0.1125	0.8875
SCD	73.7479	80.3058	0.753012	0.726196	-0.052315	0.277194	-0.3765	0.4107	0.5893	0.543	0.457
DPCD	150.052	158.2	0.642486	0.637022	-0.012321	0.388943	-0.343218	0.5302	0.4698	0.4597	0.5403
FBXL15	10.454	10.0983	1.33341	1.16362	-0.196499	0.215094	-0.530965	0.2379	0.7621	0.7629	0.2371
CUEDC2	135.59	138.385	0.531598	0.598277	0.170479	0.508791	-0.218665	0.7447	0.2553	0.1582	0.8418
ACTR1A	130.165	132.696	0.353273	0.342271	-0.045647	0.352419	-0.451498	0.4189	0.5811	0.4837	0.5163
WBP1L	18.3449	17.1994	0.834554	0.924404	0.147519	0.509322	-0.206376	0.754	0.246	0.2112	0.7888
NT5C2	25.4303	25.654	0.693015	0.841888	0.28074	0.675863	-0.072014	0.9073	0.0927	0.0715	0.9285
USMG5	442.116	402.297	0.325917	0.321947	-0.017682	0.339874	-0.367868	0.4694	0.5306	0.4293	0.5707
XPNPEP1	98.3868	92.4497	0.581782	0.572241	-0.023856	0.427451	-0.462534	0.4914	0.5086	0.4389	0.5611
SMNDC1	7.4511	8.01493	0.996277	0.87731	-0.18346	0.178628	-0.56638	0.1986	0.8014	0.7647	0.2353
SMC3	18.8775	18.2599	0.629606	0.758194	0.268118	0.639091	-0.095874	0.8861	0.1139	0.0932	0.9068
C1orf54	32.868	30.8081	1.22976	1.16921	-0.07284	0.330498	-0.429719	0.4081	0.5919	0.5791	0.4209
PRPF3	21.1868	24.161	0.965434	1.08553	0.169145	0.51167	-0.265182	0.7175	0.2825	0.1901	0.8099
ECM1	63.9766	64.0578	0.932986	0.80694	-0.209394	0.148393	-0.546437	0.1733	0.8267	0.7956	0.2044
CACUL1	22.1775	22.1237	0.582275	0.568328	-0.034978	0.411079	-0.421275	0.4828	0.5172	0.4508	0.5492
PRDX3	259.676	253.903	0.375759	0.366595	-0.03562	0.334649	-0.415288	0.4182	0.5818	0.4658	0.5342
INPP5F	11.8022	11.9441	1.25828	1.51702	0.269786	0.670421	-0.104106	0.883	0.117	0.1037	0.8963
ENSA	29.7345	28.139	0.822674	0.993076	0.271583	0.603548	-0.040294	0.9229	0.0771	0.0559	0.9441
METTL10	9.65471	8.93213	0.963459	1.03148	0.098423	0.50146	-0.251025	0.7118	0.2882	0.2826	0.7174
BCCIP	98.6123	86.8709	0.560703	0.611489	0.125089	0.534438	-0.261972	0.7082	0.2918	0.2088	0.7912
DOCK1	6.19387	6.62741	1.2704	1.00269	-0.341409	0.059313	-0.680662	0.0826	0.9174	0.9176	0.0824
GLRX3	296.419	307.907	0.325979	0.381545	0.227077	0.609043	-0.149287	0.8322	0.1678	0.1044	0.8956
ECHS1	270.377	253.764	0.362896	0.404243	0.155664	0.511975	-0.392309	0.6913	0.3087	0.1621	0.8379
PSMD13	203.619	192.379	0.427615	0.430441	0.009503	0.374244	-0.320347	0.5412	0.4588	0.404	0.596
MLLT11	297.484	287.397	0.452151	0.372632	-0.279054	0.129078	-0.618258	0.1352	0.8648	0.8187	0.1813
TALDO1	270.991	249.357	0.488277	0.442928	-0.140627	0.2383	-0.442717	0.2937	0.7063	0.668	0.332
PDDC1	6.13657	5.85822	0.770071	0.713855	-0.10936	0.280554	-0.443007	0.3475	0.6525	0.6103	0.3897
CHID1	58.6046	60.7227	0.55341	0.636927	0.202778	0.509738	-0.140007	0.8306	0.1694	0.1126	0.8874
CTSD	229.064	217.366	0.545776	0.628333	0.203221	0.50725	-0.133025	0.833	0.167	0.0911	0.9089
SCNM1	37.4473	41.7102	0.602592	0.502768	-0.261289	0.180058	-0.693476	0.1602	0.8398	0.7805	0.2195
CD81	38.8062	37.3343	0.907365	1.05116	0.212233	0.620392	-0.141129	0.8397	0.1603	0.1375	0.8625
PSMD4	321.483	294.932	0.354823	0.401499	0.178297	0.504586	-0.161209	0.8064	0.1936	0.1322	0.8678
NAP1L4	131.06	128.774	0.456673	0.536101	0.231343	0.574107	-0.09414	0.8793	0.1207	0.0873	0.9127
NUP98	6.56281	6.93977	1.28555	1.01172	-0.345578	0.028849	-0.688836	0.0659	0.9341	0.9425	0.0575
RHOG	49.287	43.3764	0.861412	0.977108	0.181816	0.560646	-0.190422	0.7952	0.2048	0.1823	0.8177
RFX5	11.3076	11.7502	1.24458	1.27978	0.040239	0.421645	-0.356491	0.5643	0.4357	0.4052	0.5948
PSMB4	318.644	340.59	0.384688	0.361663	-0.089043	0.31952	-0.467698	0.3629	0.6371	0.5617	0.4383
APBB1	43.4063	42.174	0.659915	0.796342	0.271108	0.658882	-0.113332	0.8822	0.1178	0.0829	0.9171
ILK	154.285	162.402	0.418791	0.537094	0.358944	0.752888	-0.045502	0.9284	0.0716	0.0452	0.9548
DCHS1	6.40562	5.98196	0.958951	0.993003	0.050341	0.412213	-0.26736	0.6328	0.3672	0.3536	0.6464
MRPL17	32.8005	33.1656	0.590334	0.547172	-0.109536	0.268452	-0.478389	0.3164	0.6836	0.621	0.379
EIF3F	823.533	792.032	0.305727	0.344227	0.171118	0.553376	-0.216463	0.7632	0.2368	0.1572	0.8428
RPL27A	119.259	119.146	0.245648	0.234079	-0.069601	0.303368	-0.467816	0.3711	0.6289	0.5031	0.4969
TMEM9B	43.6663	40.7445	0.765496	0.827501	0.112365	0.476911	-0.296515	0.6592	0.3408	0.2566	0.7434
IPO7	9.47173	8.161	0.783457	0.853801	0.124045	0.507537	-0.256036	0.7027	0.2973	0.2122	0.7878
RNF141	7.98512	8.51542	0.815294	0.77105	-0.080496	0.265518	-0.402981	0.361	0.639	0.5923	0.4077
PARVA	25.7155	23.7185	0.436252	0.571823	0.390404	0.782138	-0.012679	0.9452	0.0548	0.0317	0.9683
FAR1	5.7188	5.06417	1.23892	1.31756	0.088784	0.464809	-0.32406	0.6098	0.3902	0.2962	0.7038
S100A11	2500.21	2694.23	0.355827	0.395108	0.151073	0.526435	-0.252758	0.72	0.28	0.2014	0.7986
PSMA1	363.938	354.958	0.276899	0.37641	0.442948	0.870064	-0.007054	0.9469	0.0531	0.0255	0.9745
C11orf58	84.216	86.5901	0.348981	0.284705	-0.293683	0.093095	-0.63812	0.1058	0.8942	0.8592	0.1408
RPS13	3569.39	3384.92	0.163555	0.142075	-0.20313	0.162667	-0.560446	0.1728	0.8272	0.7536	0.2464
NUCB2	44.3192	48.1929	0.670433	0.745207	0.152547	0.519627	-0.312422	0.6659	0.3341	0.1777	0.8223
SAAL1	37.4881	37.4178	1.06555	1.14431	0.102882	0.498781	-0.28674	0.6649	0.3351	0.2898	0.7102
CD59	140.12	131.91	0.647404	0.663145	0.034659	0.439179	-0.338305	0.5421	0.4579	0.3496	0.6504
FBXO3	27.1303	25.7588	1.10241	1.01738	-0.115816	0.3621	-0.464234	0.4091	0.5909	0.6495	0.3505
CD44	75.3746	71.6647	0.928488	1.06731	0.201028	0.656716	-0.194017	0.8069	0.1931	0.1535	0.8465
COMMD9	32.5474	31.0942	0.801739	0.768579	-0.060938	0.269639	-0.512205	0.3188	0.6812	0.5088	0.4912
MDK	1077.15	1146.08	0.325833	0.364308	0.161024	0.487391	-0.148048	0.8119	0.1881	0.1367	0.8633
ACP2	22.3728	22.295	1.35108	1.28033	-0.077597	0.317997	-0.492727	0.3578	0.6422	0.6232	0.3768
CELF1	13.7279	12.9642	0.770968	0.726254	-0.086196	0.315555	-0.484894	0.3765	0.6235	0.5598	0.4402
NDUFS3	196.725	194.298	0.469166	0.481609	0.037766	0.439397	-0.349881	0.5746	0.4254	0.3395	0.6605
SSRP1	25.9851	27.5429	0.873241	0.810301	-0.107921	0.276739	-0.480173	0.3294	0.6706	0.6532	0.3468
UBE2L6	212.787	223.205	0.5789	0.601018	0.054093	0.402954	-0.299145	0.589	0.411	0.3266	0.6734
SERPING1	86.591	95.332	0.772999	0.849061	0.135402	0.495392	-0.231435	0.7189	0.2811	0.2218	0.7782
TMX2	101.893	111.799	0.628599	0.68911	0.132593	0.536914	-0.238646	0.7352	0.2648	0.2264	0.7736
C11orf31	111.652	108.659	0.382125	0.396697	0.053991	0.479606	-0.360786	0.5784	0.4216	0.3156	0.6844
TMEM109	43.1347	39.7676	0.667317	0.64499	-0.049096	0.345244	-0.401299	0.4523	0.5477	0.5079	0.4921
SDHAF2	66.4002	60.4732	0.76013	0.755259	-0.009274	0.378205	-0.363736	0.5257	0.4743	0.4419	0.5581
TMEM258	642.414	585.986	0.327187	0.38046	0.217629	0.69247	-0.162268	0.8271	0.1729	0.1356	0.8644
FADS1	55.7157	53.92	0.605252	0.663646	0.132879	0.489704	-0.222498	0.7422	0.2578	0.1928	0.8072
CHTOP	57.1518	56.9401	0.548507	0.647871	0.240196	0.628232	-0.13368	0.8709	0.1291	0.0971	0.9029
EEF1G	3150.63	3218.48	0.166028	0.171509	0.046863	0.431469	-0.34499	0.578	0.422	0.3198	0.6802
C11orf98	197.038	189.51	0.427597	0.53087	0.312107	0.687244	-0.069897	0.9073	0.0927	0.0472	0.9528
UQCC3	11.5912	11.6252	0.968739	1.02689	0.084101	0.53701	-0.339582	0.6336	0.3664	0.3028	0.6972
UBXN1	188.772	194.86	0.446797	0.534676	0.259044	0.656857	-0.101537	0.8799	0.1201	0.0833	0.9167
TTC9C	53.9393	58.1416	0.820711	0.882345	0.10447	0.488044	-0.254401	0.6949	0.3051	0.2818	0.7182
POLR2G	256.862	283.725	0.449524	0.422435	-0.089671	0.414886	-0.493784	0.4327	0.5673	0.5074	0.4926
TMEM179B	136.716	141.769	0.591023	0.611144	0.048298	0.371803	-0.267734	0.6091	0.3909	0.323	0.677
TMEM223	42.6009	38.0354	1.01869	1.31017	0.363034	0.752351	-0.007188	0.9469	0.0531	0.0472	0.9528
SNHG1	77.7228	72.6172	0.896856	0.859169	-0.061935	0.31583	-0.391316	0.4197	0.5803	0.57	0.43
OTUB1	55.8118	58.5398	0.46934	0.505861	0.108109	0.475423	-0.215446	0.7302	0.2698	0.2311	0.7689
STIP1	198.792	189.903	0.491835	0.444879	-0.144763	0.268535	-0.559727	0.283	0.717	0.6437	0.3563
TRPT1	48.0858	53.4825	0.851477	0.797827	-0.093892	0.255358	-0.459048	0.3364	0.6636	0.6249	0.3751
NUDT22	40.7358	38.0064	1.09033	1.25483	0.202732	0.617093	-0.146338	0.8416	0.1584	0.1619	0.8381
FKBP2	97.4994	97.4914	0.483484	0.537576	0.153	0.537868	-0.241542	0.7228	0.2772	0.1731	0.8269
PPP1R14B	11.947	11.4615	1.29514	1.25463	-0.045852	0.323585	-0.407863	0.424	0.576	0.5675	0.4325
TRMT112	118.913	123.082	0.386639	0.44157	0.191655	0.568419	-0.179024	0.7984	0.2016	0.1302	0.8698
SF1	10.8383	10.0435	0.893601	1.10374	0.304705	0.643785	-0.033756	0.9294	0.0706	0.0537	0.9463
MRPL49	59.3227	60.6566	0.591589	0.672769	0.185517	0.581041	-0.235191	0.7525	0.2475	0.1546	0.8454
CAPN1	83.4693	87.2816	0.52045	0.471287	-0.143156	0.185376	-0.486874	0.2348	0.7652	0.7061	0.2939
MALAT1	506.474	549.594	0.571722	0.437345	-0.38654	0.124025	-0.779521	0.1161	0.8839	0.8948	0.1052
KAT5	24.6183	26.9848	1.16824	1.32113	0.177434	0.54429	-0.183849	0.7927	0.2073	0.1965	0.8035
CFL1	958.113	1054.25	0.182175	0.202075	0.149562	0.538549	-0.218998	0.7448	0.2552	0.1865	0.8135
BANF1	101.653	91.9764	0.377822	0.458814	0.280202	0.614519	-0.050199	0.9171	0.0829	0.05	0.95
YIF1A	197.273	219.335	0.486259	0.427556	-0.185612	0.180211	-0.501164	0.2188	0.7812	0.767	0.233
B4GAT1	36.7385	35.1366	0.902344	1.08809	0.270052	0.627456	-0.099167	0.883	0.117	0.0954	0.9046
DPP3	37.5189	36.4193	0.746424	0.926525	0.311835	0.695019	-0.059475	0.9141	0.0859	0.0652	0.9348
C1orf43	213.355	216.734	0.418235	0.475397	0.184819	0.567246	-0.225752	0.7559	0.2441	0.1445	0.8555
RPS6KB2	14.7202	13.3914	0.955914	1.07173	0.164986	0.524651	-0.188847	0.7796	0.2204	0.1924	0.8076
GSTP1	1320.56	1357.26	0.237132	0.272927	0.20283	0.586331	-0.13511	0.8427	0.1573	0.1153	0.8847
C11orf72	8.15606	8.18817	0.789706	0.72706	-0.119242	0.210067	-0.468228	0.2849	0.7151	0.6594	0.3406
HAX1	207.965	227.16	0.479904	0.45893	-0.06447	0.317412	-0.44105	0.4228	0.5772	0.5271	0.4729
MRPL21	163.23	170.169	0.453692	0.489356	0.109174	0.464429	-0.260228	0.6786	0.3214	0.2439	0.7561
RNF121	10.1129	9.03451	1.34268	1.35302	0.011066	0.400851	-0.318034	0.5645	0.4355	0.4573	0.5427
NUMA1	24.6092	26.2217	0.869206	0.831697	-0.06364	0.378213	-0.465626	0.4278	0.5722	0.5168	0.4832
INPPL1	6.77619	6.39035	0.862619	0.881697	0.03156	0.446686	-0.333344	0.5865	0.4135	0.3653	0.6347
PMVK	19.0917	15.14	1.06604	1.18824	0.156571	0.560873	-0.20854	0.763	0.237	0.2145	0.7855
PPME1	66.6076	62.7944	0.784094	0.668034	-0.231105	0.114333	-0.590324	0.1394	0.8606	0.8203	0.1797
XRRA1	5.92553	6.4404	1.42971	1.19669	-0.256666	0.129139	-0.60841	0.146	0.854	0.8558	0.1442
SPCS2	67.8001	65.377	0.522255	0.509855	-0.034667	0.333435	-0.41809	0.4336	0.5664	0.4703	0.5297
RPS3	1830.67	1791.5	0.147835	0.170019	0.201709	0.548785	-0.160318	0.8167	0.1833	0.1186	0.8814
FLAD1	42.9911	45.1658	0.901138	0.762345	-0.241304	0.119408	-0.593266	0.1352	0.8648	0.8368	0.1632
AAMDC	104.927	98.6691	0.743431	0.827217	0.154067	0.519109	-0.207859	0.7557	0.2443	0.1964	0.8036
NDUFC2	138.666	126.929	0.284897	0.288562	0.018442	0.416343	-0.41813	0.5419	0.4581	0.3708	0.6292
ALG8	56.1284	53.4677	0.753455	0.936684	0.314041	0.723049	-0.132776	0.8769	0.1231	0.0729	0.9271
DFFA	55.1603	56.5377	0.655158	0.679351	0.052315	0.407556	-0.278905	0.6162	0.3838	0.3453	0.6547
EFNA4	40.4192	41.671	1.31731	1.20048	-0.133979	0.276944	-0.52678	0.3128	0.6872	0.6753	0.3247
CCDC90B	57.7701	52.8763	0.453018	0.505244	0.157411	0.566115	-0.201958	0.7688	0.2312	0.182	0.818
TMEM126A	55.9962	51.8175	0.695934	0.776743	0.158487	0.564851	-0.231007	0.7536	0.2464	0.2076	0.7924
PICALM	16.36	18.0113	1.10157	0.948022	-0.216571	0.145501	-0.577737	0.1576	0.8424	0.823	0.177
C11orf73	98.3101	91.6819	0.487069	0.543429	0.157967	0.588741	-0.276492	0.7277	0.2723	0.1862	0.8138
KRTCAP2	412.951	441.586	0.389055	0.324098	-0.263547	0.082838	-0.682396	0.1005	0.8995	0.8476	0.1524
MTX1	73.0398	76.8088	0.695119	0.744129	0.098292	0.509723	-0.257734	0.6936	0.3064	0.2723	0.7277
TAF1D	38.9906	40.2225	0.726675	0.738021	0.022352	0.377108	-0.359031	0.5262	0.4738	0.3855	0.6145
CEP57	17.4591	19.0759	0.934939	0.883897	-0.080995	0.269779	-0.455398	0.333	0.667	0.6088	0.3912
CCDC82	16.1682	15.4879	1.1067	0.994561	-0.154133	0.207379	-0.487731	0.2602	0.7398	0.7394	0.2606
TMEM123	29.4411	28.9054	0.642211	0.711478	0.147771	0.509922	-0.318226	0.6698	0.3302	0.1946	0.8054
DCUN1D5	13.0342	12.1267	0.524019	0.544257	0.054669	0.428635	-0.312144	0.597	0.403	0.3087	0.6913
ACAT1	30.2661	29.8348	1.07444	1.24064	0.207497	0.579965	-0.161567	0.8288	0.1712	0.148	0.852
YY1AP1	17.6916	16.2057	1.10254	1.27089	0.205016	0.58435	-0.212732	0.772	0.228	0.1489	0.8511
PPP2R1B	26.9219	24.5508	1.02005	1.03804	0.025222	0.411251	-0.357049	0.5331	0.4669	0.407	0.593
C11orf57	7.24767	7.51895	1.20573	1.31466	0.124779	0.521305	-0.255621	0.7161	0.2839	0.2832	0.7168
TIMM8B	65.1908	67.1021	0.671918	0.634542	-0.082568	0.248487	-0.421757	0.343	0.657	0.5949	0.4051
REXO2	265.548	271.273	0.359502	0.386694	0.105192	0.504888	-0.261482	0.6825	0.3175	0.246	0.754
CADM1	32.0427	29.7648	0.727636	0.803615	0.143286	0.51778	-0.210103	0.7482	0.2518	0.2072	0.7928
PAFAH1B2	87.7042	87.3297	0.293169	0.353513	0.27003	0.6833	-0.177795	0.8151	0.1849	0.0779	0.9221
ARHGEF2	12.2755	13.2998	0.877416	0.900611	0.037643	0.393689	-0.318606	0.5777	0.4223	0.3742	0.6258
KMT2A	5.59488	6.10783	0.965685	0.793307	-0.283673	0.15182	-0.620279	0.1462	0.8538	0.8628	0.1372
PHLDB1	10.3143	10.6597	0.861439	1.0679	0.30996	0.711522	-0.0342	0.9328	0.0672	0.0516	0.9484
DDX6	41.2575	38.8044	0.473809	0.490766	0.050729	0.466471	-0.377882	0.5748	0.4252	0.3271	0.6729
RPS25	1523.22	1607.8	0.251088	0.239111	-0.070513	0.333653	-0.436891	0.4216	0.5784	0.5303	0.4697
TRAPPC4	146.052	142.262	0.54862	0.543597	-0.013269	0.342534	-0.350271	0.4848	0.5152	0.4341	0.5659
LAMTOR2	110.486	111.004	0.588813	0.521043	-0.176407	0.184653	-0.554808	0.2104	0.7896	0.705	0.295
HMBS	43.4518	41.6266	0.975836	0.913984	-0.09447	0.31101	-0.45619	0.3629	0.6371	0.6173	0.3827
DPAGT1	47.8257	44.3607	0.791109	0.93074	0.234503	0.595166	-0.13358	0.852	0.148	0.1222	0.8778
LMNA	325.772	295.065	0.688152	0.716763	0.058769	0.406275	-0.335774	0.5849	0.4151	0.3023	0.6977
SC5D	29.168	29.618	0.579514	0.656881	0.180787	0.568291	-0.328055	0.7047	0.2953	0.1725	0.8275
HSPA8	1242.55	1292.6	0.469329	0.480836	0.034948	0.473145	-1.44232	0.5442	0.4558	0.3423	0.6577
SMG5	7.49076	7.32981	1.17758	1.18954	0.014572	0.426875	-0.31674	0.5744	0.4256	0.4262	0.5738
CCT3	567.413	574.287	0.222958	0.25192	0.176192	0.505591	-0.148599	0.8049	0.1951	0.1122	0.8878
FEZ1	96.4707	88.6692	0.652481	0.703321	0.108249	0.449751	-0.234778	0.7005	0.2995	0.25	0.75
EI24	45.5652	42.5278	0.831801	0.994084	0.25713	0.612723	-0.102606	0.8785	0.1215	0.096	0.904
FAM118B	37.7864	35.4433	0.696324	0.853119	0.292988	0.679663	-0.071463	0.9102	0.0898	0.0785	0.9215
GPATCH4	23.0739	20.9964	1.09015	1.14927	0.076191	0.442333	-0.301809	0.6222	0.3778	0.3268	0.6732
THYN1	148.321	136.844	0.576542	0.577314	0.001929	0.418871	-0.349196	0.5522	0.4478	0.4207	0.5793
MRPL24	84.0552	89.5553	0.569737	0.669858	0.23356	0.661309	-0.201702	0.812	0.188	0.1206	0.8794
EXOSC10	73.776	68.3343	0.598715	0.665094	0.151687	0.468044	-0.24078	0.7028	0.2972	0.1731	0.8269
RHNO1	27.3373	25.4255	1.23927	1.19864	-0.048099	0.408316	-0.384533	0.5037	0.4963	0.5283	0.4717
C12orf5	16.45	16.6636	0.585156	0.60479	0.047614	0.384991	-0.304297	0.5662	0.4338	0.3568	0.6432
NDUFA9	217.975	197.745	0.412196	0.456502	0.147292	0.518201	-0.163706	0.8014	0.1986	0.1613	0.8387
MRPL51	365.936	337.305	0.308913	0.359988	0.220749	0.599432	-0.200322	0.7983	0.2017	0.1091	0.8909
GAPDH	10833.4	11489.6	0.282122	0.276131	-0.030969	0.459517	-0.472714	0.4845	0.5155	0.4419	0.5581
NOP2	35.1506	33.6221	0.93179	0.858575	-0.11806	0.259278	-0.484181	0.312	0.688	0.6621	0.3379
MLF2	314.582	332.091	0.340771	0.348204	0.031128	0.490854	-0.314289	0.6068	0.3932	0.3518	0.6482
TPI1	1389.31	1297.19	0.3631	0.319351	-0.185227	0.216809	-0.614612	0.222	0.778	0.7056	0.2944
ENO2	80.7053	74.4083	0.991897	0.880187	-0.172381	0.188357	-0.552966	0.2203	0.7797	0.7689	0.2311
PHB2	311.889	283.061	0.34522	0.365312	0.081614	0.503793	-0.295156	0.6471	0.3529	0.2783	0.7217
NANOG	64.1314	66.0074	0.617394	0.580849	-0.08803	0.288793	-0.458513	0.3516	0.6484	0.5945	0.4055
RIMKLB	11.0087	10.5718	0.991278	0.883422	-0.166187	0.334467	-0.497069	0.3498	0.6502	0.657	0.343
M6PR	134.037	122.49	0.536288	0.45589	-0.234323	0.165646	-0.626862	0.1597	0.8403	0.7663	0.2337
KIRREL	6.34973	6.53004	1.17133	1.03143	-0.183504	0.170876	-0.569009	0.1954	0.8046	0.7894	0.2106
LOC100129361	15.8845	17.4085	0.790162	0.693833	-0.18756	0.155749	-0.549165	0.1887	0.8113	0.7598	0.2402
DDX47	42.9667	45.691	0.7468	0.776619	0.056484	0.424348	-0.311691	0.596	0.404	0.3346	0.6654
HEBP1	76.9084	80.5783	0.597053	0.701501	0.232586	0.640975	-0.150093	0.8414	0.1586	0.1132	0.8868
ARHGDIB	39.9382	37.2243	1.25968	1.12092	-0.168376	0.420449	-0.527557	0.343	0.657	0.6619	0.3381
MGST1	96.1355	92.2707	0.674217	0.770766	0.193079	0.558373	-0.17363	0.8039	0.1961	0.1614	0.8386
FGFR1OP2	13.1904	13.073	1.20134	1.32816	0.14478	0.523415	-0.235556	0.7263	0.2737	0.2409	0.7591
PPFIBP1	9.67576	11.3593	1.01792	0.790519	-0.364751	0.017441	-0.776321	0.0584	0.9416	0.9263	0.0737
MRPS35	91.6279	84.2414	0.556532	0.461804	-0.269183	0.158197	-0.640949	0.1606	0.8394	0.8015	0.1985
ERGIC2	44.3262	49.8217	0.747011	0.648269	-0.204535	0.134413	-0.621977	0.1489	0.8511	0.784	0.216
UBIAD1	10.9703	10.4393	1.07299	1.18127	0.138707	0.501567	-0.204511	0.7528	0.2472	0.2471	0.7529
DNM1L	19.7981	19.9209	0.734085	0.89157	0.280401	0.655125	-0.067201	0.9061	0.0939	0.068	0.932
YARS2	29.6433	24.7109	0.831555	1.06019	0.350441	0.736127	-0.00853	0.9455	0.0545	0.0473	0.9527
ZCRB1	44.91	46.0035	0.604286	0.575922	-0.069359	0.298619	-0.449951	0.3674	0.6326	0.5584	0.4416
PPHLN1	56.7403	56.7606	0.668949	0.678276	0.019976	0.435493	-0.381467	0.5402	0.4598	0.3956	0.6044
RPAP3	14.9381	15.1408	0.874889	1.0096	0.206604	0.552774	-0.270982	0.7272	0.2728	0.1431	0.8569
PFKM	33.2159	30.1078	0.836859	0.894527	0.096139	0.462189	-0.246693	0.6943	0.3057	0.2868	0.7132
KANSL2	26.9174	25.7697	0.955013	1.08663	0.186266	0.562068	-0.167495	0.8109	0.1891	0.1767	0.8233
DDX23	18.972	18.8698	0.91179	0.989115	0.117436	0.491101	-0.271073	0.6822	0.3178	0.2703	0.7297
ARF3	16.5234	16.2025	0.657677	0.793358	0.270594	0.629716	-0.084573	0.8932	0.1068	0.0701	0.9299
PRKAG1	55.821	51.9751	0.666212	0.802064	0.267735	0.656115	-0.101141	0.884	0.116	0.1055	0.8945
LMBR1L	13.2204	14.0317	1.28373	1.40034	0.125444	0.490274	-0.274728	0.6823	0.3177	0.2582	0.7418
COX14	60.0414	56.5262	0.669936	0.824513	0.299518	0.690793	-0.058949	0.9164	0.0836	0.0741	0.9259
CERS5	89.2937	88.242	0.559269	0.502151	-0.155421	0.247029	-0.512243	0.2832	0.7168	0.6679	0.3321
CSRNP2	7.25413	6.8878	1.28953	1.25065	-0.044164	0.339856	-0.409593	0.4299	0.5701	0.5633	0.4367
ATG101	77.3868	78.9219	0.704043	0.744986	0.081549	0.453955	-0.281192	0.6529	0.3471	0.2927	0.7073
PFDN5	513.308	491.906	0.339931	0.306755	-0.148158	0.264861	-0.510044	0.298	0.702	0.6382	0.3618
C12orf10	77.9923	84.0044	0.565851	0.757324	0.420488	0.750989	-0.036141	0.932	0.068	0.0265	0.9735
PCBP2	38.5087	37.0942	0.536351	0.564325	0.073348	0.435788	-0.218894	0.697	0.303	0.2672	0.7328
TARBP2	35.9381	36.8995	0.984557	0.98855	0.00584	0.36875	-0.355197	0.519	0.481	0.4596	0.5404
CD63	1297.95	1221.62	0.30298	0.330816	0.126807	0.596998	-0.302286	0.6819	0.3181	0.215	0.785
DGKA	25.7085	24.6399	1.29396	1.14591	-0.1753	0.194943	-0.569931	0.2127	0.7873	0.7542	0.2458
RPS26	278.863	298.945	0.318905	0.248825	-0.357997	0.041681	-0.714006	0.073	0.927	0.9158	0.0842
RPL41	4619.65	4298.22	0.172176	0.135005	-0.350872	0.00889	-0.86672	0.0548	0.9452	0.8688	0.1312
MYL6	2758.47	2575.56	0.357129	0.375982	0.074219	0.424639	-0.256629	0.6656	0.3344	0.2738	0.7262
NABP2	30.3301	27.2235	0.918692	1.05587	0.200776	0.574551	-0.194372	0.7987	0.2013	0.1607	0.8393
CNPY2	204.471	208.275	0.405376	0.466199	0.201684	0.631714	-0.199889	0.7981	0.2019	0.1297	0.8703
STAT2	12.9163	13.1791	0.974259	1.01696	0.061887	0.453295	-0.285361	0.6274	0.3726	0.3298	0.6702
NACA	1578.12	1656.46	0.214058	0.166829	-0.359635	0.008764	-0.740125	0.055	0.945	0.9127	0.0873
LRP1	20.5739	20.7646	0.608284	0.594462	-0.03316	0.317463	-0.400815	0.4137	0.5863	0.4676	0.5324
SHMT2	278.207	293.718	0.517193	0.459412	-0.170915	0.211631	-0.536116	0.2317	0.7683	0.7025	0.2975
R3HDM2	5.47975	5.53852	0.835791	0.80942	-0.046254	0.473808	-0.394652	0.5119	0.4881	0.492	0.508
DCTN2	283.532	256.942	0.411194	0.407892	-0.011632	0.327689	-0.368189	0.4532	0.5468	0.4404	0.5596
TSPAN31	23.7689	25.9727	1.22435	1.06679	-0.19874	0.206418	-0.559456	0.2233	0.7767	0.7889	0.2111
TSFM	32.9896	31.2991	0.810627	0.83696	0.046119	0.464223	-0.276837	0.6537	0.3463	0.3497	0.6503
SRGAP1	6.25943	5.56067	0.964243	1.20987	0.327385	0.664296	-0.01263	0.9435	0.0565	0.0393	0.9607
HMGA2	56.6235	61.7203	0.630577	0.607635	-0.053467	0.313902	-0.41583	0.409	0.591	0.5295	0.4705
RAP1B	126.77	116.215	0.480793	0.566068	0.23556	0.610365	-0.10309	0.8772	0.1228	0.0882	0.9118
CPSF6	18.0441	19.0232	0.654294	0.616372	-0.086139	0.291118	-0.40301	0.3801	0.6199	0.6057	0.3943
CCT2	426.394	400.288	0.371739	0.337256	-0.140446	0.237398	-0.512553	0.2774	0.7226	0.6519	0.3481
PHLDA1	14.882	16.2151	0.806949	0.812597	0.010063	0.366855	-0.323639	0.5299	0.4701	0.4062	0.5938
NAP1L1	205.039	197.428	0.296621	0.380949	0.360977	0.766863	-0.134631	0.8855	0.1145	0.0325	0.9675
UFC1	124.65	114.769	0.541582	0.608085	0.167093	0.590554	-0.198551	0.7918	0.2082	0.1671	0.8329
PPOX	20.6062	19.7855	1.22931	1.42528	0.213405	0.643231	-0.146867	0.844	0.156	0.1574	0.8426
B4GALT3	37.4238	40.9471	0.657943	0.828816	0.333091	0.721647	-0.018248	0.9404	0.0596	0.0478	0.9522
UBE2N	83.2582	73.1699	0.449169	0.534163	0.25002	0.622869	-0.134664	0.8556	0.1444	0.086	0.914
VEZT	18.6018	18.6423	0.872018	0.82719	-0.076139	0.268743	-0.454753	0.3307	0.6693	0.575	0.425
METAP2	80.585	80.9383	0.502854	0.611096	0.281259	0.659736	-0.093454	0.8903	0.1097	0.0678	0.9322
LTA4H	109.144	120.415	0.681043	0.662173	-0.040538	0.364753	-0.419542	0.4396	0.5604	0.4904	0.5096
SLC25A3	1194.13	1156.83	0.203765	0.20295	-0.005778	0.324815	-0.398694	0.4374	0.5626	0.4003	0.5997
ARL1	32.9064	35.0633	0.624466	0.681781	0.126685	0.455958	-0.197028	0.7453	0.2547	0.2017	0.7983
C12orf45	76.8807	68.6058	0.75344	0.908109	0.269373	0.650393	-0.115195	0.8703	0.1297	0.0855	0.9145
PWP1	149.453	139.111	0.523751	0.54996	0.070446	0.460815	-0.305018	0.6288	0.3712	0.3126	0.6874
ISCU	83.6057	87.3586	0.485607	0.44386	-0.129683	0.316586	-0.514386	0.3157	0.6843	0.6115	0.3885
CORO1C	88.9131	84.2869	0.535871	0.556977	0.055732	0.43346	-0.306083	0.5925	0.4075	0.3067	0.6933
UNG	29.3317	27.4759	0.994642	1.09303	0.136082	0.525592	-0.235066	0.7215	0.2785	0.2528	0.7472
UBE3B	45.6411	44.8493	0.722234	0.855847	0.244887	0.626912	-0.098234	0.8834	0.1166	0.0986	0.9014
GLTP	15.1026	15.4037	0.861575	0.988298	0.197971	0.481583	-0.101531	0.8651	0.1349	0.1052	0.8948
ARPC3	660.377	633.338	0.275644	0.28497	0.048002	0.415108	-0.314678	0.5925	0.4075	0.3099	0.6901
ERP29	215.401	213.575	0.515076	0.438437	-0.232418	0.145937	-0.57889	0.1648	0.8352	0.806	0.194
RPL6	3463.49	3729.73	0.158318	0.159246	0.00844	0.389607	-0.33904	0.507	0.493	0.3929	0.6071
WSB2	15.6496	14.3718	1.02057	1.03304	0.017526	0.426249	-0.337828	0.5678	0.4322	0.3956	0.6044
SUDS3	4.56746	4.45793	1.36238	1.19959	-0.183594	0.208334	-0.616511	0.2031	0.7969	0.7296	0.2704
COX6A1	798.422	776.079	0.216772	0.2679	0.305515	0.642678	-0.111109	0.8865	0.1135	0.0478	0.9522
TRIAP1	85.151	86.4553	0.656147	0.80242	0.290338	0.784861	-0.066215	0.9101	0.0899	0.0627	0.9373
SRSF9	12.4189	11.7044	1.40129	1.17015	-0.260056	0.161891	-0.662187	0.1628	0.8372	0.813	0.187
DYNLL1	765.016	711.829	0.300038	0.2592	-0.211075	0.290974	-0.638736	0.2753	0.7247	0.6932	0.3068
COQ5	47.6083	51.8694	0.962812	0.958528	-0.006434	0.384906	-0.415259	0.4813	0.5187	0.4747	0.5253
POP5	70.1592	61.9001	0.871473	1.02847	0.238973	0.619512	-0.102566	0.8771	0.1229	0.1174	0.8826
ANAPC5	107.823	108.61	0.578259	0.534678	-0.113045	0.24118	-0.464922	0.2938	0.7062	0.6169	0.3831
RNF34	34.2245	32.9155	0.892746	0.93988	0.074227	0.457742	-0.31904	0.6268	0.3732	0.3261	0.6739
PSMD9	73.6584	77.6132	0.535674	0.497656	-0.106207	0.254786	-0.461481	0.3154	0.6846	0.5966	0.4034
RSRC2	39.8306	40.9444	0.702576	0.71399	0.02325	0.392801	-0.296114	0.5958	0.4042	0.374	0.626
ARL6IP4	179.596	161.664	0.37698	0.400702	0.088044	0.490614	-0.289097	0.6504	0.3496	0.2689	0.7311
CDK2AP1	22.8419	21.2832	1.30606	1.24568	-0.068283	0.321191	-0.454993	0.391	0.609	0.5873	0.4127
SBNO1	26.5499	27.8803	0.459301	0.501517	0.126859	0.531875	-0.186816	0.765	0.235	0.1953	0.8047
GTF2H3	6.74913	6.56238	0.937141	1.12738	0.266631	0.585408	-0.07998	0.8981	0.1019	0.0676	0.9324
ATF6	15.4491	14.2607	0.69759	0.88853	0.349043	0.692798	-0.012851	0.9447	0.0553	0.038	0.962
RAN	500.926	465.902	0.299414	0.239908	-0.31966	0.129485	-0.722523	0.1256	0.8744	0.8185	0.1815
ANKLE2	9.81491	10.7215	1.00158	1.02788	0.037396	0.431428	-0.299054	0.6156	0.3844	0.3821	0.6179
GOLGA3	14.7271	13.556	0.630245	0.564517	-0.158896	0.194455	-0.509714	0.2399	0.7601	0.7185	0.2815
CHFR	14.7073	13.2549	1.20662	1.32891	0.139272	0.511924	-0.244989	0.7237	0.2763	0.2368	0.7632
SAP18	61.6133	62.6101	0.360315	0.351757	-0.034677	0.322546	-0.592936	0.3534	0.6466	0.4538	0.5462
MRPL57	24.5345	23.5508	0.567054	0.618013	0.124152	0.438479	-0.298411	0.653	0.347	0.1871	0.8129
HSD17B7	37.0642	34.2661	1.14438	1.18081	0.045212	0.427295	-0.33835	0.5848	0.4152	0.3987	0.6013
RPL21	3843.42	3552.06	0.152675	0.128614	-0.247421	0.150088	-0.667426	0.1551	0.8449	0.7712	0.2288
POMP	268.197	275.054	0.313365	0.347598	0.149573	0.436388	-0.158322	0.7752	0.2248	0.1396	0.8604
N4BP2L2	36.2553	38.5722	0.71077	0.601541	-0.240719	0.189585	-0.55047	0.1865	0.8135	0.8272	0.1728
SPG20	16.1285	16.5232	0.97681	0.938407	-0.057864	0.289594	-0.404183	0.3865	0.6135	0.573	0.427
EXOSC8	69.6281	59.1942	0.698397	0.802108	0.199749	0.541324	-0.155466	0.8191	0.1809	0.1307	0.8693
TMCO1	36.0234	32.747	0.382072	0.488192	0.353604	0.737582	-0.087717	0.8959	0.1041	0.0425	0.9575
UCK2	8.22112	8.28519	0.987532	1.12324	0.185772	0.537531	-0.169954	0.8032	0.1968	0.1652	0.8348
ZC3H13	11.8532	12.4811	0.772541	0.82215	0.08979	0.449285	-0.283789	0.648	0.352	0.2957	0.7043
ESD	233.999	225.087	0.610364	0.494348	-0.304144	0.132604	-0.670308	0.1278	0.8722	0.8426	0.1574
MED4	56.9758	59.2206	0.604559	0.47265	-0.35511	0.064197	-0.7197	0.0832	0.9168	0.9046	0.0954
KPNA3	12.9263	12.143	0.921266	0.816566	-0.174048	0.195677	-0.525328	0.2194	0.7806	0.7509	0.2491
SPRYD7	8.19449	7.83306	0.94059	0.985334	0.067047	0.4049	-0.315404	0.5679	0.4321	0.3362	0.6638
HNRNPA1L2	6.6291	6.70175	1.37498	1.51923	0.143935	0.574032	-0.233187	0.7225	0.2775	0.2127	0.7873
SUGT1	122.903	111.026	0.468979	0.576887	0.298766	0.698005	-0.06449	0.9162	0.0838	0.0629	0.9371
POGK	15.2498	15.5379	0.995996	1.03717	0.058434	0.402691	-0.344798	0.5556	0.4444	0.3504	0.6496
MPZL1	17.3207	14.8552	0.858452	0.913876	0.090262	0.456019	-0.258088	0.6751	0.3249	0.2952	0.7048
UBAC2	39.215	37.9187	0.72246	0.79514	0.138292	0.540506	-0.245098	0.7334	0.2666	0.2151	0.7849
MIIP	29.5338	32.4402	0.730236	0.885384	0.277941	0.669825	-0.103099	0.8815	0.1185	0.0854	0.9146
ANKRD10	99.7928	93.3593	0.546715	0.471687	-0.21296	0.201688	-0.610889	0.2113	0.7887	0.7404	0.2596
RASA3	12.5482	13.0204	0.850566	0.981717	0.206883	0.578456	-0.148194	0.8345	0.1655	0.1302	0.8698
CDC16	18.5577	17.1103	1.20965	1.42396	0.235318	0.62722	-0.166565	0.8284	0.1716	0.138	0.862
TTC5	27.0331	23.5779	1.08604	1.33925	0.302355	0.699195	-0.070302	0.9095	0.0905	0.0943	0.9057
KIFAP3	44.8141	48.0801	0.714567	0.812344	0.185022	0.595962	-0.150861	0.8289	0.1711	0.1697	0.8303
APEX1	324.968	296.285	0.423469	0.437135	0.045821	0.48887	-0.282863	0.6459	0.3541	0.3081	0.6919
DAD1	609.299	601.029	0.325928	0.288042	-0.178274	0.209918	-0.538725	0.2243	0.7757	0.7273	0.2727
OXA1L	210.15	198.39	0.498905	0.497013	-0.005482	0.388488	-0.384514	0.501	0.499	0.427	0.573
LRP10	24.4918	23.6585	0.732756	0.780101	0.090328	0.459965	-0.26496	0.6751	0.3249	0.2845	0.7155
PSMB5	582.85	539.03	0.320077	0.420528	0.393781	0.767151	-0.035692	0.9351	0.0649	0.0241	0.9759
C14orf119	66.9804	70.8503	0.489568	0.396336	-0.304786	0.057822	-0.636732	0.0816	0.9184	0.8918	0.1082
BCL2L2-PABPN1	12.7657	12.5779	0.929208	0.949752	0.03155	0.394164	-0.389768	0.5135	0.4865	0.3579	0.6421
PRRC2C	36.8175	33.5257	0.320796	0.422208	0.3963	0.803131	-0.017255	0.9415	0.0585	0.0272	0.9728
DHRS4	53.639	54.054	0.801824	0.918534	0.196048	0.575536	-0.159419	0.8239	0.1761	0.1554	0.8446
DHRS4L2	9.11187	8.764	1.04897	1.10175	0.070826	0.403343	-0.338167	0.5636	0.4364	0.3292	0.6708
CHMP4A	53.4353	57.9912	0.781268	0.733947	-0.09014	0.318857	-0.476891	0.3858	0.6142	0.5648	0.4352
NEDD8	448.701	439.98	0.374722	0.31636	-0.244253	0.125016	-0.595472	0.1365	0.8635	0.8163	0.1837
STRN3	10.202	9.49603	0.708841	0.68784	-0.04339	0.373771	-0.385337	0.4196	0.5804	0.5002	0.4998
CFL2	34.8352	32.9756	0.685561	0.774923	0.176767	0.545794	-0.250007	0.7506	0.2494	0.1752	0.8248
SRP54	81.0938	85.9099	0.579394	0.521645	-0.151475	0.190228	-0.479434	0.2425	0.7575	0.7189	0.2811
FAM177A1	17.0646	16.7576	0.778862	0.817874	0.07051	0.435384	-0.265467	0.6542	0.3458	0.2951	0.7049
PPP2R3C	64.7543	68.2166	0.720007	0.700491	-0.039644	0.328327	-0.466359	0.409	0.591	0.506	0.494
PSMA6	604.573	622.773	0.306297	0.272292	-0.16978	0.292488	-0.529884	0.3124	0.6876	0.6575	0.3425
MBIP	15.3453	15.3044	1.33556	1.40502	0.073147	0.448053	-0.364141	0.5763	0.4237	0.351	0.649
TRAPPC6B	7.85087	8.27688	1.16013	1.27754	0.139072	0.532156	-0.246454	0.728	0.272	0.2319	0.7681
LOC644919	20.3661	19.3423	1.24635	1.35036	0.115641	0.56802	-0.249702	0.7236	0.2764	0.2697	0.7303
NEMF	19.9032	21.538	0.838928	0.912755	0.12168	0.450204	-0.338179	0.6091	0.3909	0.2362	0.7638
ARF6	13.1039	13.2194	0.778501	0.815799	0.067516	0.408148	-0.296957	0.5999	0.4001	0.3095	0.6905
CNIH1	109.549	120.52	0.497708	0.512686	0.042774	0.390028	-0.306313	0.5739	0.4261	0.3405	0.6595
CGRRF1	28.6056	25.0429	1.06422	1.20232	0.176032	0.630165	-0.202968	0.7932	0.2068	0.201	0.799
SOCS4	4.46939	4.46322	1.0793	1.22035	0.177193	0.545668	-0.232058	0.745	0.255	0.1966	0.8034
MAPK1IP1L	41.1296	44.75	0.308735	0.355028	0.201563	0.573495	-0.209311	0.7832	0.2168	0.134	0.866
ACTR10	90.5545	88.1558	0.453558	0.534693	0.237424	0.577351	-0.116562	0.8589	0.1411	0.0876	0.9124
PSMA3	384.877	387.495	0.405891	0.386679	-0.069955	0.373093	-0.427547	0.4192	0.5808	0.5233	0.4767
PCNXL4	10.2156	10.5004	1.0282	1.06162	0.046146	0.412687	-0.352148	0.5582	0.4418	0.3622	0.6378
MNAT1	16.5131	15.5597	0.985953	1.03438	0.069177	0.476166	-0.270135	0.6632	0.3368	0.315	0.685
SNAPC1	12.0232	11.1886	1.08474	1.23933	0.192219	0.557894	-0.178726	0.8038	0.1962	0.1726	0.8274
MTHFD1	22.2082	23.9745	1.13623	0.946345	-0.26382	0.125287	-0.638296	0.1385	0.8615	0.8555	0.1445
RC3H1	5.65946	5.47406	0.795846	0.703859	-0.177203	0.166759	-0.533018	0.1928	0.8072	0.755	0.245
ARG2	27.7523	30.1074	1.24618	1.44418	0.212745	0.571497	-0.181125	0.8083	0.1917	0.152	0.848
VTI1B	121.895	112.383	0.504402	0.596204	0.241232	0.66238	-0.119482	0.8654	0.1346	0.0945	0.9055
EXD2	9.29504	8.40368	1.13619	1.22565	0.109351	0.47589	-0.294871	0.6513	0.3487	0.271	0.729
RBM25	20.7034	18.2691	0.617187	0.788678	0.35373	0.687596	-0.020875	0.9394	0.0606	0.0348	0.9652
PNMA1	41.6648	35.252	0.665777	0.765254	0.2009	0.619518	-0.243721	0.7785	0.2215	0.1449	0.8551
ZNF410	61.598	59.7357	0.654264	0.741113	0.179823	0.581546	-0.19106	0.7914	0.2086	0.1779	0.8221
ALDH6A1	8.57797	9.39728	0.841867	0.804154	-0.06612	0.322705	-0.357842	0.4066	0.5934	0.5792	0.4208
ISCA2	84.8326	85.7886	0.667265	0.674857	0.016321	0.354967	-0.341073	0.5181	0.4819	0.3994	0.6006
CACYBP	81.4493	79.954	0.596005	0.482379	-0.305157	0.056507	-1.01448	0.0776	0.9224	0.9032	0.0968
YLPM1	5.80183	5.88127	0.980987	1.04041	0.084851	0.433767	-0.212843	0.7083	0.2917	0.2738	0.7262
EIF2B2	68.6364	67.8239	0.72427	0.786641	0.119179	0.495972	-0.265309	0.6913	0.3087	0.2568	0.7432
TTLL5	9.08998	9.72625	0.981707	1.11328	0.181455	0.5367	-0.144919	0.8252	0.1748	0.1592	0.8408
IFT43	53.9241	58.4554	0.872889	0.850491	-0.037502	0.353085	-0.389627	0.4566	0.5434	0.5285	0.4715
STON2	5.93172	6.14024	1.01517	0.948394	-0.098156	0.277861	-0.440335	0.349	0.651	0.6428	0.3572
ZC3H14	30.3947	30.9641	0.7488	0.916958	0.292275	0.677348	-0.040376	0.9251	0.0749	0.0567	0.9433
PSMC1	300.596	319.243	0.355058	0.367182	0.04844	0.436572	-0.338164	0.5762	0.4238	0.3118	0.6882
CALM1	201.51	179.118	0.314424	0.332348	0.079982	0.484755	-0.297038	0.6389	0.3611	0.248	0.752
LGMN	107.723	111.728	0.524404	0.632209	0.269723	0.596823	-0.084152	0.8967	0.1033	0.0658	0.9342
C14orf132	6.4563	6.34917	1.20251	1.25278	0.059089	0.396824	-0.460018	0.4891	0.5109	0.3405	0.6595
GSKIP	18.5451	19.7152	1.1048	0.964103	-0.196524	0.168221	-0.582727	0.1879	0.8121	0.785	0.215
EIF5	82.4338	81.4897	0.428684	0.370323	-0.211128	0.122249	-0.546224	0.1541	0.8459	0.7832	0.2168
ABL2	5.0893	4.60606	1.15535	0.962816	-0.262998	0.120685	-0.615751	0.1299	0.8701	0.8626	0.1374
ZFYVE21	65.5243	65.2745	0.741115	0.780016	0.073807	0.416374	-0.317571	0.5954	0.4046	0.315	0.685
C14orf2	348.38	356.711	0.295015	0.345245	0.226835	0.596	-0.150071	0.8354	0.1646	0.1017	0.8983
INF2	18.0113	15.2599	1.19308	1.19467	0.001914	0.442645	-0.313101	0.5971	0.4029	0.4344	0.5656
TOR1AIP2	17.8137	16.7729	0.604275	0.47738	-0.340066	0.015341	-0.65039	0.0569	0.9431	0.9284	0.0716
ACBD6	75.8265	79.3482	0.69476	0.718715	0.048906	0.449204	-0.321768	0.6113	0.3887	0.3311	0.6689
HERC2P2	5.82914	5.43505	1.39671	1.03972	-0.425838	0.0181	-0.763215	0.0564	0.9436	0.9435	0.0565
GLUL	40.2672	36.2693	0.553138	0.448506	-0.302511	0.354152	-0.681127	0.2322	0.7678	0.8024	0.1976
KATNBL1	17.6183	17.3332	0.843541	0.788224	-0.097854	0.257813	-0.496578	0.3121	0.6879	0.6002	0.3998
EMC4	365.704	337.262	0.400203	0.455347	0.186234	0.555048	-0.170867	0.7904	0.2096	0.135	0.865
ZNF770	7.28985	7.01628	0.837023	0.99459	0.248835	0.620459	-0.118753	0.8626	0.1374	0.1039	0.8961
EIF2AK4	6.56548	5.68401	0.988595	0.9057	-0.126346	0.264509	-0.474065	0.3188	0.6812	0.681	0.319
SMG7	7.49626	7.43299	1.23178	1.30577	0.084156	0.458341	-0.239349	0.6876	0.3124	0.3234	0.6766
IVD	12.5023	13.2809	0.92863	1.01373	0.126502	0.440742	-0.212861	0.719	0.281	0.201	0.799
C15orf57	20.8324	20.511	1.23936	1.26151	0.025562	0.41403	-0.353491	0.5579	0.4421	0.4347	0.5653
ARPC5	200.019	181.533	0.377151	0.473293	0.327589	0.623308	-0.009053	0.9447	0.0553	0.0311	0.9689
NDUFAF1	37.2627	34.7421	1.02202	1.09872	0.104396	0.49662	-0.319625	0.6369	0.3631	0.301	0.699
RTF1	7.49047	6.7119	0.879739	0.986686	0.165516	0.534702	-0.175627	0.7921	0.2079	0.1744	0.8256
RPAP1	14.2941	14.0163	1.08505	0.966208	-0.167352	0.182836	-0.504468	0.2178	0.7822	0.7529	0.2471
TMEM87A	36.8692	35.7517	0.884121	0.732353	-0.271705	0.105521	-0.675181	0.1147	0.8853	0.8524	0.1476
LRRC57	15.8861	13.8574	1.01433	1.1342	0.161154	0.495853	-0.168483	0.7966	0.2034	0.1847	0.8153
HAUS2	5.71652	5.51741	1.02734	1.19297	0.21565	0.52845	-0.130218	0.8403	0.1597	0.1096	0.8904
TSEN15	28.1889	29.1469	0.813658	0.762397	-0.093881	0.258626	-0.435419	0.3343	0.6657	0.6273	0.3727
TP53BP1	17.127	15.5627	0.828987	0.953863	0.202432	0.568278	-0.145109	0.834	0.166	0.1378	0.8622
SERF2	102.152	105.34	0.286913	0.295628	0.043167	0.336331	-0.423731	0.4682	0.5318	0.3155	0.6845
MFAP1	47.4701	49.8659	0.850349	0.789978	-0.106242	0.262694	-0.460246	0.3237	0.6763	0.6448	0.3552
DTWD1	8.8677	8.9741	1.18275	1.14604	-0.045497	0.333154	-0.436783	0.413	0.587	0.5569	0.4431
GABPB1	26.3557	27.509	1.01055	1.17795	0.221146	0.57967	-0.158173	0.8241	0.1759	0.135	0.865
RNF2	27.783	26.4282	0.696563	0.809383	0.216569	0.615498	-0.138411	0.849	0.151	0.1281	0.8719
TMOD3	6.26461	6.30935	1.04388	0.924267	-0.175571	0.159952	-0.517532	0.1917	0.8083	0.7664	0.2336
RSL24D1	135.15	134.176	0.388103	0.385373	-0.010184	0.378151	-0.357468	0.5073	0.4927	0.4301	0.5699
SLTM	18.1232	19.4322	0.852008	0.712286	-0.258409	0.090182	-0.61275	0.1028	0.8972	0.858	0.142
GTF2A2	73.2792	66.5342	0.378003	0.432806	0.195321	0.581778	-0.182488	0.8049	0.1951	0.1425	0.8575
BNIP2	39.7999	38.1316	0.686898	0.668658	-0.038827	0.304447	-0.371814	0.436	0.564	0.4984	0.5016
ANXA2	6127.53	6592.42	0.251668	0.294097	0.224771	0.586108	-0.151085	0.8347	0.1653	0.0903	0.9097
TPR	12.0173	12.7339	0.756792	0.699798	-0.112959	0.285082	-0.505937	0.3303	0.6697	0.6252	0.3748
TRIP4	41.8469	40.7482	0.890225	1.04256	0.227887	0.572513	-0.116861	0.8676	0.1324	0.1117	0.8883
OAZ2	103.081	88.0911	0.501066	0.541953	0.113167	0.603047	-0.217036	0.7603	0.2397	0.2363	0.7637
DPP8	10.6391	9.50221	1.09552	1.42492	0.379274	0.733618	-0.013991	0.9446	0.0554	0.0391	0.9609
HACD3	134.836	132.139	0.433435	0.520559	0.264247	0.667679	-0.10665	0.8789	0.1211	0.0777	0.9223
VWA9	22.7141	24.358	0.963903	1.17213	0.282176	0.690635	-0.051037	0.9201	0.0799	0.0776	0.9224
RPL4	3463.38	3411.55	0.200654	0.159115	-0.33464	0.103567	-0.629669	0.114	0.886	0.9078	0.0922
ZWILCH	15.8348	13.6944	1.18842	1.14999	-0.047426	0.340037	-0.436989	0.4071	0.5929	0.5376	0.4624
LCTL	13.9217	13.6876	1.29034	1.51606	0.23258	0.60589	-0.154959	0.8341	0.1659	0.1519	0.8481
RPLP1	4783.53	4381.36	0.166617	0.146431	-0.186312	0.187707	-0.607266	0.2017	0.7983	0.6687	0.3313
CLK3	48.9335	48.3285	0.775951	0.819242	0.078325	0.517327	-0.265218	0.6834	0.3166	0.3114	0.6886
MPI	12.0836	11.9995	1.56034	1.28794	-0.276792	0.12843	-0.640326	0.1336	0.8664	0.8776	0.1224
SNUPN	41.2457	37.0645	1.09461	1.07962	-0.019892	0.369521	-0.415727	0.4629	0.5371	0.5075	0.4925
FBXO22-AS1	115.674	99.5689	0.617981	0.675088	0.127513	0.538093	-0.233532	0.7436	0.2564	0.2178	0.7822
TSPAN3	135.832	129.889	0.455183	0.464325	0.02869	0.418649	-0.289989	0.6129	0.3871	0.3516	0.6484
IDH3A	18.9731	15.8928	1.03444	1.18003	0.189981	0.600332	-0.181208	0.8057	0.1943	0.1822	0.8178
ZFAND6	126.104	115.592	0.446513	0.612541	0.456103	0.884146	-0.009506	0.9461	0.0539	0.0169	0.9831
MESDC2	34.0064	35.4967	0.5482	0.595457	0.119297	0.504489	-0.252061	0.7044	0.2956	0.2424	0.7576
GLRX2	47.1229	43.9886	0.882089	1.03718	0.233673	0.583572	-0.140348	0.8435	0.1565	0.1235	0.8765
MRPS11	55.6383	48.16	0.718679	0.79956	0.153859	0.531236	-0.20011	0.7697	0.2303	0.1852	0.8148
AP3S2	18.2143	18.297	0.806178	0.807779	0.002861	0.355676	-0.32815	0.5219	0.4781	0.4254	0.5746
CIB1	142.631	131.477	0.509238	0.592369	0.218158	0.618243	-0.157438	0.8246	0.1754	0.1478	0.8522
NGRN	275.513	270.63	0.416115	0.463975	0.157065	0.532483	-0.200744	0.7644	0.2356	0.1701	0.8299
IQGAP1	13.0876	13.7304	0.705581	0.817937	0.213179	0.558392	-0.143841	0.834	0.166	0.1249	0.8751
FURIN	9.91914	10.1526	0.652427	0.806755	0.306313	0.679899	-0.075035	0.9087	0.0913	0.0695	0.9305
UNC45A	36.047	35.887	0.669255	0.89325	0.416509	0.769152	-0.034955	0.9327	0.0673	0.0217	0.9783
VIMP	122.611	130.992	0.522459	0.644666	0.303234	0.705714	-0.090004	0.8969	0.1031	0.0653	0.9347
MPG	154.263	162.05	0.603729	0.456587	-0.40301	0.007752	-0.771317	0.0537	0.9463	0.9222	0.0778
ITFG3	31.028	29.952	0.643495	0.751241	0.223347	0.606698	-0.212938	0.8002	0.1998	0.1201	0.8799
MRPL28	171.958	187.624	0.454121	0.432372	-0.070802	0.3102	-0.562163	0.3703	0.6297	0.5385	0.4615
C16orf13	125.012	127.424	0.460975	0.514012	0.157113	0.587273	-0.22888	0.7564	0.2436	0.1824	0.8176
NARFL	19.3852	18.1569	1.42746	1.2887	-0.147534	0.278145	-0.504131	0.3117	0.6883	0.7093	0.2907
LMF1	23.7877	19.5786	1.02072	1.17349	0.201221	0.631162	-0.188421	0.808	0.192	0.1629	0.8371
UBE2I	48.3887	45.1769	0.465557	0.407799	-0.1911	0.150044	-0.54949	0.1757	0.8243	0.7709	0.2291
MRPS34	208.141	192.165	0.401643	0.462343	0.203051	0.658911	-0.177366	0.8316	0.1684	0.1465	0.8535
SPSB3	54.6509	43.6392	0.759171	0.755318	-0.007341	0.595288	-0.326725	0.5823	0.4177	0.4419	0.5581
NUBP2	99.3952	85.7031	0.558823	0.716554	0.358684	0.740578	-0.000439	0.9499	0.0501	0.0386	0.9614
HAGH	33.1446	35.9541	1.10187	0.989774	-0.154779	0.213826	-0.520712	0.2452	0.7548	0.7296	0.2704
FAHD1	48.5983	49.0791	0.713425	0.693274	-0.041336	0.319492	-0.385987	0.4433	0.5567	0.524	0.476
RPS2	469.43	464.408	0.287288	0.359999	0.325496	0.721715	-0.055606	0.9172	0.0828	0.033	0.967
TBL3	36.6943	37.4688	0.903466	0.962109	0.09073	0.46149	-0.262217	0.6759	0.3241	0.3024	0.6976
TRAF7	13.558	13.4382	0.954323	0.902457	-0.080619	0.275225	-0.418734	0.3542	0.6458	0.5656	0.4344
MLST8	52.7145	57.5213	0.783196	0.734424	-0.092759	0.282258	-0.480546	0.3391	0.6609	0.6054	0.3946
E4F1	15.4212	13.8857	1.48247	1.20759	-0.295872	0.111573	-0.687822	0.1211	0.8789	0.8755	0.1245
SRRM2	44.4639	48.1281	0.381263	0.400554	0.071211	0.425927	-0.270604	0.6442	0.3558	0.2738	0.7262
HCFC1R1	11.1676	10.2715	0.939369	1.04306	0.151065	0.52589	-0.168955	0.7937	0.2063	0.1941	0.8059
THOC6	13.6494	11.3764	1.32655	1.59569	0.266496	0.650227	-0.124911	0.8688	0.1312	0.1055	0.8945
MTRNR2L4	27.1192	27.8052	0.537041	0.413162	-0.378327	0.077071	-0.758203	0.085	0.915	0.9017	0.0983
CLUAP1	11.7182	12.129	1.00392	1.20995	0.269307	0.660916	-0.083638	0.8987	0.1013	0.1059	0.8941
TRAP1	122.768	118.608	0.560193	0.584561	0.061431	0.468888	-0.290151	0.6441	0.3559	0.2998	0.7002
PAM16	67.9895	69.5706	0.669648	0.706431	0.077147	0.436905	-0.274624	0.6493	0.3507	0.2882	0.7118
DNAJA3	35.6372	38.2826	0.98089	0.844152	-0.216589	0.157757	-0.601547	0.1712	0.8288	0.7859	0.2141
ALG1	14.229	12.9308	1.03007	0.954871	-0.109367	0.246677	-0.434723	0.3215	0.6785	0.6568	0.3432
METTL22	41.9178	38.0296	1.0658	1.03938	-0.036222	0.339208	-0.403235	0.4463	0.5537	0.5298	0.4702
LOC101929224	9.71113	9.78365	0.584553	0.620416	0.085903	0.488453	-0.264872	0.6629	0.3371	0.2694	0.7306
NUBP1	40.5797	36.6934	0.983389	1.07446	0.127778	0.524243	-0.242461	0.7266	0.2734	0.2598	0.7402
PARN	15.1944	14.1385	1.1941	1.14325	-0.062787	0.306626	-0.41305	0.3988	0.6012	0.5654	0.4346
NPIPA1	7.45898	6.90135	1.2113	1.26493	0.06251	0.41736	-0.330579	0.5934	0.4066	0.3737	0.6263
PDXDC1	20.0799	20.3653	0.99416	0.979945	-0.020777	0.355638	-0.361987	0.5028	0.4972	0.5027	0.4973
NOMO2	15.2853	16.8244	0.924763	0.935925	0.01731	0.431962	-0.323373	0.5732	0.4268	0.4139	0.5861
RPS15A	3756.85	3475.96	0.168832	0.163523	-0.046101	0.345355	-0.374334	0.4554	0.5446	0.4913	0.5087
ARL6IP1	194.661	169.883	0.844137	0.775077	-0.123138	0.763752	-0.690856	0.406	0.594	0.5265	0.4735
GDE1	58.4674	64.0648	0.770355	0.825624	0.099961	0.463531	-0.24832	0.6878	0.3122	0.2581	0.7419
PHLDA3	16.42	16.0197	1.11124	1.06322	-0.063733	0.29365	-0.488651	0.3549	0.6451	0.5738	0.4262
LOC100190986	20.8571	18.6166	0.719858	0.728128	0.016478	0.37868	-0.364561	0.517	0.483	0.3898	0.6102
UQCRC2	237.315	228.986	0.370024	0.387984	0.068377	0.487431	-0.309397	0.6158	0.3842	0.2803	0.7197
POLR3E	17.3846	15.917	1.11614	1.10125	-0.019371	0.330583	-0.393734	0.4471	0.5529	0.5154	0.4846
UBFD1	7.64738	8.15464	1.2726	1.23047	-0.048571	0.327872	-0.41137	0.4283	0.5717	0.5438	0.4562
NDUFAB1	380.284	370.42	0.290051	0.358885	0.307217	0.651858	-0.087836	0.901	0.099	0.0539	0.9461
DCTN5	12.3476	12.4956	0.820138	0.936533	0.191463	0.511678	-0.191222	0.7893	0.2107	0.1455	0.8545
TIMM17A	143.313	150.073	0.422822	0.501444	0.246037	0.595467	-0.166293	0.836	0.164	0.0956	0.9044
RNPEP	18.5368	17.8864	0.946545	1.13701	0.264506	0.644368	-0.117271	0.8719	0.1281	0.0975	0.9025
NSMCE1	55.606	59.1797	0.981043	1.14754	0.226155	0.607933	-0.19602	0.8081	0.1919	0.1342	0.8658
EIF3C	411.39	400.674	0.390287	0.341279	-0.193584	0.117114	-0.513429	0.1508	0.8492	0.7886	0.2114
TUFM	279.072	270.346	0.315809	0.398264	0.33467	0.714287	-0.030081	0.9353	0.0647	0.0418	0.9582
SMG1P2	12.434	11.3413	0.915538	0.855807	-0.097335	0.239756	-0.413563	0.3234	0.6766	0.6447	0.3553
QPRT	55.8074	60.9921	0.810376	0.80661	-0.00672	0.365015	-0.358068	0.5033	0.4967	0.4748	0.5252
TMEM219	179.034	157.399	0.485858	0.519864	0.0976	0.49598	-0.272421	0.6855	0.3145	0.2425	0.7575
PHKG2	9.6541	8.81633	1.16257	1.10735	-0.07021	0.248522	-0.432041	0.3251	0.6749	0.6136	0.3864
VKORC1	357.129	359.215	0.390469	0.459432	0.234646	0.586477	-0.166913	0.8242	0.1758	0.1029	0.8971
TGFB1I1	106.368	106.019	0.718089	0.703034	-0.030567	0.343737	-0.36985	0.4781	0.5219	0.4753	0.5247
RABIF	6.56098	7.0245	1.13014	1.22965	0.121746	0.477887	-0.323016	0.6315	0.3685	0.2515	0.7485
KLHL12	16.5172	15.7954	1.16267	1.22318	0.073188	0.482089	-0.33598	0.62	0.38	0.3323	0.6677
TMEM183A	18.6844	16.3014	1.05329	1.22193	0.214264	0.673278	-0.149004	0.843	0.157	0.1423	0.8577
VPS35	164.942	158.32	0.444309	0.366869	-0.276301	0.119563	-0.684727	0.1274	0.8726	0.8332	0.1668
C16orf87	10.8355	11.5086	1.15138	1.25047	0.119107	0.517296	-0.263944	0.71	0.29	0.2987	0.7013
ATP2B4	10.0297	9.81158	0.845125	0.849576	0.007578	0.367099	-0.324891	0.5335	0.4665	0.438	0.562
CIAPIN1	115.945	108.075	0.45345	0.502536	0.148285	0.527769	-0.220329	0.7485	0.2515	0.1679	0.8321
COQ9	39.4315	39.1845	1.09152	1.02975	-0.084037	0.28368	-0.481398	0.3404	0.6596	0.5854	0.4146
KATNB1	13.2419	13.759	1.27852	1.23834	-0.04606	0.340813	-0.457331	0.4111	0.5889	0.5428	0.4572
GOT2	160.128	143.694	0.44885	0.451462	0.008371	0.375553	-0.376458	0.5048	0.4952	0.3916	0.6084
NAE1	152.68	134.845	0.435312	0.5175	0.249507	0.712554	-0.124383	0.8785	0.1215	0.0988	0.9012
FAM96B	195.782	210.201	0.496453	0.490222	-0.018221	0.427374	-0.360713	0.5007	0.4993	0.441	0.559
ACD	8.74361	8.94989	1.1183	1.06786	-0.066587	0.291916	-0.465327	0.352	0.648	0.5633	0.4367
GFOD2	20.9864	19.0509	1.34834	1.22721	-0.135804	0.216497	-0.477754	0.2717	0.7283	0.7104	0.2896
PSMB10	37.3051	35.1139	1.04054	1.02118	-0.027101	0.311526	-0.38682	0.4402	0.5598	0.5191	0.4809
SLC12A4	12.3092	13.1582	1.04539	1.09276	0.063935	0.422136	-0.309926	0.609	0.391	0.3547	0.6453
PLA2G15	23.4529	21.521	1.24098	1.04894	-0.24255	0.146564	-0.621487	0.156	0.844	0.8259	0.1741
PRMT7	13.0565	14.0855	1.39865	1.42406	0.025972	0.39706	-0.416206	0.493	0.507	0.4093	0.5907
NIP7	20.6503	19.7252	0.95073	1.02409	0.107234	0.465816	-0.239639	0.7009	0.2991	0.2746	0.7254
EXOSC6	5.0164	4.41829	1.04192	0.872227	-0.256476	0.200977	-0.61531	0.1793	0.8207	0.7985	0.2015
MDM4	6.62234	6.38564	0.822611	0.797573	-0.044594	0.395439	-0.356388	0.5143	0.4857	0.4986	0.5014
PSMD7	213.656	208.291	0.327936	0.400023	0.286666	0.649468	-0.101611	0.8874	0.1126	0.0597	0.9403
BCAR1	35.5914	38.1259	0.628397	0.625315	-0.007093	0.340017	-0.473611	0.4084	0.5916	0.4233	0.5767
GABARAPL2	202.623	195.184	0.382236	0.487646	0.35137	0.737523	-0.021412	0.939	0.061	0.039	0.961
ADAT1	9.05854	9.20992	1.16934	1.40515	0.265027	0.610829	-0.120242	0.8647	0.1353	0.0934	0.9066
KARS	175.29	162.803	0.361178	0.43095	0.254813	0.635478	-0.090516	0.8879	0.1121	0.0739	0.9261
CMC2	71.4189	70.6541	0.645544	0.577654	-0.160308	0.267983	-0.495578	0.2957	0.7043	0.7056	0.2944
MPHOSPH6	50.7727	43.2134	0.823167	0.997105	0.27656	0.641165	-0.092728	0.8919	0.1081	0.0785	0.9215
HSBP1	126.903	117.56	0.455862	0.45442	-0.00457	0.413031	-0.428336	0.4774	0.5226	0.4063	0.5937
USP10	58.5187	60.4745	0.618494	0.662079	0.098242	0.431529	-0.253994	0.6691	0.3309	0.2536	0.7464
NUAK2	9.36101	10.2316	1.33729	1.31523	-0.024002	0.412847	-0.748563	0.4504	0.5496	0.4617	0.5383
CTU2	10.3217	9.17234	1.30647	1.4375	0.137891	0.534098	-0.2316	0.7422	0.2578	0.2725	0.7275
APRT	277.566	280.177	0.449432	0.434578	-0.048486	0.279516	-0.415283	0.3867	0.6133	0.5232	0.4768
TRAPPC2L	154.173	140.988	0.605042	0.668058	0.142938	0.489243	-0.189786	0.7741	0.2259	0.1722	0.8278
ANKRD11	10.7849	10.8698	0.859141	0.726541	-0.24185	0.092693	-0.549368	0.1211	0.8789	0.8556	0.1444
RPL13	445.811	426.423	0.219224	0.204598	-0.09961	0.297222	-0.438126	0.3566	0.6434	0.5575	0.4425
CHMP1A	57.9776	53.4808	0.689303	0.582394	-0.243143	0.088483	-0.594272	0.1143	0.8857	0.8414	0.1586
TCF25	130.639	130.608	0.532164	0.534176	0.005444	0.337565	-0.351362	0.4713	0.5287	0.4026	0.5974
VPS53	8.73774	7.83677	0.778351	0.827501	0.088339	0.548865	-0.333184	0.6366	0.3634	0.2879	0.7121
CRK	17.486	16.6754	0.990633	0.983926	-0.009801	0.344057	-0.383227	0.4624	0.5376	0.4805	0.5195
PITPNA-AS1	28.2851	30.1278	1.26646	1.34572	0.08757	0.477734	-0.295106	0.6548	0.3452	0.3293	0.6707
PRPF8	18.8889	19.2697	0.65723	0.570799	-0.203416	0.207064	-0.531425	0.2257	0.7743	0.7531	0.2469
TSR1	21.1622	20.1706	0.888312	0.886038	-0.003699	0.375104	-0.334413	0.5214	0.4786	0.4625	0.5375
EMC6	189.323	167.879	0.467131	0.483408	0.049412	0.400246	-0.300093	0.5962	0.4038	0.3234	0.6766
CYB5D2	28.6022	31.8452	1.16806	1.07359	-0.121671	0.237988	-0.493415	0.2877	0.7123	0.6884	0.3116
MYBBP1A	4.81914	4.47198	1.22926	1.36837	0.154671	0.531846	-0.211071	0.7485	0.2515	0.2026	0.7974
PSMB6	728.677	676.412	0.269995	0.319074	0.240958	0.610926	-0.106971	0.8726	0.1274	0.0783	0.9217
PFN1	1006.25	920.308	0.196126	0.246199	0.328046	0.741978	-0.097036	0.8978	0.1022	0.0604	0.9396
SPAG7	242.928	260.456	0.458751	0.425315	-0.109181	0.270795	-0.49234	0.3163	0.6837	0.5801	0.4199
NUP88	35.6131	35.2104	1.04553	1.06414	0.025466	0.393718	-0.359514	0.5352	0.4648	0.4006	0.5994
RPAIN	68.0861	71.5263	0.534661	0.651489	0.285118	0.635816	-0.025131	0.9349	0.0651	0.0488	0.9512
ELP5	41.6852	40.7572	0.714546	0.665182	-0.103278	0.278145	-0.438152	0.3466	0.6534	0.6043	0.3957
EIF4A1	1366.29	1362.28	0.198537	0.23791	0.261003	0.579892	-0.080838	0.8952	0.1048	0.0648	0.9352
SAT2	54.1099	49.2378	0.754789	0.839571	0.153579	0.518112	-0.269645	0.7052	0.2948	0.1991	0.8009
TP53	31.1187	31.2633	0.593216	0.707795	0.254775	0.65593	-0.09802	0.8865	0.1135	0.089	0.911
RANGRF	51.0076	47.2636	0.959624	0.913282	-0.071409	0.302708	-0.428263	0.3914	0.6086	0.6022	0.3978
RPL26	2976.8	2959.34	0.16127	0.180611	0.163409	0.456226	-0.147753	0.8055	0.1945	0.1189	0.8811
NDEL1	31.8608	34.3733	0.765633	0.797196	0.058281	0.427493	-0.361369	0.564	0.436	0.3397	0.6603
MYH10	22.3759	21.4127	0.653375	0.668284	0.03255	0.415061	-0.309374	0.586	0.414	0.3614	0.6386
ELAC2	48.5005	52.0781	0.664883	0.660626	-0.009267	0.378024	-0.369189	0.5069	0.4931	0.4426	0.5574
TVP23C	4.58972	4.19758	1.3715	0.939459	-0.545853	0.106185	-0.960264	0.0912	0.9088	0.9227	0.0773
TTC19	15.8327	15.0386	0.780903	0.892885	0.193332	0.527816	-0.132612	0.8407	0.1593	0.1324	0.8676
NCOR1	62.4352	56.8742	0.399715	0.441994	0.145055	0.516702	-0.205407	0.7498	0.2502	0.176	0.824
UBB	2025.76	1861.66	0.365663	0.371428	0.022568	0.388708	-0.38882	0.4919	0.5081	0.3567	0.6433
LRRC75A-AS1	1248.18	1199.39	0.303564	0.266126	-0.189889	0.162042	-0.523639	0.1988	0.8012	0.7476	0.2524
COPS3	96.1099	93.3807	0.632222	0.633245	0.002333	0.335552	-0.324932	0.4925	0.5075	0.4253	0.5747
ALKBH5	10.0971	10.3662	1.00965	1.16479	0.20621	0.562933	-0.163027	0.8152	0.1848	0.1538	0.8462
FLII	31.7263	34.2395	0.635283	0.729128	0.198774	0.563199	-0.171405	0.8103	0.1897	0.1367	0.8633
SPECC1	13.7933	11.8369	0.977206	1.14791	0.232278	0.570402	-0.143105	0.8397	0.1603	0.1275	0.8725
TNFAIP1	46.9099	43.5887	0.760928	0.683803	-0.15418	0.183891	-0.505064	0.2243	0.7757	0.7285	0.2715
RAB34	272.56	254.774	0.37871	0.461956	0.286664	0.636795	-0.065147	0.9135	0.0865	0.0482	0.9518
RPL23A	994.13	957.178	0.198579	0.252263	0.345214	0.736919	-0.045906	0.924	0.076	0.0454	0.9546
ERAL1	76.8643	71.3396	0.725583	0.829284	0.192726	0.554318	-0.200445	0.7821	0.2179	0.1582	0.8418
FLOT2	51.0658	55.9424	0.601659	0.705411	0.229518	0.611471	-0.207669	0.7879	0.2121	0.1321	0.8679
PHF12	4.43074	4.57493	1.1537	1.01996	-0.177749	0.212698	-0.589116	0.2225	0.7775	0.7084	0.2916
NSRP1	16.204	17.6914	1.00264	0.982078	-0.029889	0.329668	-0.382324	0.4573	0.5427	0.5025	0.4975
GOSR1	9.30651	8.60109	0.671868	0.723117	0.106052	0.458075	-0.209372	0.7257	0.2743	0.2201	0.7799
UTP6	61.0073	60.1453	0.687455	0.727646	0.08197	0.475117	-0.303445	0.6264	0.3736	0.2981	0.7019
C17orf75	11.9151	11.9034	0.994827	0.998935	0.005944	0.304826	-0.289979	0.5164	0.4836	0.4506	0.5494
ZNF207	124.254	115.49	0.526409	0.523109	-0.009072	0.365766	-0.40954	0.4612	0.5388	0.4292	0.5708
NLE1	20.0954	21.7973	1.21281	1.2995	0.099608	0.463734	-0.31124	0.6281	0.3719	0.3112	0.6888
AP2B1	57.9408	56.8844	0.527734	0.615032	0.220849	0.544458	-0.118052	0.8528	0.1472	0.0998	0.9002
AATF	77.1287	77.0584	0.653299	0.598621	-0.126101	0.239024	-0.455165	0.3013	0.6987	0.6631	0.3369
DUSP14	61.0394	55.8397	0.720464	0.889257	0.303673	0.682778	-0.14134	0.8612	0.1388	0.0746	0.9254
MRPL45	89.9319	88.2842	0.668871	0.639888	-0.063909	0.35312	-0.467044	0.4027	0.5973	0.5309	0.4691
RPL19	4875.66	4858.29	0.145011	0.13332	-0.12127	0.436589	-0.505809	0.3838	0.6162	0.5774	0.4226
KRT19	130.021	117.358	1.57685	1.57582	-0.000941	0.39323	-0.415963	0.489	0.511	0.471	0.529
DNAJC7	76.237	68.2904	0.648262	0.721887	0.155194	0.528271	-0.179715	0.7924	0.2076	0.1689	0.8311
NKIRAS2	63.4173	60.1389	0.641894	0.792158	0.303453	0.728014	-0.147368	0.8539	0.1461	0.0533	0.9467
STAT3	20.0912	20.7472	0.703997	0.730061	0.052448	0.463707	-0.308589	0.6376	0.3624	0.3463	0.6537
ATP6V0A1	14.4024	14.4827	0.940144	1.08359	0.20487	0.579788	-0.163476	0.8169	0.1831	0.1443	0.8557
MLX	29.7746	30.6402	0.670153	0.768491	0.197538	0.562088	-0.149957	0.8364	0.1636	0.139	0.861
RPL27	1175.11	1127.9	0.19541	0.203922	0.061514	0.411829	-0.25964	0.6547	0.3453	0.2922	0.7078
CCDC43	23.977	22.8762	0.873591	0.985935	0.174534	0.560219	-0.209236	0.7758	0.2242	0.1995	0.8005
PLCD3	6.9001	6.50885	1.12552	1.2702	0.174456	0.560124	-0.226885	0.7531	0.2469	0.1944	0.8056
GOSR2	31.5002	30.5825	0.748194	0.8182	0.129041	0.49294	-0.223979	0.7365	0.2635	0.2261	0.7739
MRPL10	72.6238	74.1541	0.669292	0.746873	0.158226	0.519628	-0.168634	0.7994	0.2006	0.1809	0.8191
CBX1	21.4552	22.2925	0.712596	0.936618	0.394376	0.725622	-0.000934	0.9495	0.0505	0.0267	0.9733
ATF3	28.444	27.8188	1.36714	1.42126	0.056005	0.471018	-0.322032	0.618	0.382	0.3707	0.6293
ATP5G1	200.002	192.063	0.547768	0.535634	-0.032316	0.279968	-0.407093	0.3984	0.6016	0.4771	0.5229
IGF2BP1	23.2119	21.1352	0.452381	0.543913	0.265838	0.692503	-0.128158	0.8696	0.1304	0.0975	0.9025
PHB	275.883	258.798	0.325492	0.334294	0.038498	0.366033	-0.332081	0.5381	0.4619	0.3471	0.6529
NSL1	7.26151	7.1573	1.04718	1.08242	0.04775	0.408654	-0.308303	0.5933	0.4067	0.3788	0.6212
SLC35B1	86.3536	89.3855	0.662744	0.691439	0.061151	0.408842	-0.280045	0.6181	0.3819	0.3111	0.6889
TATDN3	12.6007	12.3969	1.13996	1.14268	0.003447	0.363588	-0.301685	0.5584	0.4416	0.4557	0.5443
LRRC59	12.1592	13.1813	0.961003	0.862673	-0.155727	0.152786	-0.438421	0.2137	0.7863	0.7661	0.2339
TOB1	18.61	16.9594	0.962262	0.845722	-0.186247	0.131567	-0.508453	0.1765	0.8235	0.8015	0.1985
NME1	386.842	365.259	0.408503	0.443005	0.116977	0.514858	-0.309917	0.6705	0.3295	0.2607	0.7393
COIL	21.0871	22.7865	0.956266	0.925827	-0.046668	0.295585	-0.428542	0.3871	0.6129	0.5393	0.4607
SCPEP1	37.8289	37.812	0.967813	0.828251	-0.22466	0.146838	-0.586817	0.162	0.838	0.82	0.18
MRPS23	75.3821	71.9221	0.642392	0.610901	-0.072517	0.333045	-0.410345	0.4261	0.5739	0.5498	0.4502
SRSF1	26.7297	29.2021	0.423008	0.414739	-0.028481	0.39392	-0.373612	0.5098	0.4902	0.4394	0.5606
SUPT4H1	51.7934	55.9602	0.716471	0.704611	-0.024083	0.359373	-0.489972	0.4087	0.5913	0.4601	0.5399
RAD51C	37.0608	36.8252	1.01619	1.19718	0.236476	0.662934	-0.154175	0.8416	0.1584	0.1409	0.8591
VMP1	129.779	126.459	0.385945	0.428624	0.151318	0.520193	-0.189483	0.7785	0.2215	0.173	0.827
DDX42	10.9136	12.0216	1.04751	1.11578	0.091098	0.432528	-0.287585	0.6333	0.3667	0.303	0.697
PSMC5	267.304	273.189	0.396874	0.373243	-0.088568	0.211876	-0.422158	0.2889	0.7111	0.6204	0.3796
AMZ2	118.229	115.461	0.502538	0.643826	0.357439	0.717086	-0.022817	0.941	0.059	0.039	0.961
WIPI1	49.5756	51.2698	0.686444	0.792362	0.207018	0.640483	-0.184411	0.8052	0.1948	0.1544	0.8456
FAM104A	31.9076	31.0098	0.880204	0.793547	-0.149523	0.22408	-0.502954	0.2674	0.7326	0.7064	0.2936
CDC42EP4	7.31398	6.83705	1.22585	1.29126	0.075003	0.421747	-0.297216	0.6166	0.3834	0.3311	0.6689
RPL38	1626.73	1602.53	0.265178	0.258424	-0.037219	0.370947	-0.444779	0.4678	0.5322	0.4507	0.5493
ICT1	56.0024	53.8947	0.871433	1.00806	0.210124	0.596792	-0.176042	0.8148	0.1852	0.154	0.846
ATP5H	216.406	214.876	0.411975	0.405442	-0.023062	0.368159	-0.378271	0.4724	0.5276	0.4462	0.5538
NT5C	79.2176	71.8231	0.785079	0.775624	-0.017479	0.365508	-0.36391	0.5068	0.4932	0.4674	0.5326
KIAA0195	7.68313	7.89657	1.0011	1.15538	0.206772	0.546339	-0.125897	0.8491	0.1509	0.1236	0.8764
H3F3B	581.375	585.451	0.298784	0.295262	-0.017108	0.338431	-0.328075	0.4953	0.5047	0.4275	0.5725
PRPSAP1	18.9305	18.5776	0.831148	0.829115	-0.003532	0.344695	-0.375131	0.4737	0.5263	0.438	0.562
METTL23	56.3735	51.9253	0.894755	1.09206	0.287487	0.650489	-0.090421	0.8971	0.1029	0.0814	0.9186
GAA	9.86078	10.8905	1.39716	1.18285	-0.24023	0.150646	-0.582457	0.1634	0.8366	0.8406	0.1594
EIF4A3	135.503	123.824	0.536742	0.437513	-0.294903	0.117217	-0.722833	0.1136	0.8864	0.8416	0.1584
ARL16	107.955	117.185	0.46828	0.569884	0.283297	0.656061	-0.062293	0.9111	0.0889	0.059	0.941
HGS	95.9504	87.9316	0.391185	0.496904	0.345116	0.766122	-0.074955	0.9098	0.0902	0.053	0.947
FAM195B	75.5733	75.6853	0.47455	0.524903	0.145489	0.491801	-0.189837	0.7717	0.2283	0.1674	0.8326
GPS1	157.315	150.975	0.411745	0.517373	0.329453	0.687858	-0.034674	0.9316	0.0684	0.0397	0.9603
NARF	129.612	134.735	0.553338	0.63417	0.196709	0.649569	-0.298716	0.7171	0.2829	0.1599	0.8401
TBCD	8.62134	8.34044	1.1463	1.12207	-0.030816	0.336656	-0.432185	0.4226	0.5774	0.5285	0.4715
MYL12A	1106.86	1041.49	0.240563	0.306727	0.350539	0.811324	-0.01673	0.9407	0.0593	0.0244	0.9756
TGIF1	152.605	145.124	0.588173	0.632468	0.104752	0.456964	-0.288483	0.6487	0.3513	0.2347	0.7653
NDUFV2	310.684	302.56	0.351249	0.404804	0.204728	0.637078	-0.142405	0.832	0.168	0.1399	0.8601
RALBP1	8.06203	8.32003	0.988943	1.23084	0.315684	0.663219	-0.075925	0.9027	0.0973	0.0705	0.9295
PSMG2	117.667	117.666	0.503493	0.515869	0.035033	0.468704	-0.382493	0.561	0.439	0.368	0.632
PTPN2	19.3379	19.1882	1.21977	1.23364	0.016303	0.384585	-0.363505	0.5048	0.4952	0.4347	0.5653
ROCK1	6.81671	6.49842	0.981903	1.1217	0.192032	0.588146	-0.233387	0.7557	0.2443	0.1654	0.8346
RBBP8	9.08428	9.10553	1.21623	1.28707	0.081677	0.453231	-0.264004	0.6679	0.3321	0.3251	0.6749
DSG2	9.21397	8.31566	0.922327	0.993955	0.107902	0.472754	-0.225274	0.719	0.281	0.2503	0.7497
ZNF271P	10.0348	10.56	1.09137	1.11085	0.025521	0.373489	-0.368063	0.5237	0.4763	0.3989	0.6011
GALNT1	6.04471	6.09982	1.1463	1.15522	0.011183	0.373779	-0.367973	0.5079	0.4921	0.4389	0.5611
BROX	8.99585	8.63064	0.765567	0.778107	0.02344	0.377072	-0.293985	0.571	0.429	0.3673	0.6327
HAUS1	64.6479	60.5037	0.777584	0.883899	0.184882	0.528019	-0.203928	0.7746	0.2254	0.1572	0.8428
IER3IP1	88.4744	87.7763	0.45902	0.531016	0.210198	0.63061	-0.193902	0.7965	0.2035	0.1328	0.8672
RPL17	3652.71	3790.57	0.138007	0.155619	0.173278	0.588931	-0.246375	0.7584	0.2416	0.1711	0.8289
ACAA2	122.876	128.039	0.59348	0.521338	-0.186981	0.178474	-0.545673	0.2046	0.7954	0.7494	0.2506
CAPN2	282.573	261.248	0.493958	0.488143	-0.017083	0.359786	-0.388616	0.473	0.527	0.4477	0.5523
TXNL1	204.988	192.429	0.525104	0.488621	-0.10389	0.259279	-0.455472	0.3323	0.6677	0.6145	0.3855
NEDD4L	7.56801	7.37902	1.20326	1.08766	-0.145719	0.245927	-0.490574	0.2999	0.7001	0.6901	0.3099
DEGS1	70.3221	68.4214	0.576957	0.727845	0.335169	0.698173	-0.010914	0.9451	0.0549	0.0366	0.9634
CNIH3	41.0339	40.6688	0.935673	1.23887	0.404952	0.80218	-0.056937	0.9222	0.0778	0.0386	0.9614
TIMM21	25.9948	25.4565	1.0905	0.873428	-0.320227	0.062229	-0.687929	0.0851	0.9149	0.9015	0.0985
FBLIM1	34.5777	31.0899	0.767725	0.623433	-0.300356	0.128026	-0.593903	0.1345	0.8655	0.8542	0.1458
ENAH	14.1984	14.3301	0.638474	0.67112	0.071941	0.426217	-0.412405	0.5511	0.4489	0.2835	0.7165
SRP9	226.339	211.721	0.319328	0.349015	0.12825	0.535781	-0.199676	0.7563	0.2437	0.204	0.796
MED16	31.4479	29.5946	0.810375	0.728128	-0.154397	0.203002	-0.499156	0.2359	0.7641	0.7111	0.2889
CNN2	478.735	466.153	0.35542	0.408419	0.200524	0.569065	-0.179749	0.8067	0.1933	0.1268	0.8732
POLR2E	93.6706	94.7678	0.369777	0.320432	-0.206639	0.186569	-0.584375	0.1925	0.8075	0.7457	0.2543
GAMT	42.8074	42.8138	0.958493	0.860396	-0.155767	0.281811	-0.538791	0.3013	0.6987	0.6742	0.3258
RPS15	3435.04	3174.08	0.184919	0.170493	-0.11718	0.248354	-0.449547	0.3068	0.6932	0.6407	0.3593
C19orf25	25.8995	25.5319	0.857804	0.920183	0.101272	0.467184	-0.259012	0.6779	0.3221	0.2873	0.7127
UQCR11	135.261	127.916	0.326059	0.338823	0.055397	0.376521	-0.326326	0.5595	0.4405	0.304	0.696
MOB3A	16.6308	16.9862	0.853218	0.919839	0.108467	0.482974	-0.245201	0.7088	0.2912	0.2381	0.7619
AP3D1	22.3055	20.6333	0.690224	0.641194	-0.106306	0.259401	-0.463686	0.3333	0.6667	0.6242	0.3758
TIMM13	37.7198	36.0919	0.502567	0.509986	0.021143	0.358109	-0.335898	0.5264	0.4736	0.3581	0.6419
GADD45B	26.7855	26.0908	1.02678	1.1107	0.113344	0.584531	-0.435886	0.6139	0.3861	0.2692	0.7308
SGTA	50.4176	53.5521	0.567763	0.669106	0.236947	0.636332	-0.12419	0.8617	0.1383	0.1052	0.8948
MAP2K2	20.0722	21.2272	0.927513	0.788672	-0.233941	0.122591	-0.625603	0.1326	0.8674	0.8331	0.1669
PARP1	42.769	38.8647	0.810279	0.823769	0.02382	0.416261	-0.342779	0.5529	0.4471	0.3832	0.6168
PLIN3	243.561	229.58	0.407583	0.451265	0.146884	0.473356	-0.211513	0.7399	0.2601	0.179	0.821
PTPRS	6.40998	5.90744	1.00063	0.914501	-0.129857	0.350176	-0.5085	0.3215	0.6785	0.6286	0.3714
C19orf70	63.9838	63.2974	0.531024	0.539334	0.022401	0.36954	-0.395141	0.4983	0.5017	0.3943	0.6057
RPL36	1852.25	1792.22	0.207294	0.209766	0.017099	0.385582	-0.311954	0.5424	0.4576	0.3645	0.6355
LONP1	34.1223	35.669	0.804415	0.993557	0.304662	0.666149	-0.058649	0.9128	0.0872	0.0598	0.9402
NDUFA11	200.44	186.193	0.336317	0.345064	0.037043	0.440726	-0.601423	0.466	0.534	0.3307	0.6693
CLPP	122.441	111.459	0.55587	0.618495	0.154014	0.497262	-0.237373	0.73	0.27	0.1745	0.8255
ALKBH7	66.756	66.6846	0.642379	0.665351	0.050691	0.432469	-0.344055	0.583	0.417	0.3265	0.6735
GTF2F1	55.3137	48.6311	0.590618	0.642428	0.121311	0.489037	-0.24315	0.7141	0.2859	0.2303	0.7697
PET100	221.356	223.905	0.534263	0.628146	0.233552	0.650763	-0.142003	0.8474	0.1526	0.114	0.886
TIMM44	48.453	53.6864	0.769659	0.74513	-0.046725	0.321797	-0.448637	0.3987	0.6013	0.5055	0.4945
ELAVL1	6.24589	5.89702	0.960042	0.90783	-0.080675	0.274312	-0.403945	0.3769	0.6231	0.6069	0.3931
CD320	89.5939	95.8342	0.606172	0.727352	0.262927	0.632033	-0.108511	0.8745	0.1255	0.0864	0.9136
NDUFA7	152.185	168.402	0.457586	0.423975	-0.110063	0.276427	-0.524826	0.2921	0.7079	0.5878	0.4122
RPS28	3127.19	3032.75	0.251812	0.210528	-0.258335	0.138322	-0.63832	0.1472	0.8528	0.8107	0.1893
RAB11B	5.43799	5.02815	1.25243	1.35377	0.112248	0.482947	-0.265911	0.6657	0.3343	0.2701	0.7299
UBL5	494.375	477.353	0.392275	0.35612	-0.139499	0.199439	-0.44742	0.271	0.729	0.6673	0.3327
MRPL4	34.3101	34.8293	0.588785	0.638447	0.116828	0.530628	-0.296144	0.6738	0.3262	0.2547	0.7453
CDC37	204.218	187.091	0.404494	0.398633	-0.021055	0.316421	-0.345187	0.4529	0.5471	0.4577	0.5423
ILF3-AS1	11.988	12.3694	1.39949	1.6717	0.256408	0.609394	-0.189238	0.8147	0.1853	0.1046	0.8954
ILF3	64.2498	59.9416	0.516552	0.462493	-0.159482	0.244184	-0.518707	0.279	0.721	0.6764	0.3236
TMED1	65.0637	65.993	0.613491	0.662942	0.11184	0.550395	-0.368138	0.6578	0.3422	0.2482	0.7518
YIPF2	15.2594	14.1014	1.20734	1.19075	-0.019964	0.3736	-0.377084	0.4953	0.5047	0.5147	0.4853
SMARCA4	27.9501	30.5861	0.598483	0.669749	0.162309	0.48548	-0.190722	0.7715	0.2285	0.1663	0.8337
TMEM205	77.5541	75.4374	0.89141	0.844415	-0.078136	0.273203	-0.397118	0.3634	0.6366	0.5928	0.4072
ZNF627	32.0494	31.839	0.952419	0.938462	-0.021297	0.35386	-0.376194	0.4784	0.5216	0.4961	0.5039
ZBTB17	14.7401	12.7191	1.24308	1.36702	0.137115	0.55069	-0.265272	0.7181	0.2819	0.2798	0.7202
WDR83OS	270.373	276.817	0.341656	0.344733	0.012938	0.35363	-0.302203	0.5441	0.4559	0.3764	0.6236
STX10	20.3556	18.9805	1.16319	1.26628	0.122506	0.494911	-0.246798	0.7199	0.2801	0.2455	0.7545
C19orf53	141.319	129.194	0.334165	0.369646	0.145585	0.437018	-0.161111	0.7797	0.2203	0.1375	0.8625
PKN1	10.4016	9.91256	1.03279	0.914779	-0.17505	0.200163	-0.528015	0.2304	0.7696	0.7341	0.2659
GIPC1	12.9838	14.3492	0.87115	0.908365	0.060351	0.433512	-0.316208	0.6058	0.3942	0.3346	0.6654
TECR	201.462	211.038	0.427971	0.489535	0.193898	0.557818	-0.186119	0.7882	0.2118	0.1405	0.8595
TPM4	625.421	608.341	0.358172	0.439368	0.294776	0.749863	-0.103523	0.8892	0.1108	0.0682	0.9318
RAB8A	92.9104	90.8667	0.461874	0.45456	-0.023028	0.408071	-0.423056	0.4847	0.5153	0.4423	0.5577
SMIM7	68.3666	60.9479	0.531858	0.669597	0.332252	0.699823	-0.062448	0.9165	0.0835	0.0537	0.9463
MRPL34	73.5346	71.3107	0.616215	0.631972	0.036427	0.434366	-0.315195	0.592	0.408	0.3678	0.6322
PGLS	136.551	138.722	0.574593	0.519148	-0.146393	0.184245	-0.543108	0.2122	0.7878	0.6915	0.3085
MAP1S	8.93627	8.03591	0.916905	1.12897	0.300164	0.656614	-0.027757	0.9324	0.0676	0.0589	0.9411
RPL18A	1840.61	1849.1	0.170576	0.146859	-0.215986	0.122714	-0.612871	0.143	0.857	0.7736	0.2264
CCDC124	89.2294	93.152	0.537727	0.457528	-0.233015	0.098269	-0.603397	0.1186	0.8814	0.805	0.195
UBA52	142.809	143.093	0.199451	0.241429	0.275563	0.697465	-0.190145	0.8256	0.1744	0.088	0.912
GATAD2A	7.21167	7.18449	0.864277	0.769622	-0.167345	0.226177	-0.477544	0.2708	0.7292	0.7492	0.2508
NDUFA13	717.309	775.114	0.291945	0.325874	0.158615	0.500101	-0.117813	0.8372	0.1628	0.1241	0.8759
UQCRFS1	298.733	280.948	0.364419	0.398	0.127173	0.47575	-0.231462	0.7235	0.2765	0.1985	0.8015
POP4	30.4587	29.007	0.946803	0.833841	-0.183291	0.199073	-0.590913	0.2216	0.7784	0.7437	0.2563
CEP89	12.8517	12.3247	1.17638	1.24847	0.085801	0.464469	-0.281062	0.659	0.341	0.3387	0.6613
PEPD	66.1585	66.9357	0.799179	0.801812	0.004745	0.379598	-0.324758	0.5372	0.4628	0.4376	0.5624
GRAMD1A	12.7059	10.8084	1.01898	1.27445	0.322743	0.74481	-0.038403	0.9253	0.0747	0.0518	0.9482
RBM42	14.2786	13.9144	0.698366	0.896805	0.360811	0.702562	-0.002141	0.9485	0.0515	0.031	0.969
COX6B1	397.06	369.537	0.344167	0.379838	0.142276	0.495948	-0.227977	0.7314	0.2686	0.191	0.809
RAB4A	14.882	14.4969	1.01196	1.09632	0.115518	0.470254	-0.2802	0.6676	0.3324	0.287	0.713
PSENEN	117.311	105.749	0.422981	0.473281	0.162104	0.563781	-0.175346	0.8025	0.1975	0.1579	0.8421
CAPNS1	63.5104	67.9999	0.595071	0.71062	0.256017	0.67338	-0.091947	0.8917	0.1083	0.0929	0.9071
PSMD8	341.479	351.377	0.238482	0.283296	0.248427	0.755207	-0.211544	0.816	0.184	0.1231	0.8769
SIRT2	36.4914	32.2124	0.77415	0.903788	0.223372	0.622086	-0.148659	0.8358	0.1642	0.1426	0.8574
PAF1	30.2406	29.3842	0.83952	0.865542	0.044038	0.432266	-0.308162	0.6024	0.3976	0.3626	0.6374
PLEKHG2	8.89851	9.05304	0.929855	0.952152	0.034186	0.415092	-0.342601	0.5728	0.4272	0.3643	0.6357
RPS16	2112.08	2102.87	0.169186	0.211257	0.320391	0.664331	-0.047163	0.9218	0.0782	0.0329	0.9671
SUPT5H	51.3279	51.1621	0.571796	0.68156	0.25334	0.637177	-0.092906	0.8899	0.1101	0.0841	0.9159
PSMC4	114.107	107.331	0.460397	0.518035	0.170171	0.548947	-0.249626	0.7445	0.2555	0.1897	0.8103
SHKBP1	53.4705	47.6298	0.711465	0.799158	0.167687	0.560038	-0.18719	0.7926	0.2074	0.1743	0.8257
SNRPA	11.557	12.7166	0.889013	0.809261	-0.135599	0.235346	-0.537755	0.2718	0.7282	0.6522	0.3478
RAB4B	24.7523	22.9574	1.39951	1.15661	-0.275023	0.137455	-0.675905	0.1391	0.8609	0.8507	0.1493
EGLN2	53.3248	56.7964	0.710342	0.725061	0.029588	0.391365	-0.358748	0.5443	0.4557	0.3742	0.6258
HNRNPUL1	7.03442	6.9102	0.906306	0.824698	-0.136132	0.231663	-0.544175	0.2643	0.7357	0.6856	0.3144
EPHA2	52.4303	45.4863	0.669547	0.810349	0.275359	0.651068	-0.083983	0.8967	0.1033	0.0744	0.9256
COG2	19.6224	21.3572	0.943578	1.12912	0.258992	0.617971	-0.102243	0.8818	0.1182	0.0959	0.9041
RPS19	2608.04	2535.08	0.235802	0.221265	-0.091797	0.22075	-0.416436	0.3174	0.6826	0.5934	0.4066
RABAC1	396.393	392.488	0.382518	0.440779	0.204527	0.593901	-0.179027	0.8095	0.1905	0.1275	0.8725
ZNF574	16.8054	19.0443	1.1666	1.13061	-0.045213	0.34129	-0.427816	0.4313	0.5687	0.5496	0.4504
XRCC1	21.7944	18.4197	0.992513	1.22099	0.298897	0.712899	-0.08685	0.8988	0.1012	0.0964	0.9036
GEMIN7	17.7146	15.2603	1.14879	1.24709	0.118452	0.495963	-0.244917	0.7206	0.2794	0.2664	0.7336
ERCC1	88.2758	85.2216	0.578696	0.581258	0.006373	0.415291	-0.394572	0.5192	0.4808	0.4068	0.5932
SYMPK	9.22438	7.64456	1.02045	1.1616	0.186905	0.547114	-0.140143	0.8343	0.1657	0.1479	0.8521
CALM3	32.3468	35.1188	0.656395	0.66585	0.020634	0.400495	-0.362512	0.5211	0.4789	0.36	0.64
AP2S1	180.446	166.883	0.392268	0.388951	-0.012251	0.327561	-0.316976	0.5182	0.4818	0.4268	0.5732
NAPA	26.6121	28.5109	0.612621	0.767131	0.324477	0.66741	-0.016841	0.9409	0.0591	0.0426	0.9574
GRWD1	27.5142	25.3081	0.945474	1.01806	0.106713	0.498997	-0.264474	0.6844	0.3156	0.3088	0.6912
HSD17B14	18.1437	15.9769	1.33796	1.36513	0.029009	0.459508	-0.359982	0.5705	0.4295	0.4385	0.5615
PIH1D1	92.6843	86.84	0.576728	0.6713	0.219065	0.584432	-0.152089	0.8337	0.1663	0.1166	0.8834
RPL13A	2205.94	2395.53	0.228281	0.212795	-0.101344	0.269709	-0.449084	0.3245	0.6755	0.5662	0.4338
RPS11	1434.52	1443.43	0.218243	0.207381	-0.073654	0.238884	-0.426898	0.3345	0.6655	0.5515	0.4485
NOSIP	127.227	117.157	0.545652	0.597367	0.130636	0.530697	-0.266286	0.708	0.292	0.2315	0.7685
PRMT1	171.956	186.493	0.285038	0.365516	0.358783	0.722316	-0.007638	0.9463	0.0537	0.0292	0.9708
ETFB	125.592	138.037	0.582433	0.639478	0.134803	0.498914	-0.255989	0.7046	0.2954	0.2126	0.7874
MBOAT7	23.3574	23.8947	0.851747	0.948693	0.155516	0.482765	-0.182401	0.7802	0.2198	0.1867	0.8133
HSPBP1	39.1454	41.8289	0.852519	0.821728	-0.053071	0.329289	-0.400328	0.425	0.575	0.5405	0.4595
ARID4B	11.5936	12.1181	0.948459	1.02901	0.117602	0.50788	-0.248551	0.7092	0.2908	0.2533	0.7467
ZNF667-AS1	56.509	48.3443	0.581571	0.60295	0.052082	0.510578	-0.279028	0.66	0.34	0.3413	0.6587
TBCE	34.9656	35.6015	0.912104	0.988524	0.116078	0.529453	-0.249236	0.7237	0.2763	0.2733	0.7267
ZNF460	54.287	54.6865	0.643852	0.708429	0.137895	0.522978	-0.221949	0.7492	0.2508	0.2037	0.7963
TRAPPC2B	27.462	27.1233	1.14164	1.05509	-0.113739	0.280078	-0.494597	0.3308	0.6692	0.6705	0.3295
ZNF587	4.88616	4.62693	1.0826	1.05239	-0.040829	0.2948	-0.392802	0.4068	0.5932	0.5174	0.4826
ZNF274	17.6523	17.3336	1.16044	1.13584	-0.03091	0.358924	-0.419504	0.4529	0.5471	0.5106	0.4894
A1BG	4.93776	5.35763	1.21679	1.21517	-0.001918	0.355656	-0.387752	0.4781	0.5219	0.4498	0.5502
RPS5	2891.22	2859.1	0.154493	0.163956	0.08577	0.4896	-0.391533	0.5992	0.4008	0.2626	0.7374
CHMP2A	216.438	233.279	0.517559	0.425704	-0.281873	0.096392	-0.643875	0.1109	0.8891	0.8562	0.1438
NRSN2	12.4295	13.421	0.949121	1.20466	0.343965	0.702989	-0.035809	0.9301	0.0699	0.0517	0.9483
RBCK1	19.8116	19.464	0.942811	1.01309	0.103726	0.44228	-0.261849	0.6785	0.3215	0.2432	0.7568
CSNK2A1	82.2548	90.3064	0.572693	0.489588	-0.226193	0.168413	-0.580351	0.1785	0.8215	0.7937	0.2063
NECAP2	84.9666	83.2143	0.599146	0.645077	0.106565	0.461256	-0.23231	0.7096	0.2904	0.2468	0.7532
NSFL1C	44.9436	40.5077	0.502829	0.626081	0.316283	0.726013	-0.066161	0.9156	0.0844	0.0663	0.9337
SNRPB	308.93	282.44	0.399077	0.388887	-0.037316	0.276247	-0.371431	0.4139	0.5861	0.4888	0.5112
NOP56	153.104	137.37	0.552425	0.604722	0.130492	0.628248	-0.201031	0.7697	0.2303	0.2052	0.7948
RNF24	11.8238	11.8415	1.33697	1.30878	-0.030743	0.428793	-0.375223	0.5336	0.4664	0.5084	0.4916
CDS2	15.143	15.2438	0.595788	0.606819	0.026467	0.465056	-0.379037	0.5725	0.4275	0.3628	0.6372
SNRPB2	78.9709	85.0286	0.443281	0.369034	-0.264467	0.109865	-0.625559	0.1225	0.8775	0.8271	0.1729
DSTN	652.49	696.204	0.371896	0.342422	-0.119125	0.229826	-0.472003	0.2852	0.7148	0.6557	0.3443
RRBP1	24.2511	22.304	0.781978	0.807841	0.046945	0.3639	-0.313114	0.5598	0.4402	0.3507	0.6493
PET117	24.4083	23.9523	1.11728	1.23547	0.145076	0.517854	-0.27297	0.7008	0.2992	0.2311	0.7689
DTD1	140.379	138.1	0.533419	0.569191	0.093644	0.40132	-0.218258	0.6783	0.3217	0.2346	0.7654
NAA20	140.676	142.759	0.491143	0.417502	-0.234362	0.240337	-0.694712	0.2172	0.7828	0.7014	0.2986
CRNKL1	12.5698	11.9071	1.06506	1.13671	0.093932	0.467367	-0.251734	0.6918	0.3082	0.2857	0.7143
APMAP	213.563	230.727	0.446881	0.412076	-0.11698	0.244077	-0.493844	0.2996	0.7004	0.6207	0.3793
LOC101926889	15.9316	16.7987	0.406797	0.474725	0.222783	0.708973	-0.598699	0.7303	0.2697	0.1181	0.8819
ENTPD6	23.4176	19.8948	0.907439	0.976297	0.105519	0.502866	-0.252095	0.7142	0.2858	0.2675	0.7325
FRG1B	9.5747	8.41625	1.03924	1.0829	0.059373	0.432043	-0.347572	0.5707	0.4293	0.341	0.659
HM13	205.791	225.899	0.431362	0.468714	0.11981	0.438886	-0.22074	0.7018	0.2982	0.216	0.784
PDRG1	79.999	69.6586	0.796157	0.858113	0.108115	0.500603	-0.235998	0.7261	0.2739	0.2502	0.7498
ASXL1	6.12003	6.20795	1.14442	1.10765	-0.047113	0.318811	-0.426652	0.4062	0.5938	0.5516	0.4484
AHCY	172.283	158.471	0.445203	0.518036	0.218588	0.572053	-0.133515	0.8472	0.1528	0.0992	0.9008
GSS	76.4472	73.5866	0.820368	0.797388	-0.040988	0.326274	-0.412154	0.424	0.576	0.5201	0.4799
EDEM2	32.6379	29.0548	0.995025	1.07338	0.109359	0.482893	-0.29074	0.6543	0.3457	0.2762	0.7238
EIF6	443.273	427.465	0.358449	0.384004	0.099352	0.45742	-0.292572	0.6592	0.3408	0.2409	0.7591
RBM12	15.9183	14.6352	0.530347	0.670621	0.338561	0.748989	-0.040393	0.9279	0.0721	0.0436	0.9564
RBM39	51.964	51.6128	0.587867	0.609909	0.053104	0.566169	-0.360654	0.6262	0.3738	0.3193	0.6807
LINC00657	9.04238	8.7004	0.820175	0.846555	0.045672	0.351251	-0.358928	0.4991	0.5009	0.3414	0.6586
DLGAP4	20.9857	21.0757	0.632521	0.577726	-0.130727	0.185607	-0.455338	0.2433	0.7567	0.6897	0.3103
CTNNBL1	69.0072	64.0108	0.598382	0.699705	0.225682	0.644116	-0.204397	0.8052	0.1948	0.1413	0.8587
SNHG11	21.8946	19.9493	1.17007	1.44777	0.307236	0.718478	-0.076966	0.9073	0.0927	0.0927	0.9073
SDC4	20.5262	19.1038	0.802102	0.761549	-0.074849	0.281606	-0.394007	0.3863	0.6137	0.5787	0.4213
ACOT8	26.8171	25.063	1.13551	1.39115	0.292934	0.64252	-0.081661	0.8988	0.1012	0.0799	0.9201
DDX27	34.4534	37.3967	0.813792	0.799638	-0.025312	0.413709	-0.398566	0.4991	0.5009	0.4759	0.5241
ZFAS1	226.21	241.362	0.430506	0.400409	-0.104561	0.241367	-0.471363	0.3176	0.6824	0.6161	0.3839
UBE2V1	153.219	147.292	0.371229	0.336465	-0.141853	0.186971	-0.476326	0.2298	0.7702	0.6953	0.3047
ADNP	16.8026	15.076	0.674891	0.660299	-0.031536	0.346061	-0.369696	0.4697	0.5303	0.4688	0.5312
LINC01347	5.00853	5.3435	1.07163	0.975132	-0.136132	0.265291	-0.468958	0.2902	0.7098	0.6941	0.3059
CEP170	13.404	13.335	0.718827	0.872351	0.279265	0.623838	-0.091884	0.8874	0.1126	0.0684	0.9316
ZNF217	5.47775	5.0101	1.07329	1.19254	0.151989	0.545931	-0.18502	0.7901	0.2099	0.2001	0.7999
RTFDC1	153.856	143.441	0.457215	0.436716	-0.066177	0.340113	-0.461961	0.3952	0.6048	0.5047	0.4953
MTRNR2L3	126.565	136.964	0.513349	0.392925	-0.385687	0.083755	-0.838326	0.0905	0.9095	0.8809	0.1191
GNAS	185.025	193.65	0.398093	0.476669	0.259881	0.603168	-0.147917	0.8549	0.1451	0.088	0.912
ADSS	38.7437	30.9094	0.827039	0.791484	-0.063395	0.356876	-0.381144	0.4276	0.5724	0.5466	0.4534
YTHDF1	10.2668	9.37952	1.16939	1.08745	-0.104804	0.307371	-0.471825	0.3723	0.6277	0.6465	0.3535
ZGPAT	20.6097	21.5997	1.43672	1.27034	-0.177564	0.220294	-0.589056	0.2217	0.7783	0.7614	0.2386
HNRNPU	16.2545	15.5169	0.751581	0.696952	-0.108869	0.20893	-0.42647	0.2868	0.7132	0.6726	0.3274
TFB2M	9.4781	10.3024	1.14091	1.27116	0.155958	0.534019	-0.219107	0.7614	0.2386	0.2297	0.7703
CXADR	9.58387	9.0335	1.55094	1.46578	-0.081482	0.45681	-0.441385	0.4689	0.5311	0.5539	0.4461
MRPL39	34.7498	34.1553	0.758264	0.70058	-0.11415	0.235997	-0.474795	0.2902	0.7098	0.6438	0.3562
APP	25.2748	26.9312	0.638352	0.785195	0.298699	0.650622	-0.042043	0.9255	0.0745	0.0543	0.9457
ZNF124	5.38347	5.10834	1.76541	1.34572	-0.391623	0.204746	-0.859889	0.1423	0.8577	0.8787	0.1213
SOD1	418.42	431.249	0.369647	0.308957	-0.25874	0.281983	-0.584746	0.2465	0.7535	0.7944	0.2056
C21orf59	100.4	93.2583	0.751528	0.660303	-0.186699	0.1689	-0.546866	0.1873	0.8127	0.7526	0.2474
TMEM50B	21.4487	23.4716	0.875406	0.975701	0.156487	0.507811	-0.297663	0.6848	0.3152	0.1853	0.8147
GART	63.2835	64.199	0.665435	0.702848	0.078917	0.525146	-0.335974	0.6154	0.3846	0.2791	0.7209
NDUFV3	61.4157	60.4004	0.493976	0.542315	0.13469	0.48724	-0.233361	0.7288	0.2712	0.2008	0.7992
RRP1B	7.12828	6.55521	1.12239	1.26308	0.170374	0.581992	-0.187952	0.7895	0.2105	0.1781	0.8219
C21orf33	70.6367	78.0613	0.656703	0.661062	0.009546	0.374663	-0.350374	0.5216	0.4784	0.408	0.592
UBE2G2	26.0168	28.9183	0.840379	0.817644	-0.039568	0.325633	-0.416854	0.4166	0.5834	0.501	0.499
SUMO3	34.2351	32.0107	0.686197	0.754085	0.136106	0.475557	-0.191223	0.7505	0.2495	0.1899	0.8101
PTTG1IP	296.995	320.712	0.413468	0.495167	0.260142	0.629289	-0.238386	0.8213	0.1787	0.092	0.908
COL6A1	19.0039	18.3229	0.839101	1.01637	0.276506	0.708927	-0.11496	0.8799	0.1201	0.0895	0.9105
CECR1	20.2988	19.7489	0.918637	1.13345	0.303155	0.730291	-0.092752	0.9008	0.0992	0.0742	0.9258
ATP6V1E1	197.139	198.311	0.379078	0.450795	0.249979	0.611078	-0.123197	0.8662	0.1338	0.0884	0.9116
UFD1L	93.3796	85.8782	0.494093	0.481703	-0.036641	0.325828	-0.391591	0.4366	0.5634	0.4784	0.5216
TANGO2	16.0021	15.22	1.30869	1.47023	0.167916	0.508914	-0.20916	0.7457	0.2543	0.1734	0.8266
DGCR6L	78.5131	70.9585	0.654897	0.821867	0.327636	0.696688	-0.065792	0.9109	0.0891	0.0537	0.9463
MED15	14.6946	13.6477	0.867749	0.925461	0.092894	0.47803	-0.295638	0.6549	0.3451	0.2585	0.7415
HPS4	6.47213	6.32485	1.20355	1.1088	-0.118294	0.349573	-0.48732	0.3627	0.6373	0.6329	0.3671
RHBDD3	21.853	25.1212	1.24921	1.33973	0.100931	0.4592	-0.324899	0.6246	0.3754	0.2942	0.7058
THOC5	46.3376	40.7136	0.837432	0.932642	0.155351	0.569837	-0.267731	0.7308	0.2692	0.188	0.812
ZMAT5	61.9758	55.8609	0.892405	1.06812	0.259308	0.632599	-0.10076	0.8866	0.1134	0.1068	0.8932
UQCR10	222.672	239.354	0.318827	0.347545	0.124426	0.519677	-0.31693	0.663	0.337	0.2213	0.7787
ASCC2	39.7539	39.9393	0.829404	0.85508	0.043984	0.406515	-0.346028	0.5573	0.4427	0.3731	0.6269
SF3A1	5.49345	5.61977	1.19775	1.17982	-0.02177	0.313265	-0.343994	0.4703	0.5297	0.4807	0.5193
DRG1	163.986	158.983	0.502093	0.572503	0.189328	0.576784	-0.197572	0.7908	0.2092	0.1564	0.8436
PISD	30.1726	32.4753	0.999299	0.902526	-0.146948	0.267517	-0.491834	0.2851	0.7149	0.7003	0.2997
PRR14L	4.81835	4.26946	1.15584	1.21487	0.071856	0.465457	-0.235421	0.6851	0.3149	0.3107	0.6893
RTCB	162.22	172.984	0.361919	0.477753	0.400598	0.71249	-0.21031	0.8561	0.1439	0.0192	0.9808
RBFOX2	18.9202	17.9826	0.582043	0.651023	0.161584	0.530292	-0.179135	0.7922	0.2078	0.1704	0.8296
TRIOBP	15.0539	12.5574	0.737111	0.8574	0.218088	0.639045	-0.058917	0.9131	0.0869	0.1027	0.8973
CSNK1E	13.9428	14.7492	0.895587	1.07268	0.26032	0.605674	-0.079092	0.8934	0.1066	0.0835	0.9165
DDX17	16.1279	17.5777	0.658633	0.791478	0.265073	0.598437	-0.274422	0.7459	0.2541	0.0974	0.9026
DNAL4	13.7495	13.8716	0.83874	0.783499	-0.098292	0.329299	-0.467855	0.3679	0.6321	0.6106	0.3894
CBX6	5.78972	6.14554	0.639784	0.662792	0.050972	0.42635	-0.344882	0.5933	0.4067	0.312	0.688
RPL3	6189.46	6012.29	0.157984	0.176143	0.156966	0.549346	-0.498515	0.5944	0.4056	0.2223	0.7777
ATF4	547.978	572.39	0.448246	0.459807	0.036738	0.364741	-0.304338	0.5572	0.4428	0.3567	0.6433
RPS19BP1	118.217	112.44	0.590425	0.698327	0.242149	0.635855	-0.105267	0.8815	0.1185	0.0986	0.9014
SGSM3	20.1054	21.4431	1.03634	1.11271	0.102589	0.475434	-0.267511	0.6796	0.3204	0.2798	0.7202
ST13	152.328	150.412	0.376569	0.375497	-0.004113	0.371882	-0.373775	0.4864	0.5136	0.405	0.595
ACO2	100.982	106.439	0.459456	0.516122	0.167787	0.517363	-0.183993	0.7906	0.2094	0.1564	0.8436
PMM1	81.1414	74.0514	0.734758	0.70136	-0.067113	0.312586	-0.428125	0.4004	0.5996	0.5628	0.4372
XRCC6	480.66	462.592	0.40406	0.342185	-0.239794	0.277757	-0.545428	0.2067	0.7933	0.8271	0.1729
NHP2L1	179.024	167.846	0.394997	0.365756	-0.11096	0.231368	-0.465343	0.2896	0.7104	0.6241	0.3759
SREBF2	6.62026	7.13937	0.808823	0.861564	0.091132	0.427971	-0.234274	0.6961	0.3039	0.2696	0.7304
TMEM18	19.5422	21.2847	0.938991	0.895142	-0.068995	0.369228	-0.444887	0.429	0.571	0.5459	0.4541
POLDIP3	35.3423	37.0245	0.719879	0.79515	0.143472	0.539412	-0.233521	0.7483	0.2517	0.2215	0.7785
TTLL1	37.4071	34.1011	1.02475	1.02524	0.000685	0.383529	-0.362581	0.5219	0.4781	0.4667	0.5333
SAMM50	140.557	137.32	0.561335	0.623584	0.151722	0.516198	-0.218415	0.7561	0.2439	0.2006	0.7994
ATXN10	116.856	126.132	0.441895	0.413734	-0.095001	0.290305	-0.461183	0.3539	0.6461	0.5691	0.4309
TRMU	17.2986	15.3977	1.11166	1.30412	0.230365	0.638103	-0.136294	0.8522	0.1478	0.1329	0.8671
PPP6R2	8.39356	7.41578	1.03604	1.10882	0.097941	0.475862	-0.255167	0.6872	0.3128	0.2981	0.7019
LMF2	16.3597	15.2386	0.893762	0.938342	0.070223	0.437561	-0.3373	0.6276	0.3724	0.3225	0.6775
SCO2	37.9747	41.7602	0.984569	0.953068	-0.046913	0.393124	-0.48306	0.4555	0.5445	0.5293	0.4707
RPL23AP82	80.5474	88.4273	0.465799	0.505557	0.118167	0.498239	-0.235972	0.7157	0.2843	0.2117	0.7883
GYG2	13.243	12.5303	1.07826	1.22273	0.181405	0.582888	-0.217171	0.7761	0.2239	0.1862	0.8138
HCCS	27.1831	26.1198	0.826693	0.833158	0.011239	0.388545	-0.383206	0.5031	0.4969	0.4118	0.5882
RNASEH1	41.5918	41.3588	0.869038	0.872926	0.00644	0.378858	-0.348214	0.5113	0.4887	0.4531	0.5469
MSL3	24.4708	23.724	0.979375	1.10305	0.171562	0.553499	-0.214012	0.7669	0.2331	0.1851	0.8149
RPS7	2084.19	1930.69	0.180561	0.149907	-0.268424	0.216344	-0.731596	0.182	0.818	0.7286	0.2714
GEMIN8	8.5517	8.17623	1.20786	1.304	0.110499	0.453432	-0.194443	0.735	0.265	0.2422	0.7578
RBBP7	87.9089	80.7464	0.475749	0.616851	0.374721	0.794213	-0.092601	0.9017	0.0983	0.0379	0.9621
SH3KBP1	46.9636	42.5522	0.889453	0.992834	0.158633	0.504455	-0.175516	0.7871	0.2129	0.1836	0.8164
APOO	46.4195	44.1866	0.968461	0.886682	-0.127277	0.265511	-0.493492	0.3088	0.6912	0.6601	0.3399
SRPX	158.972	138.51	0.664696	0.820625	0.304027	0.691175	-0.16758	0.8435	0.1565	0.0899	0.9101
RBM10	24.2666	25.3525	0.98679	0.831566	-0.246913	0.135705	-0.612802	0.1507	0.8493	0.8347	0.1653
CDK16	15.1496	15.4105	0.895058	0.978108	0.128012	0.491952	-0.213761	0.7397	0.2603	0.2423	0.7577
RBM3	114.638	107.378	0.303923	0.375021	0.303265	0.65591	-0.051555	0.9184	0.0816	0.0479	0.9521
PQBP1	83.4714	92.9046	0.733898	0.674778	-0.121166	0.233201	-0.483519	0.2778	0.7222	0.6661	0.3339
TSR2	45.9273	44.454	0.874067	0.909883	0.057936	0.431257	-0.276484	0.6374	0.3626	0.3735	0.6265
MAGEH1	44.2659	45.3193	1.01199	0.886618	-0.190807	0.177307	-0.532963	0.2038	0.7962	0.7925	0.2075
LAS1L	40.6757	35.6773	0.871839	0.870581	-0.002083	0.389018	-0.377789	0.5101	0.4899	0.4622	0.5378
YIPF6	9.56443	8.38087	0.95509	1.01895	0.093376	0.48078	-0.276961	0.6676	0.3324	0.2801	0.7199
PJA1	37.2487	40.762	0.809418	0.824507	0.026647	0.420831	-0.326261	0.5743	0.4257	0.3873	0.6127
PDZD11	91.0157	99.7399	0.641513	0.596797	-0.10424	0.254572	-0.454536	0.3308	0.6692	0.6242	0.3758
NONO	194.735	213.464	0.33398	0.380701	0.188898	0.552088	-0.188814	0.7894	0.2106	0.1289	0.8711
OGT	13.7246	15.2968	0.850555	0.738685	-0.203446	0.123214	-0.534881	0.1584	0.8416	0.8174	0.1826
RPS4X	3142.09	3100.48	0.174311	0.165432	-0.075425	0.345283	-0.400982	0.3822	0.6178	0.5608	0.4392
HDAC8	20.2022	19.1029	1.04891	1.16329	0.149314	0.540157	-0.197137	0.776	0.224	0.2248	0.7752
YWHAQ	658.374	591.116	0.339178	0.343951	0.020161	0.438939	-0.366446	0.5358	0.4642	0.3446	0.6554
PBDC1	61.4283	61.7823	0.884534	0.970718	0.134135	0.497038	-0.222167	0.7349	0.2651	0.2334	0.7666
COX7B	496.542	493.51	0.407861	0.415819	0.027878	0.373297	-0.317017	0.5656	0.4344	0.3732	0.6268
PGAM4	10.368	9.65324	0.603354	0.560919	-0.105213	0.211946	-0.39844	0.2947	0.7053	0.6271	0.3729
SH3BGRL	100.598	107.128	0.554992	0.537334	-0.046648	0.30498	-0.428093	0.4082	0.5918	0.4999	0.5001
SDHB	166.66	161.638	0.441954	0.528032	0.256731	0.637415	-0.134413	0.8573	0.1427	0.0838	0.9162
ODC1	29.4702	32.0361	0.907455	1.16282	0.357735	0.729012	-0.005533	0.9471	0.0529	0.0407	0.9593
RPL36A	653.046	624.991	0.255688	0.24455	-0.064259	0.298414	-0.424782	0.3846	0.6154	0.5215	0.4785
NOL10	16.2469	16.7512	1.01438	1.17357	0.210306	0.594174	-0.153409	0.8314	0.1686	0.1604	0.8396
TCEAL8	155.365	154.658	0.505125	0.581882	0.204087	0.552455	-0.181538	0.7974	0.2026	0.125	0.875
WBP5	112.191	109.443	0.549066	0.615415	0.164579	0.570687	-0.192064	0.7928	0.2072	0.1716	0.8284
NGFRAP1	463.774	462.351	0.295981	0.388054	0.390756	0.764016	-0.049467	0.9306	0.0694	0.0245	0.9755
MORF4L2	412.296	437.96	0.331855	0.288872	-0.200123	0.181032	-0.586442	0.1787	0.8213	0.7659	0.2341
PGRMC1	128.236	121.686	0.477436	0.557246	0.223009	0.572157	-0.183869	0.8133	0.1867	0.1005	0.8995
CXorf56	7.38585	6.9053	1.18512	0.98496	-0.2669	0.148233	-0.598496	0.1599	0.8401	0.8287	0.1713
UBE2A	50.1926	52.764	0.530324	0.606883	0.194545	0.548525	-0.169258	0.7957	0.2043	0.1346	0.8654
UPF3B	18.059	16.003	0.954972	1.06204	0.153309	0.511358	-0.230468	0.7254	0.2746	0.2044	0.7956
NDUFA1	357.314	323.783	0.371827	0.420665	0.17804	0.557472	-0.160768	0.8083	0.1917	0.1446	0.8554
NKAP	54.5283	52.3059	0.659881	0.773013	0.228285	0.623348	-0.156306	0.844	0.156	0.1328	0.8672
MCTS1	9.68987	9.1468	0.677869	0.646227	-0.068965	0.262672	-0.365929	0.3764	0.6236	0.5757	0.4243
UTP14A	19.8989	18.4265	1.12027	1.30915	0.224789	0.610736	-0.171572	0.8202	0.1798	0.1494	0.8506
TRIB2	11.9847	10.5607	1.49541	1.50043	0.004829	0.465574	-0.388051	0.5325	0.4675	0.4607	0.5393
RBMX2	16.5123	15.5161	0.816888	0.942576	0.206471	0.592587	-0.187696	0.7995	0.2005	0.1499	0.8501
LDOC1	38.4985	38.6846	0.718862	0.679199	-0.08188	0.298736	-0.424786	0.3881	0.6119	0.5829	0.4171
DDX1	160.165	157.674	0.537275	0.459484	-0.225646	0.171749	-0.568985	0.1828	0.8172	0.7691	0.2309
L1CAM	4.364	4.55408	1.04695	1.07166	0.033655	0.420152	-0.341894	0.5676	0.4324	0.3839	0.6161
NAA10	134.834	126.858	0.494261	0.45714	-0.112638	0.289397	-0.490393	0.3406	0.6594	0.6156	0.3844
GDI1	21.8488	21.6127	0.795242	0.782757	-0.022831	0.350205	-0.349074	0.5059	0.4941	0.4928	0.5072
BRCC3	12.5967	12.969	1.09785	1.14786	0.06427	0.438436	-0.39773	0.5653	0.4347	0.3651	0.6349
VAMP7	18.4522	19.6418	0.843885	0.755548	-0.159524	0.191834	-0.552299	0.2213	0.7787	0.722	0.278
TTTY15	4.50256	5.4781	1.34129	1.10728	-0.276599	0.057599	-0.691116	0.082	0.918	0.898	0.102
LAPTM4A	291.851	293.392	0.32043	0.355746	0.150837	0.502099	-0.188558	0.7614	0.2386	0.154	0.846
EIF1AY	56.5814	53.6704	0.704587	0.638889	-0.141213	0.263517	-0.525908	0.2976	0.7024	0.6649	0.3351
C2orf43	9.35197	8.85876	1.4262	1.56215	0.131352	0.503053	-0.251397	0.7089	0.2911	0.2533	0.7467
VAMP7	18.4656	19.6568	0.843815	0.755445	-0.159601	0.191722	-0.552577	0.221	0.779	0.7222	0.2778
SF3B6	289.961	296.211	0.432904	0.399627	-0.115395	0.194149	-0.462672	0.2532	0.7468	0.6404	0.3596
TP53I3	96.4877	87.8999	0.900677	0.75247	-0.259376	0.097896	-0.621799	0.1156	0.8844	0.8575	0.1425
KIF3C	8.03108	7.86815	1.21148	1.25301	0.048621	0.428373	-0.298927	0.608	0.392	0.3706	0.6294
SLC35F6	38.6229	37.4609	0.540726	0.601592	0.153888	0.514979	-0.216629	0.7355	0.2645	0.17	0.83
OST4	661.933	668.301	0.379686	0.356774	-0.089797	0.209365	-0.404522	0.2936	0.7064	0.6135	0.3865
CAD	8.16101	8.18347	1.09545	1.25349	0.194425	0.594276	-0.181481	0.8088	0.1912	0.186	0.814
MPV17	136.928	135.565	0.516635	0.575923	0.156728	0.501416	-0.200091	0.7591	0.2409	0.1625	0.8375
EIF2B4	70.5005	67.1304	0.798013	0.6709	-0.250315	0.13574	-0.616985	0.152	0.848	0.833	0.167
SNX17	113.707	103.153	0.337671	0.521705	0.627618	0.98868	-0.102954	0.9111	0.0889	0.0027	0.9973
BRE	61.866	64.0895	0.743982	0.765651	0.041418	0.428084	-0.316694	0.5844	0.4156	0.3844	0.6156
PPP1CB	53.0251	48.5141	0.324008	0.373168	0.203795	0.572716	-0.184617	0.7958	0.2042	0.1183	0.8817
TRMT61B	12.5408	13.7833	1.36883	1.36904	0.000221	0.41061	-0.399612	0.5082	0.4918	0.4786	0.5214
LBH	41.0129	45.3369	0.787649	1.05415	0.420463	0.755781	-0.094653	0.9042	0.0958	0.0232	0.9768
MEMO1	42.169	37.285	0.790764	0.913085	0.207502	0.599284	-0.169425	0.8205	0.1795	0.1454	0.8546
DPY30	174.206	163.251	0.421118	0.48229	0.195673	0.61841	-0.14637	0.8366	0.1634	0.1321	0.8679
TTC27	19.0272	20.0814	1.15599	1.20585	0.060918	0.471378	-0.294825	0.6358	0.3642	0.3868	0.6132
PQLC2	30.6403	31.5192	0.926093	1.12271	0.277763	0.637504	-0.07985	0.8947	0.1053	0.075	0.925
FAM98A	23.4799	23.8676	0.930465	1.06652	0.196887	0.586434	-0.175263	0.8079	0.1921	0.1653	0.8347
CAPZB	150.566	158.293	0.362518	0.370324	0.030735	0.385705	-0.337438	0.5538	0.4462	0.3498	0.6502
EIF2AK2	7.81801	7.46082	1.04081	1.24687	0.260606	0.656855	-0.087436	0.8964	0.1036	0.0962	0.9038
COX7A2L	259.069	258.294	0.405517	0.381162	-0.089358	0.280161	-0.489315	0.3319	0.6681	0.5571	0.4429
PIGF	42.6818	38.6595	0.814406	0.874233	0.102268	0.496046	-0.283515	0.6718	0.3282	0.2664	0.7336
CALM2	1172.86	1087.1	0.408649	0.342433	-0.255039	0.083761	-0.59121	0.1016	0.8984	0.8653	0.1347
RTN4	28.4305	32.1754	0.79046	0.80021	0.017687	0.349445	-0.498793	0.4839	0.5161	0.3767	0.6233
RPS27A	1316.94	1400.46	0.186627	0.175429	-0.089267	0.245559	-0.446026	0.3217	0.6783	0.5867	0.4133
XPO1	11.4592	11.48	0.880458	0.909598	0.046975	0.394938	-0.270354	0.6145	0.3855	0.3658	0.6342
CCT4	352.933	373.681	0.356293	0.321476	-0.148354	0.271875	-0.549363	0.2804	0.7196	0.6407	0.3593
MUL1	32.2775	27.3762	0.908748	1.14415	0.332324	0.704459	-0.043042	0.9284	0.0716	0.0574	0.9426
RAB1A	222.525	245.603	0.315992	0.32426	0.037263	0.406126	-0.34226	0.5616	0.4384	0.3398	0.6602
PNO1	29.9475	33.4763	0.854336	0.812921	-0.071688	0.274203	-0.482374	0.3308	0.6692	0.5835	0.4165
ANXA4	40.8529	37.7572	1.04167	0.969	-0.104335	0.273804	-0.451379	0.3442	0.6558	0.6442	0.3558
PCBP1	84.3279	77.1072	0.576516	0.594066	0.043262	0.378887	-0.447287	0.4896	0.5104	0.3254	0.6746
FAM136A	42.8897	46.1231	0.745546	0.831013	0.156575	0.555515	-0.241224	0.7331	0.2669	0.1984	0.8016
ECE1	36.1703	32.8242	0.525492	0.606796	0.207542	0.583174	-0.160162	0.8301	0.1699	0.1131	0.8869
CCT7	547.704	540.101	0.304699	0.316176	0.053342	0.451647	-0.369902	0.5578	0.4422	0.311	0.689
DUSP11	38.4566	36.3376	0.879841	0.876824	-0.004955	0.360101	-0.374319	0.4971	0.5029	0.4644	0.5356
DGUOK	187.263	182.102	0.457254	0.379989	-0.26704	0.126479	-0.673968	0.1335	0.8665	0.8128	0.1872
MOB1A	41.1885	42.6799	0.830141	0.902646	0.120804	0.480495	-0.251628	0.6911	0.3089	0.2509	0.7491
DCTN1	56.309	62.1007	0.550652	0.474917	-0.213464	0.160711	-0.572373	0.1854	0.8146	0.7783	0.2217
WBP1	16.0603	13.0385	1.06956	1.10661	0.049125	0.502345	-0.329467	0.6227	0.3773	0.36	0.64
AUP1	102.504	113.155	0.428702	0.491757	0.19797	0.765753	-0.288166	0.7564	0.2436	0.1744	0.8256
LOXL3	22.4859	20.4267	0.964481	1.21725	0.335797	0.683296	-0.069247	0.9101	0.0899	0.0639	0.9361
MRPL19	7.81356	8.40151	0.715435	0.740547	0.049772	0.417385	-0.360123	0.548	0.452	0.3366	0.6634
SUCLG1	116.722	116.322	0.563631	0.544504	-0.049807	0.558932	-0.438801	0.4952	0.5048	0.5072	0.4928
TMSB10	4309.66	4085.73	0.243361	0.255976	0.07291	0.435444	-0.291389	0.6332	0.3668	0.2856	0.7144
MAT2A	86.5447	95.509	0.631349	0.622543	-0.020264	0.295734	-0.357833	0.436	0.564	0.4653	0.5347
RNF181	273.951	271.207	0.394136	0.376222	-0.067109	0.267941	-0.396572	0.3777	0.6223	0.5418	0.4582
C2orf68	9.11591	9.68291	1.04977	1.07324	0.031895	0.355044	-0.33218	0.5322	0.4678	0.3891	0.6109
IMMT	101.674	109.611	0.495771	0.599506	0.274102	0.62115	-0.079544	0.9015	0.0985	0.0603	0.9397
CHMP3	49.5848	50.9064	0.642251	0.55764	-0.203803	0.15979	-0.619813	0.1715	0.8285	0.7386	0.2614
KDM1A	16.7251	15.0148	1.07001	1.04339	-0.036353	0.33936	-0.388871	0.4382	0.5618	0.533	0.467
MRPS5	77.1565	74.8927	0.644655	0.641626	-0.006794	0.380709	-0.394482	0.4883	0.5117	0.4405	0.5595
CIAO1	45.6742	40.8758	0.499612	0.625253	0.323631	0.640409	-0.010377	0.9444	0.0556	0.034	0.966
HNRNPR	29.9995	31.4458	0.556662	0.51611	-0.109123	0.243766	-0.441359	0.3154	0.6846	0.6313	0.3687
ANKRD36	9.60381	10.2079	0.871491	0.948564	0.12226	0.507072	-0.212407	0.7474	0.2526	0.2266	0.7734
COA5	13.5265	12.2759	1.19893	1.21892	0.023851	0.405235	-0.41616	0.4928	0.5072	0.3933	0.6067
UNC50	39.8775	38.329	0.728946	0.762664	0.065236	0.475085	-0.296214	0.661	0.339	0.3249	0.6751
ASAP3	9.91034	9.74092	1.29656	1.349	0.057204	0.451162	-0.336771	0.5901	0.4099	0.3662	0.6338
PDCL3	71.9407	65.2904	0.639438	0.755252	0.240153	0.622315	-0.103008	0.8789	0.1211	0.1131	0.8869
RPL31	2576.16	2462.13	0.197421	0.211426	0.098871	0.430338	-0.287216	0.6544	0.3456	0.2475	0.7525
RPL11	2460.2	2471.39	0.141254	0.179439	0.3452	0.777773	-0.189883	0.8585	0.1415	0.0879	0.9121
MRPS9	56.9512	61.8215	1.05614	0.87205	-0.276319	0.139801	-0.634224	0.143	0.857	0.8583	0.1417
TCEB3	13.2165	14.4629	0.942593	0.925875	-0.025818	0.34545	-0.391202	0.4526	0.5474	0.4872	0.5128
FHL2	167.912	155.438	0.84317	0.978973	0.215446	0.579935	-0.293775	0.7243	0.2757	0.1453	0.8547
UXS1	66.2737	60.3802	0.753752	0.709371	-0.087549	0.308907	-0.474714	0.3576	0.6424	0.5808	0.4192
GALE	80.6367	73.8949	0.73951	0.693236	-0.093223	0.299178	-0.441882	0.3721	0.6279	0.5919	0.4081
HMGCL	54.3895	58.5134	0.918366	0.81765	-0.167586	0.254886	-0.514892	0.2721	0.7279	0.749	0.251
SEPT10	18.1104	16.8391	0.954274	0.971516	0.025834	0.398801	-0.313962	0.5836	0.4164	0.4147	0.5853
SRSF10	20.3045	18.4346	0.676456	0.687712	0.023808	0.354655	-0.302652	0.5587	0.4413	0.3781	0.6219
RPL23AP7	60.6618	62.838	0.628797	0.572965	-0.134148	0.229714	-0.483267	0.2758	0.7242	0.6652	0.3348
ACTR3	106.526	115.087	0.388216	0.411628	0.084482	0.434695	-0.299856	0.6235	0.3765	0.2588	0.7412
DDX18	28.3999	30.2431	0.487088	0.594679	0.28793	0.666216	-0.075904	0.9023	0.0977	0.0624	0.9376
STEAP3	16.9333	19.0071	1.13691	1.10897	-0.035904	0.33031	-0.598764	0.3603	0.6397	0.498	0.502
RALB	37.7333	39.9885	0.661975	0.828591	0.323882	0.70232	-0.134998	0.8826	0.1174	0.0519	0.9481
GYPC	32.6632	31.7277	1.05411	1.13381	0.105158	0.503714	-0.278859	0.6844	0.3156	0.2893	0.7107
WDR33	20.6375	21.7286	0.909325	0.925095	0.024806	0.352921	-0.326735	0.5392	0.4608	0.391	0.609
MZT2B	12.3865	12.1702	1.05269	1.10884	0.07496	0.454144	-0.28443	0.6476	0.3524	0.3253	0.6747
CCDC115	42.2702	43.2194	0.906862	0.779351	-0.21861	0.179529	-0.600656	0.1865	0.8135	0.7769	0.2231
DARS	76.7318	70.737	0.49059	0.505376	0.042838	0.451598	-0.327041	0.5961	0.4039	0.3223	0.6777
MMADHC	190.764	191.608	0.41917	0.439659	0.06885	0.43625	-0.331039	0.5946	0.4054	0.2907	0.7093
STAM2	7.57747	7.47144	1.0143	1.02093	0.009398	0.377326	-0.344537	0.5322	0.4678	0.4454	0.5546
PRPF40A	27.2137	26.9427	0.495149	0.524358	0.082689	0.459034	-0.367037	0.5822	0.4178	0.2786	0.7214
TANK	31.0141	34.0514	0.974103	0.848387	-0.199351	0.179255	-0.588295	0.1911	0.8089	0.7746	0.2254
PSMD14	198.991	215.158	0.490056	0.427759	-0.196148	0.140081	-0.55259	0.1548	0.8452	0.7646	0.2354
PPIG	42.4971	42.6284	0.539778	0.662402	0.295341	0.713896	-0.103127	0.8878	0.1122	0.0766	0.9234
SSB	143.491	156.581	0.371989	0.429713	0.208114	0.613807	-0.202736	0.7953	0.2047	0.1435	0.8565
SH3BGRL3	760.801	794.667	0.316173	0.415943	0.395672	0.695395	-0.004186	0.9479	0.0521	0.0162	0.9838
CIR1	24.7354	24.1877	1.02529	1.01525	-0.014199	0.359265	-0.397293	0.4638	0.5362	0.481	0.519
DHDDS	18.8596	19.0806	0.882103	1.01802	0.206751	0.536974	-0.163306	0.8192	0.1808	0.1405	0.8595
MTX2	75.9862	75.8464	0.706592	0.710402	0.007759	0.440923	-0.346761	0.5779	0.4221	0.4222	0.5778
NFE2L2	42.9593	45.5427	0.788245	0.892562	0.179309	0.550052	-0.207945	0.7821	0.2179	0.1748	0.8252
OSBPL6	6.88124	7.30875	1.22803	1.29806	0.080014	0.448457	-0.318909	0.6005	0.3995	0.3067	0.6933
UBE2E3	86.5493	79.8321	0.724963	0.669563	-0.114687	0.258014	-0.501301	0.3024	0.6976	0.6315	0.3685
ZC3H15	90.0904	91.5532	0.458314	0.48138	0.07084	0.447756	-0.312632	0.6105	0.3895	0.2971	0.7029
TFPI	60.7332	54.0293	0.781582	0.913995	0.225788	0.587121	-0.126569	0.8476	0.1524	0.1039	0.8961
HIBCH	29.7039	29.1082	1.02144	1.1271	0.142009	0.565422	-0.263491	0.7204	0.2796	0.2292	0.7708
NABP1	7.74364	8.5282	1.25263	1.57503	0.330424	0.677454	-0.036991	0.9292	0.0708	0.0461	0.9539
SLC39A10	8.76332	8.70966	0.856314	0.910697	0.088831	0.455862	-0.242857	0.6926	0.3074	0.2883	0.7117
STK17B	7.0504	6.85558	1.40125	1.2809	-0.129559	0.265043	-0.521807	0.2971	0.7029	0.659	0.341
HSPD1	537.629	463.377	0.425465	0.403515	-0.076418	0.295939	-1.13935	0.3273	0.6727	0.5407	0.4593
HSPE1	229.229	175.218	0.342397	0.359823	0.071617	0.419092	-1.27956	0.5562	0.4438	0.2696	0.7304
BZW1	257.077	256.812	0.422182	0.42615	0.013495	0.422834	-0.323628	0.5755	0.4245	0.3791	0.6209
NDUFB3	76.0404	77.4834	0.424285	0.522049	0.299151	0.614012	-0.071412	0.9072	0.0928	0.0435	0.9565
SUMO1	246.449	228.963	0.253699	0.352955	0.476367	0.872815	-0.012547	0.9464	0.0536	0.016	0.984
NOP58	95.8992	87.8056	0.662437	0.723682	0.127572	0.493236	-0.211378	0.7445	0.2555	0.2192	0.7808
NDUFS1	48.4811	53.4389	0.678131	0.697895	0.041447	0.407536	-0.294071	0.5925	0.4075	0.3503	0.6497
EEF1B2	1203.12	1278	0.210865	0.21629	0.036646	0.384704	-0.315549	0.5667	0.4333	0.3359	0.6641
FASTKD2	11.5298	10.8522	0.93241	0.914938	-0.02729	0.368797	-0.37913	0.488	0.512	0.4831	0.5169
WASF2	30.788	32.5952	0.478133	0.423509	-0.175019	0.181566	-0.518648	0.2108	0.7892	0.742	0.258
SPAG16	13.3609	11.4649	1.32105	1.24839	-0.081618	0.349921	-0.444499	0.3984	0.6016	0.5987	0.4013
XRCC5	203.946	192.302	0.384734	0.384704	-0.000112	0.376505	-0.357452	0.5064	0.4936	0.4215	0.5785
SMARCAL1	17.7373	17.6291	1.01198	1.09188	0.109635	0.474625	-0.282085	0.6584	0.3416	0.273	0.727
IGFBP2	29.0334	31.5166	0.574218	0.67981	0.243533	0.594286	-0.151204	0.8525	0.1475	0.0949	0.9051
PNKD	111.513	102.612	0.490746	0.613866	0.322947	0.688337	-0.05378	0.9225	0.0775	0.0514	0.9486
CNPPD1	19.4527	19.8244	0.884033	1.01864	0.204476	0.580132	-0.159276	0.8226	0.1774	0.1542	0.8458
ANKZF1	25.5068	26.3607	1.04628	1.16747	0.15812	0.520251	-0.192441	0.7707	0.2293	0.1975	0.8025
GMPPA	49.6573	44.8224	0.833456	0.992041	0.251293	0.625785	-0.102639	0.8806	0.1194	0.1021	0.8979
ATPIF1	591.224	567.73	0.399771	0.419965	0.071096	0.430118	-0.281538	0.6464	0.3536	0.2968	0.7032
MRPL44	59.347	61.3833	0.661175	0.82641	0.321826	0.662144	-0.065891	0.913	0.087	0.0539	0.9461
MFF	99.4531	96.0227	0.701797	0.643424	-0.125285	0.278088	-0.534908	0.3147	0.6853	0.6294	0.3706
ITM2C	49.1218	45.2548	0.613852	0.697384	0.184061	0.557721	-0.274669	0.7373	0.2627	0.1664	0.8336
PSMD1	163.591	155.976	0.392339	0.433337	0.143387	0.529664	-0.214105	0.7683	0.2317	0.2044	0.7956
NCL	362.626	368.257	0.366852	0.349618	-0.069418	0.253416	-0.405126	0.3446	0.6554	0.5663	0.4337
ARL4C	21.7461	19.6552	0.948071	1.07015	0.174751	0.575851	-0.217284	0.7578	0.2422	0.1788	0.8212
YTHDF2	117.637	113.853	0.415332	0.459544	0.14594	0.606602	-0.278395	0.7211	0.2789	0.2207	0.7793
NDUFA10	41.6654	43.5028	0.568737	0.465514	-0.288939	0.111291	-0.644606	0.1189	0.8811	0.8562	0.1438
SRSF4	42.6609	39.4456	0.628993	0.680497	0.113546	0.516217	-0.236438	0.7265	0.2735	0.2472	0.7528
MECR	34.8009	35.1646	0.933375	0.875419	-0.092483	0.311961	-0.437991	0.3856	0.6144	0.5997	0.4003
MTERF4	19.6159	19.4289	1.23115	1.19263	-0.045854	0.303264	-0.480583	0.3768	0.6232	0.5463	0.4537
PTPRU	9.60658	8.65088	1.00522	1.01719	0.017071	0.438439	-0.373823	0.5154	0.4846	0.3949	0.6051
STK25	29.9074	31.7418	0.737399	0.791894	0.102861	0.507606	-0.266833	0.688	0.312	0.2636	0.7364
THAP4	18.1096	18.9576	1.25995	1.17218	-0.104177	0.263041	-0.495956	0.3064	0.6936	0.6539	0.3461
ATG4B	42.3995	42.8508	0.699752	0.724339	0.049822	0.37698	-0.285394	0.5888	0.4112	0.3406	0.6594
SUMF1	29.7238	28.6974	1.10118	1.09314	-0.010568	0.381058	-0.384066	0.4875	0.5125	0.499	0.501
SETMAR	9.90526	9.60413	1.74013	1.44527	-0.267857	0.126888	-0.63632	0.1296	0.8704	0.8657	0.1343
THUMPD3	12.3358	13.4609	1.1176	1.14218	0.03138	0.427208	-0.321077	0.5896	0.4104	0.3968	0.6032
MTMR14	24.9828	25.9886	0.819665	0.862915	0.074185	0.452253	-0.278331	0.6455	0.3545	0.32	0.68
JAGN1	53.5256	53.2744	0.703575	0.696555	-0.014467	0.363717	-0.396339	0.481	0.519	0.4716	0.5284
SDC3	8.87862	8.35838	0.8707	0.899156	0.046396	0.389225	-0.275057	0.6028	0.3972	0.3564	0.6436
BRK1	427.101	406.178	0.280769	0.350437	0.319771	0.636546	-0.062858	0.9126	0.0874	0.0391	0.9609
PUM1	16.7583	18.3086	0.844884	0.799167	-0.080257	0.291696	-0.454152	0.3502	0.6498	0.5804	0.4196
SEC13	376.037	369.411	0.33469	0.385155	0.202616	0.504694	-0.113565	0.8535	0.1465	0.11	0.89
RAF1	21.7759	24.0169	0.896357	0.873808	-0.036758	0.343529	-0.376325	0.459	0.541	0.5075	0.4925
TMEM43	63.4164	64.3412	0.603312	0.638534	0.081859	0.449127	-0.266855	0.6492	0.3508	0.2783	0.7217
SNRNP40	53.3376	57.5072	0.768492	0.925192	0.267722	0.606724	-0.070753	0.9088	0.0912	0.073	0.927
CCDC174	10.7184	11.741	1.15396	1.28173	0.151497	0.514833	-0.227376	0.7432	0.2568	0.2091	0.7909
AURKAIP1	224.778	218.931	0.453315	0.35974	-0.333557	0.04988	-0.645423	0.0759	0.9241	0.9137	0.0863
METTL6	21.3114	18.6505	1.2913	1.35248	0.06678	0.476543	-0.314673	0.6234	0.3766	0.3611	0.6389
DPH3	25.3581	25.2252	0.600844	0.613815	0.030811	0.409686	-0.296739	0.5943	0.4057	0.3701	0.6299
RAB5A	42.2421	41.3892	0.721484	0.710762	-0.021602	0.335085	-0.346135	0.4901	0.5099	0.493	0.507
UBE2E2	25.4056	24.4887	0.989466	0.967389	-0.032554	0.329035	-0.39612	0.4406	0.5594	0.5184	0.4816
RPL15	1513.41	1606.37	0.166392	0.171247	0.041493	0.361066	-0.286778	0.5774	0.4226	0.3126	0.6874
PEF1	169.684	161.04	0.436036	0.539753	0.307851	0.706903	-0.066881	0.9165	0.0835	0.0576	0.9424
CMC1	25.1867	23.3565	0.902772	0.997689	0.144228	0.48493	-0.231316	0.7206	0.2794	0.2134	0.7866
AZI2	32.1422	34.6829	0.960531	0.902571	-0.089792	0.298314	-0.466116	0.3648	0.6352	0.589	0.411
DYNC1LI1	52.8789	52.4238	0.506923	0.527158	0.05647	0.447243	-0.407211	0.5538	0.4462	0.3404	0.6596
CRTAP	50.9569	50.4889	0.408403	0.532326	0.382316	0.77995	-0.045179	0.9293	0.0707	0.0376	0.9624
LRRFIP2	20.6688	21.8075	0.929816	0.96225	0.049466	0.427282	-0.291733	0.6036	0.3964	0.3777	0.6223
TXLNA	29.0035	31.6992	0.533594	0.676711	0.342798	0.717308	-0.04479	0.9268	0.0732	0.0439	0.9561
CCDC28B	40.65	34.9945	0.954205	1.10812	0.215745	0.57662	-0.131031	0.8476	0.1524	0.1434	0.8566
GORASP1	18.0078	17.8495	1.09312	1.24391	0.186437	0.54906	-0.191343	0.7842	0.2158	0.1741	0.8259
RPSA	2574.47	2487.76	0.179722	0.177115	-0.021076	0.285458	-0.339885	0.4354	0.5646	0.4518	0.5482
EIF1B	226.898	233.982	0.501569	0.462831	-0.115965	0.306375	-0.493565	0.341	0.659	0.5957	0.4043
RPL14	1384.13	1283.5	0.214888	0.202781	-0.083663	0.322529	-0.500119	0.3634	0.6366	0.5519	0.4481
CTNNB1	136.985	143.104	0.629663	0.550108	-0.194864	0.209254	-0.557853	0.2185	0.7815	0.7135	0.2865
TRAK1	7.7317	8.03114	1.24986	1.14027	-0.132387	0.240259	-0.462345	0.3028	0.6972	0.7054	0.2946
HDAC1	76.4304	78.7872	0.707585	0.743541	0.071509	0.402817	-0.254594	0.6493	0.3507	0.2914	0.7086
HIGD1A	102.112	107.335	0.380496	0.404275	0.087456	0.421526	-0.240784	0.6763	0.3237	0.2434	0.7566
CCDC12	79.4612	71.923	0.776875	0.753095	-0.044852	0.390681	-0.404024	0.4734	0.5266	0.5092	0.4908
KLHL18	8.52393	8.12678	1.15636	1.23144	0.090758	0.436751	-0.2946	0.6286	0.3714	0.3176	0.6824
MAP4	69.0212	70.9465	0.403879	0.42332	0.067828	0.386471	-0.262195	0.6322	0.3678	0.2976	0.7024
NME6	46.1079	44.1247	1.06089	1.08415	0.031295	0.394757	-0.333198	0.5513	0.4487	0.4135	0.5865
WDR6	33.2212	36.3292	0.71855	0.679384	-0.08086	0.274279	-0.411815	0.3659	0.6341	0.5913	0.4087
IMPDH2	239.641	261.646	0.390343	0.37827	-0.045329	0.354729	-0.353517	0.4882	0.5118	0.5001	0.4999
QARS	103.659	111.465	0.567928	0.513321	-0.145848	0.234217	-0.496096	0.2692	0.7308	0.6841	0.3159
USP4	18.2642	18.1003	0.926568	0.87651	-0.080126	0.327684	-0.422545	0.4045	0.5955	0.5979	0.4021
GPX1	479.242	525.097	0.449749	0.437973	-0.038278	0.421502	-0.569217	0.4708	0.5292	0.4492	0.5508
RHOA	490.041	538.043	0.274548	0.231316	-0.247193	0.13915	-0.615588	0.1447	0.8553	0.8109	0.1891
TCTA	14.0277	13.2709	1.52438	1.27977	-0.252343	0.157212	-0.607512	0.173	0.827	0.8419	0.1581
APEH	48.1061	45.5802	0.699966	0.753864	0.10702	0.560231	-0.271174	0.6997	0.3003	0.2618	0.7382
RBM5	42.7137	45.7516	0.667992	0.774802	0.213997	0.584281	-0.12992	0.852	0.148	0.1215	0.8785
TUSC2	11.6535	12.1209	0.851877	0.819148	-0.056522	0.248492	-0.419586	0.3597	0.6403	0.556	0.444
HEMK1	5.8038	6.04811	1.02076	1.16049	0.185083	0.515802	-0.161362	0.7984	0.2016	0.1522	0.8478
RBM15B	7.44066	7.02547	0.963354	1.20857	0.327158	0.685037	-0.015244	0.9404	0.0596	0.0471	0.9529
RPL29	2001.21	1929.45	0.154902	0.197611	0.351305	0.800251	-0.034037	0.9335	0.0665	0.0453	0.9547
ALAS1	49.0378	53.7443	0.875061	0.70513	-0.311494	0.024253	-0.66322	0.0641	0.9359	0.9142	0.0858
TWF2	186.826	185.546	0.512068	0.500696	-0.032399	0.353345	-0.391195	0.4563	0.5437	0.4719	0.5281
GLT8D1	77.6744	83.3847	0.735941	0.709213	-0.053371	0.32259	-0.438151	0.4	0.6	0.5356	0.4644
SPCS1	225.197	219.262	0.363965	0.377327	0.052016	0.401575	-0.33758	0.5524	0.4476	0.3187	0.6813
PHC2	32.693	32.4041	0.675702	0.74811	0.146862	0.520148	-0.219656	0.7538	0.2462	0.1988	0.8012
DCP1A	19.3085	18.3359	0.788919	0.801761	0.023296	0.381943	-0.343881	0.5335	0.4665	0.4027	0.5973
ACTR8	25.0587	24.2516	0.817288	0.80518	-0.021533	0.352084	-0.427392	0.4432	0.5568	0.4617	0.5383
ARF4	601.361	594.525	0.287872	0.330518	0.199302	0.50939	-0.115991	0.854	0.146	0.0927	0.9073
RPP14	16.5598	14.3244	1.06108	1.1361	0.098552	0.444385	-0.242676	0.6853	0.3147	0.2615	0.7385
PDHB	147.139	156.65	0.509138	0.497105	-0.034506	0.372913	-0.371766	0.485	0.515	0.4618	0.5382
PSMD6	235.046	219.271	0.363369	0.423458	0.220786	0.601143	-0.143827	0.8428	0.1572	0.1098	0.8902
LRIG1	9.79627	10.4449	1.0703	0.94258	-0.183324	0.202265	-0.55682	0.2363	0.7637	0.7554	0.2446
ARL6IP5	173.185	188.13	0.357349	0.345244	-0.049717	0.326697	-0.417915	0.4263	0.5737	0.4778	0.5222
LOC101927374	32.9133	35.7583	0.305528	0.342794	0.166037	0.631234	-0.22132	0.7688	0.2312	0.1501	0.8499
ZMYM6NB	30.7265	33.8755	1.28276	1.14428	-0.164814	0.257682	-0.545934	0.2773	0.7227	0.7305	0.2695
LINC00506	59.5608	61.9054	0.275245	0.339873	0.304282	0.870372	-0.00834	0.9457	0.0543	0.0394	0.9606
PSMB2	67.1567	59.4006	0.350781	0.323624	-0.116253	0.255291	-0.496842	0.306	0.694	0.6466	0.3534
NIT2	63.5508	55.0118	0.557322	0.710931	0.351199	0.766012	-0.031099	0.9354	0.0646	0.0496	0.9504
TRMT10C	39.6655	43.7518	0.775024	0.807933	0.059996	0.430509	-0.284792	0.6312	0.3688	0.3353	0.6647
PCNP	66.8978	71.2457	0.448137	0.424386	-0.078565	0.283153	-0.427061	0.3589	0.6411	0.5582	0.4418
RPL24	1455.24	1486.82	0.208413	0.212625	0.028867	0.483758	-0.357476	0.5637	0.4363	0.3475	0.6525
IFT57	29.9054	31.0663	0.796215	0.839977	0.077191	0.50138	-0.291599	0.6401	0.3599	0.3063	0.6937
TRAPPC3	83.8435	88.3275	0.526604	0.541912	0.041339	0.487145	-0.374206	0.5781	0.4219	0.3711	0.6289
THRAP3	32.526	34.6311	0.531171	0.507031	-0.067103	0.29596	-0.415506	0.3795	0.6205	0.5371	0.4629
ATG3	60.5972	59.4794	0.727514	0.803975	0.144176	0.524884	-0.210158	0.7553	0.2447	0.2137	0.7863
GTPBP8	21.1481	20.0512	1.28686	1.29365	0.007591	0.412279	-0.389061	0.5213	0.4787	0.4847	0.5153
LSM10	91.8426	81.0784	0.764683	0.905492	0.24384	0.647904	-0.103334	0.8795	0.1205	0.0985	0.9015
B4GALT4	25.1834	26.5376	1.03562	1.09802	0.084407	0.437658	-0.292458	0.6294	0.3706	0.3251	0.6749
POGLUT1	10.6584	11.2713	1.15766	1.09946	-0.074419	0.296917	-0.459975	0.376	0.624	0.5777	0.4223
COX17	74.317	68.1392	0.63438	0.753419	0.248106	0.627323	-0.159255	0.8327	0.1673	0.0988	0.9012
NDUFB4	251.285	235.197	0.360695	0.387439	0.103188	0.420114	-0.219711	0.7009	0.2991	0.2327	0.7673
SSFA2	10.9562	10.3723	1.53613	1.08648	-0.499637	-0.000621	-1.03808	0.0496	0.9504	0.971	0.029
SHISA9	12.8985	12.5496	0.574226	0.447548	-0.359576	-0.003969	-0.755952	0.0482	0.9518	0.9342	0.0658
LYPLA1	66.0154	66.3528	0.729663	0.574717	-0.34438	-0.006044	-0.682894	0.0472	0.9528	0.944	0.056
SAR1B	8.47278	8.71608	0.986167	0.733167	-0.42769	-0.00731	-0.738024	0.0468	0.9532	0.9632	0.0368
RAB11A	40.9859	41.9805	0.507421	0.39761	-0.351831	-0.009638	-0.680473	0.0458	0.9542	0.9326	0.0674
FBXL12	39.4902	42.023	0.908609	0.708593	-0.358703	-0.010913	-0.733623	0.0453	0.9547	0.931	0.069
BET1	10.8303	12.3518	0.872464	0.682282	-0.354726	-0.012327	-0.713712	0.0441	0.9559	0.9391	0.0609
HNRNPF	109.926	120.745	0.667742	0.518943	-0.363715	-0.012693	-0.686882	0.0451	0.9549	0.9387	0.0613
CCT6A	326.334	312.375	0.355941	0.279357	-0.349524	-0.016943	-0.632554	0.0414	0.9586	0.9419	0.0581
BLOC1S6	6.13924	6.30844	1.18239	0.902618	-0.389514	-0.020738	-0.721842	0.0403	0.9597	0.9657	0.0343
COX5B	727.326	776.262	0.321484	0.250841	-0.357971	-0.022652	-0.67539	0.0399	0.9601	0.9444	0.0556
CNOT8	41.7569	45.4608	0.87293	0.655997	-0.412178	-0.023042	-0.751703	0.0413	0.9587	0.9582	0.0418
SEC61G	454.31	477.863	0.395623	0.298373	-0.407006	-0.025861	-0.733814	0.0379	0.9621	0.9542	0.0458
MTRNR2L8	17238.3	19067.1	0.458693	0.294797	-0.637809	-0.028479	-1.30416	0.0425	0.9575	0.942	0.058
EIF4E	62.0074	63.12	0.611113	0.451119	-0.437933	-0.032259	-0.774626	0.0377	0.9623	0.9603	0.0397
ZNF655	6.51328	6.06596	1.32859	0.894727	-0.570378	-0.03412	-0.903729	0.0383	0.9617	0.9667	0.0333
TBRG1	13.6039	14.5626	1.05085	0.782467	-0.425459	-0.036069	-0.760056	0.037	0.963	0.9638	0.0362
WDR73	14.4753	15.5359	1.09744	0.852927	-0.363646	-0.037083	-0.783922	0.0343	0.9657	0.9442	0.0558
LINC01420	309.374	343.868	0.487414	0.369793	-0.398428	-0.043291	-0.76185	0.0312	0.9688	0.9491	0.0509
LOC100129534	7.68719	8.43699	0.653804	0.508008	-0.364008	-0.043984	-0.691579	0.0289	0.9711	0.9657	0.0343
SS18	57.3166	57.312	0.618048	0.453216	-0.44752	-0.067164	-0.82571	0.0268	0.9732	0.9599	0.0401
RPL10	1374.9	1380.86	0.210699	0.154398	-0.448526	-0.076116	-0.871887	0.0251	0.9749	0.9638	0.0362
AK2	30.4972	31.1431	0.863366	0.630411	-0.453679	-0.090138	-0.866486	0.0204	0.9796	0.9705	0.0295
FTL	13004	13423	0.835901	0.612819	-0.447872	-0.094209	-0.946885	0.0326	0.9674	0.9809	0.0191
ORMDL1	38.6941	42.2205	0.680079	0.48014	-0.502246	-0.107545	-0.850967	0.0187	0.9813	0.9773	0.0227
PSMC3	243.945	246.844	0.532873	0.388012	-0.457688	-0.108083	-0.795603	0.0152	0.9848	0.9795	0.0205
PRICKLE2	6.60872	6.84305	1.25433	0.911337	-0.460866	-0.110903	-0.772659	0.0145	0.9855	0.9879	0.0121
COMMD6	56.2545	57.3017	0.456788	0.319177	-0.517168	-0.138116	-0.830338	0.0118	0.9882	0.983	0.017
LUC7L	27.341	28.5481	1.18436	0.843234	-0.490102	-0.145454	-0.899821	0.0101	0.9899	0.9832	0.0168
BAG4	5.1276	6.12465	1.27731	0.887443	-0.525389	-0.14979	-0.980921	0.0113	0.9887	0.9842	0.0158
TMA7	621.238	586.958	0.368582	0.24834	-0.56967	-0.194954	-0.928419	0.0067	0.9933	0.9918	0.0082
CDR2L	6.73791	7.81018	1.25953	0.793712	-0.666201	-0.316987	-1.06528	0.0009	0.9991	0.9991	0.0009
PPIL4	35.5944	40.5291	0.918356	0.559954	-0.713744	-0.332314	-1.09739	0.0011	0.9989	0.9988	0.0012

## Sheet: 72Q
Table S4: CV stats of similarly expressed genes
72Q
gene_names	mean WT	mean mutant	CV WT	CV mutant	log2(CV-ratio)	log2(CV-ratio),95-per	log2(CV-ratio),5-per	p(CV-ratio>1),boot	p(CV-ratio<1),boot	p-val ratio>1,permutation	p-val ratio<1,permutation
MTRNR2L2	61518.3	65155.7	0.177391	0.405804	1.19385	2.15712	0.512296	0.9993	0.0007	0.0002	0.9998
RNA18S5	93809.7	85555.1	0.107386	0.199535	0.893845	2.06116	0.419891	0.9996	0.0004	0.0009	0.9991
NOL4L	57.9001	53.8385	0.387478	0.620578	0.679496	1.03321	0.360997	0.9995	0.0005	0.0005	0.9995
CRBN	30.4935	29.7933	0.528447	0.804139	0.605686	0.91292	0.304601	0.9993	0.0007	0.0007	0.9993
WDYHV1	39.0145	39.3533	0.584779	0.884244	0.596555	0.924274	0.295708	0.9995	0.0005	0.0008	0.9992
GAPDH	8975.35	9482.06	0.161878	0.279111	0.785929	1.81535	0.286213	0.9909	0.0091	0.0208	0.9792
TMEM209	23.1252	20.9306	0.641521	0.924204	0.526715	0.803621	0.232851	0.9989	0.0011	0.001	0.999
KXD1	64.3958	65.4889	0.325906	0.467606	0.520835	0.801049	0.230793	0.9988	0.0012	0.0019	0.9981
MECR	17.7688	15.8395	0.523037	0.764568	0.547733	0.872771	0.225028	0.9975	0.0025	0.0024	0.9976
NIPSNAP3A	59.6494	57.3067	0.530835	0.768215	0.533246	0.823734	0.223355	0.998	0.002	0.0039	0.9961
LUZP6	27.5287	25.1726	0.343027	0.525903	0.616475	0.927179	0.204073	0.9957	0.0043	0.0017	0.9983
MTPN	27.5141	25.1588	0.343018	0.525867	0.616412	0.927148	0.204003	0.9957	0.0043	0.0017	0.9983
CNOT7	136.48	127.693	0.275233	0.393945	0.517339	0.842605	0.201871	0.9965	0.0035	0.0038	0.9962
DERL2	36.3501	33.6978	0.352579	0.506899	0.523753	0.882726	0.197332	0.9945	0.0055	0.0048	0.9952
FBXL15	7.16511	6.38758	0.724471	1.04634	0.530353	0.826837	0.190265	0.9973	0.0027	0.0038	0.9962
ARL4D	16.9621	16.719	1.11349	1.60123	0.524095	0.834778	0.178572	0.9944	0.0056	0.0034	0.9966
MRPS33	116.999	106.046	0.446507	0.613198	0.457668	0.769431	0.176366	0.9957	0.0043	0.0068	0.9932
ATP5O	568.41	515.931	0.210206	0.281902	0.423386	0.694492	0.164924	0.9956	0.0044	0.006	0.994
GLT8D1	60.8729	59.8658	0.436248	0.610685	0.485279	0.780801	0.164711	0.9921	0.0079	0.0048	0.9952
KIAA1586	13.953	13.7602	0.633155	0.89485	0.499088	0.839312	0.163613	0.9931	0.0069	0.0067	0.9933
COA5	26.5533	24.3962	0.729764	0.990679	0.440988	0.729032	0.156247	0.9941	0.0059	0.0082	0.9918
ZNF770	11.6384	11.2224	0.552026	0.788705	0.51475	0.81725	0.149792	0.9922	0.0078	0.0028	0.9972
AARSD1	64.9138	58.0456	0.465976	0.648847	0.477623	0.80863	0.146343	0.9916	0.0084	0.0094	0.9906
EEF1B2	1219.35	1162	0.140061	0.191879	0.454137	0.74348	0.144125	0.9908	0.0092	0.0074	0.9926
SLC35E3	12.5854	11.5313	0.805675	1.10118	0.450776	0.784926	0.142281	0.9919	0.0081	0.0084	0.9916
ZCRB1	41.8582	37.7545	0.440377	0.606337	0.461382	0.796806	0.137907	0.9892	0.0108	0.0131	0.9869
C12orf73	12.3673	12.3937	0.805346	1.1049	0.456236	0.754579	0.135591	0.989	0.011	0.0074	0.9926
AKR1B1	386.172	354.594	0.261018	0.353057	0.435751	0.687798	0.135411	0.9911	0.0089	0.0057	0.9943
RSRC1	14.3158	12.5163	0.841438	1.1528	0.454209	0.761375	0.134934	0.9906	0.0094	0.0084	0.9916
DYNLT1	461.684	436.631	0.271512	0.36351	0.420979	0.718917	0.131717	0.9896	0.0104	0.0139	0.9861
DMAP1	37.6762	39.2023	0.530487	0.720426	0.441532	0.738417	0.130053	0.9915	0.0085	0.0079	0.9921
TGFBI	324.444	301.209	0.596938	0.805721	0.4327	0.69924	0.130038	0.9892	0.0108	0.0104	0.9896
PIGU	50.8518	47.6963	0.516051	0.688964	0.416915	0.727889	0.12603	0.9904	0.0096	0.0113	0.9887
INTS5	20.19	18.3615	0.690863	0.929433	0.427951	0.764663	0.125376	0.989	0.011	0.013	0.987
XPA	25.0693	22.3014	0.634806	0.86375	0.444298	0.797524	0.124899	0.9906	0.0094	0.014	0.986
KDSR	16.4231	16.3014	0.573393	0.775713	0.435999	0.742476	0.123086	0.9891	0.0109	0.0112	0.9888
CUL2	36.9944	36.5608	0.433712	0.598894	0.465563	0.75515	0.117182	0.9882	0.0118	0.0128	0.9872
C4orf46	34.0939	31.6723	0.633681	0.908826	0.520248	0.849866	0.116289	0.9816	0.0184	0.0073	0.9927
LAMTOR4	240.869	261.964	0.291809	0.385481	0.401634	0.703584	0.112945	0.9897	0.0103	0.0146	0.9854
TMEM136	6.87998	6.43596	0.853087	1.15351	0.435267	0.782169	0.112077	0.986	0.014	0.0139	0.9861
TMEM41B	40.5838	41.527	0.389725	0.517045	0.407834	0.699031	0.105589	0.9877	0.0123	0.0149	0.9851
UBE2D2	16.8283	16.5049	0.556003	0.742754	0.417793	0.719	0.104891	0.9873	0.0127	0.0122	0.9878
IDH3B	160.89	158.126	0.333252	0.437329	0.392105	0.681903	0.102752	0.9862	0.0138	0.0159	0.9841
B4GALT3	44.7998	38.5868	0.429816	0.574017	0.417373	0.76303	0.101897	0.9846	0.0154	0.0148	0.9852
LOC653653	8.33076	7.38743	0.961809	1.28483	0.417753	0.789449	0.101775	0.9835	0.0165	0.0205	0.9795
PMPCB	65.1618	63.0314	0.3251	0.415821	0.355079	0.632993	0.100337	0.9878	0.0122	0.0149	0.9851
DCAF11	16.9355	15.9424	0.609107	0.796488	0.386956	0.703211	0.093532	0.9845	0.0155	0.0206	0.9794
TMEM222	58.9406	55.3544	0.377961	0.503667	0.414231	0.711497	0.092798	0.9848	0.0152	0.0186	0.9814
PTRHD1	68.0445	61.3325	0.584209	0.784169	0.424679	0.742948	0.090138	0.9822	0.0178	0.0169	0.9831
TMEM106B	15.0341	15.7269	0.549579	0.716562	0.382764	0.707226	0.088669	0.9808	0.0192	0.0235	0.9765
KDM5B	14.2612	13.4221	0.549868	0.729036	0.406906	0.776684	0.088203	0.9813	0.0187	0.0206	0.9794
MRPL14	158.744	166.433	0.314545	0.421471	0.422166	0.767454	0.085268	0.9816	0.0184	0.017	0.983
MTA3	20.162	20.2166	0.738844	0.970941	0.394114	0.702014	0.083711	0.9795	0.0205	0.0194	0.9806
MRPL44	63.3721	62.433	0.425292	0.557575	0.390712	0.7068	0.082965	0.9795	0.0205	0.0219	0.9781
RAB8A	85.7579	77.1036	0.321903	0.418	0.376875	0.666648	0.082489	0.9845	0.0155	0.0171	0.9829
PPIF	47.3149	46.9347	0.501701	0.663303	0.40284	0.725034	0.082367	0.9808	0.0192	0.0247	0.9753
YIF1B	35.7702	32.1986	0.352623	0.458035	0.377331	0.665094	0.08046	0.9818	0.0182	0.0157	0.9843
SPCS1	282.62	265.633	0.221888	0.304679	0.457458	0.753114	0.076963	0.9736	0.0264	0.0125	0.9875
MRS2	57.9045	55.3558	0.436894	0.56277	0.365261	0.657132	0.075482	0.9817	0.0183	0.0174	0.9826
TPM1	4061.26	4246.25	0.25798	0.343629	0.413593	0.747973	0.074423	0.9764	0.0236	0.0225	0.9775
SPRYD4	11.2123	9.1861	0.981715	1.27726	0.379675	0.710215	0.072673	0.9778	0.0222	0.0235	0.9765
ROBO1	6.31149	6.51497	0.704363	0.920125	0.385512	0.697529	0.072387	0.9772	0.0228	0.0248	0.9752
TSPAN31	26.5616	23.2469	0.774861	0.999201	0.366837	0.696879	0.069265	0.9774	0.0226	0.0264	0.9736
MASTL	19.0639	17.7942	1.02068	1.33343	0.385621	0.705095	0.066613	0.9758	0.0242	0.0195	0.9805
NEK1	7.56233	7.01057	0.806219	1.04941	0.380329	0.698746	0.065742	0.9756	0.0244	0.0261	0.9739
GTF2F2	110.614	97.476	0.383107	0.497257	0.376245	0.695786	0.065712	0.9773	0.0227	0.022	0.978
C8orf59	45.7493	42.1154	0.454862	0.599911	0.399319	0.738499	0.065242	0.9764	0.0236	0.0228	0.9772
POGK	17.1664	15.8368	0.625799	0.818379	0.387071	0.707645	0.061522	0.9765	0.0235	0.0248	0.9752
RBM17	36.0641	34.4763	0.380957	0.513126	0.429686	0.768754	0.061134	0.9716	0.0284	0.0286	0.9714
GLIDR	9.88992	8.74518	1.01995	1.31673	0.368465	0.676949	0.060634	0.9741	0.0259	0.0246	0.9754
TRAPPC2B	29.9951	26.9708	0.819969	1.07549	0.391346	0.712116	0.060337	0.975	0.025	0.025	0.975
SUMO1	352.638	324.078	0.176209	0.229129	0.378871	0.670034	0.058393	0.9736	0.0264	0.0245	0.9755
ARAF	18.3409	17.2307	0.519227	0.683636	0.396863	0.71574	0.058362	0.9736	0.0264	0.0274	0.9726
ANKRD10	100.724	91.9457	0.353856	0.456238	0.366624	0.684053	0.057936	0.974	0.026	0.0278	0.9722
ZFPL1	22.2689	20.4244	0.560058	0.710666	0.343596	0.638337	0.056039	0.9758	0.0242	0.0236	0.9764
WRAP73	26.6868	23.3176	0.632637	0.820886	0.375804	0.705665	0.054373	0.9728	0.0272	0.0274	0.9726
DNAJB4	13.9189	11.7336	0.994996	1.25624	0.336345	0.725193	0.054351	0.9707	0.0293	0.0402	0.9598
EEF1E1	202.272	205.945	0.381799	0.491773	0.365181	0.635645	0.053443	0.972	0.028	0.0292	0.9708
UQCC3	9.03449	8.02681	0.724619	0.932781	0.364316	0.721761	0.053086	0.9729	0.0271	0.0387	0.9613
PBX3	14.5435	13.8896	0.840216	1.10875	0.400109	0.7065	0.051029	0.9715	0.0285	0.0217	0.9783
MOCS2	24.4514	23.0229	0.375445	0.486891	0.374999	0.670004	0.049885	0.9718	0.0282	0.0313	0.9687
EXOSC5	43.0657	40.1653	0.586434	0.763321	0.38032	0.719381	0.0494	0.9701	0.0299	0.0296	0.9704
COG2	27.7266	25.0473	0.499136	0.652861	0.387344	0.72367	0.046607	0.9699	0.0301	0.0324	0.9676
LSM1	118.563	105.24	0.333682	0.422497	0.340468	0.743529	0.045405	0.9694	0.0306	0.034	0.966
FKBP7	31.8222	29.8963	0.593733	0.749515	0.336141	0.600447	0.044296	0.972	0.028	0.028	0.972
PKN1	6.44423	6.82291	0.762972	0.986702	0.370984	0.675258	0.042352	0.9676	0.0324	0.0304	0.9696
SKA2	64.8054	59.7882	0.498117	0.624053	0.325184	0.655581	0.041114	0.9695	0.0305	0.0339	0.9661
ETFA	236.505	222.332	0.244604	0.31333	0.357236	0.658907	0.041001	0.9682	0.0318	0.0386	0.9614
PCBD2	12.7317	11.5696	0.789349	1.04139	0.399769	0.726729	0.040604	0.97	0.03	0.0295	0.9705
MRPL37	225.173	210.961	0.278013	0.348057	0.324172	0.584317	0.040443	0.9709	0.0291	0.0263	0.9737
FOXRED1	18.128	15.899	0.916775	1.19436	0.381594	0.700502	0.039476	0.9681	0.0319	0.0259	0.9741
WASL	10.3248	9.1507	0.572917	0.723343	0.336354	0.634295	0.037935	0.9675	0.0325	0.0328	0.9672
CTDSP2	10.806	11.0963	0.689561	0.864863	0.326792	0.626169	0.036438	0.9679	0.0321	0.0313	0.9687
METTL15	12.1252	12.019	0.719449	0.916353	0.349011	0.689935	0.036341	0.9671	0.0329	0.0407	0.9593
NDUFS1	66.8018	63.8025	0.362472	0.457476	0.335824	0.616168	0.03543	0.9675	0.0325	0.0358	0.9642
BBS7	18.0435	18.0213	0.839638	1.04	0.308737	0.604178	0.034387	0.9691	0.0309	0.0362	0.9638
TYW1	13.4892	11.8714	0.766894	0.986889	0.363861	0.691246	0.034386	0.965	0.035	0.0329	0.9671
ELK3	51.1167	52.2026	0.494041	0.614758	0.315387	0.573459	0.03409	0.9645	0.0355	0.0348	0.9652
WBSCR22	195.727	177.313	0.283261	0.359052	0.342063	0.635452	0.033868	0.965	0.035	0.0292	0.9708
MNAT1	44.0385	41.9181	0.418939	0.546793	0.384255	0.77152	0.033122	0.9623	0.0377	0.0378	0.9622
TMEM18	27.2831	29.4609	0.578216	0.737378	0.350796	0.6676	0.033105	0.9646	0.0354	0.0453	0.9547
ALDH9A1	88.8592	83.3563	0.447826	0.576153	0.363515	0.66318	0.030489	0.9641	0.0359	0.0319	0.9681
SRGAP2	6.27201	5.44386	0.825806	1.03221	0.321855	0.629408	0.03019	0.9663	0.0337	0.0394	0.9606
MRPL39	104.587	96.9859	0.397531	0.501208	0.334344	0.654668	0.029315	0.9634	0.0366	0.046	0.954
EIF2D	50.0464	47.1609	0.483066	0.606707	0.328778	0.624942	0.027613	0.9646	0.0354	0.0351	0.9649
MOAP1	27.6195	24.6875	0.785264	1.00335	0.353574	0.680771	0.026025	0.9616	0.0384	0.0402	0.9598
CRYZL1	63.4801	63.2754	0.462036	0.600354	0.377806	0.658722	0.025906	0.9624	0.0376	0.0329	0.9671
NIF3L1	48.3319	42.7273	0.683395	0.865934	0.341538	0.640765	0.024571	0.9615	0.0385	0.0337	0.9663
MKRN1	12.6035	11.47	0.905172	1.14528	0.339437	0.674834	0.024028	0.961	0.039	0.0396	0.9604
RAB3GAP1	11.283	10.5204	0.715287	0.910827	0.348655	0.628621	0.023599	0.9615	0.0385	0.0296	0.9704
MITD1	54.774	57.2711	0.762106	0.9577	0.329583	0.598701	0.023451	0.9619	0.0381	0.0402	0.9598
LYRM7	4.57988	4.73247	0.919401	1.14329	0.314429	0.59173	0.023299	0.9633	0.0367	0.0305	0.9695
C16orf72	9.13791	7.97851	0.979167	1.22994	0.328963	0.642728	0.022105	0.9593	0.0407	0.0395	0.9605
PELO	38.8651	40.298	0.496263	0.633163	0.351471	0.731273	0.021397	0.96	0.04	0.0337	0.9663
CTU2	11.5637	10.5694	0.70593	0.893125	0.339338	0.651057	0.020041	0.9607	0.0393	0.0385	0.9615
MTRNR2L8	38672.6	35485.9	0.250545	0.396834	0.663463	1.46191	0.01888	0.9551	0.0449	0.0552	0.9448
RNF130	30.0602	29.0225	0.540626	0.676311	0.323056	0.658544	0.018698	0.9596	0.0404	0.05	0.95
GNAI1	25.3064	25.2393	0.631518	0.793256	0.328962	0.632691	0.017035	0.958	0.042	0.0395	0.9605
ENO1	2066.79	2063.85	0.196908	0.25344	0.364123	0.684584	0.017032	0.9582	0.0418	0.0453	0.9547
ANAPC5	145.241	135.444	0.293172	0.370672	0.338398	0.630534	0.016141	0.9573	0.0427	0.0363	0.9637
NCAPH2	24.881	24.4299	0.669853	0.820697	0.293004	0.600381	0.015068	0.9565	0.0435	0.0431	0.9569
XPNPEP1	123.697	127.766	0.293714	0.37906	0.368014	0.733858	0.014868	0.9563	0.0437	0.0357	0.9643
BBIP1	18.267	16.5426	0.733545	0.904206	0.301766	0.616725	0.013863	0.9569	0.0431	0.0479	0.9521
LACTB2	23.6871	21.2452	0.844857	1.05374	0.31874	0.656863	0.009899	0.9556	0.0444	0.0471	0.9529
EIF3K	329.918	326.376	0.249902	0.303607	0.280845	0.565475	0.009227	0.9552	0.0448	0.0531	0.9469
TMEM223	27.3738	25.898	0.793683	0.988111	0.316111	0.632889	0.008182	0.9536	0.0464	0.0436	0.9564
RPS4X	2700.64	2609.2	0.127932	0.163479	0.353728	0.669716	0.007969	0.9542	0.0458	0.0427	0.9573
YIPF6	11.9132	11.5862	0.612685	0.782894	0.353671	0.635869	0.007875	0.9547	0.0453	0.0361	0.9639
CCAR1	49.6302	50.1072	0.392372	0.496206	0.338718	0.657728	0.007314	0.9529	0.0471	0.0448	0.9552
CHRNB1	7.96796	8.27485	1.07166	1.31616	0.29649	0.618979	0.00686	0.9531	0.0469	0.0541	0.9459
GOLGA5	21.6825	22.6072	0.581007	0.745708	0.360056	0.662896	0.005987	0.9529	0.0471	0.0314	0.9686
CHD4	28.0465	29.4569	0.402101	0.528108	0.393278	0.699574	0.005456	0.9534	0.0466	0.0457	0.9543
MAD2L2	87.1077	81.0824	0.408125	0.498214	0.287755	0.582767	0.005372	0.9531	0.0469	0.0563	0.9437
RPL21P28	56.3228	51.7232	0.64181	0.83055	0.37192	0.729272	0.004514	0.9525	0.0475	0.0441	0.9559
GSPT2	19.0087	17.6053	0.785121	0.969623	0.30451	0.63891	0.004096	0.9516	0.0484	0.0574	0.9426
IPO9	18.6678	16.8975	0.444261	0.548259	0.30345	0.581149	0.003416	0.9524	0.0476	0.0374	0.9626
CBR4	11.4102	11.2695	0.832179	1.02518	0.30091	0.608474	0.003181	0.9525	0.0475	0.0519	0.9481
FNIP1	8.22913	7.9118	0.605314	0.788753	0.38189	0.704814	0.002803	0.9513	0.0487	0.0432	0.9568
GLRX3	446.996	428.088	0.220117	0.281543	0.355088	0.660256	0.002177	0.9508	0.0492	0.037	0.963
MGME1	32.9448	30.8552	0.681357	0.847495	0.314794	0.644247	0.002041	0.9508	0.0492	0.0557	0.9443
PIGM	8.22213	7.38229	0.793125	0.956335	0.269968	0.585348	0.001634	0.951	0.049	0.0583	0.9417
ZSCAN2	16.1227	15.254	0.860266	1.06065	0.302101	0.620574	0.000829	0.9503	0.0497	0.0545	0.9455
IGBP1	84.7854	85.0406	0.499985	0.606887	0.279543	0.559602	0.000169	0.9502	0.0498	0.0529	0.9471
KPNA1	24.8953	26.253	0.393019	0.482213	0.29507	0.650577	-0.059745	0.9144	0.0856	0.092	0.908
CCDC14	10.239	10.617	1.11333	0.919608	-0.275787	0.022307	-0.592043	0.0617	0.9383	0.9444	0.0556
UMPS	16.0483	16.0104	0.63852	0.611728	-0.061841	0.248005	-0.373752	0.3716	0.6284	0.6476	0.3524
HEG1	5.20251	5.0957	1.00692	1.0475	0.057008	0.36006	-0.252123	0.617	0.383	0.3821	0.6179
SLC41A3	35.2963	34.9422	0.678357	0.70298	0.05144	0.377162	-0.291435	0.5896	0.4104	0.4153	0.5847
CHCHD6	50.2907	51.2003	0.554988	0.529575	-0.067624	0.281344	-0.403073	0.381	0.619	0.6463	0.3537
C1orf109	20.0853	20.6015	0.785002	0.841585	0.100413	0.406635	-0.223908	0.6853	0.3147	0.3112	0.6888
MCM2	33.8654	36.5898	1.01804	0.955173	-0.091958	0.205786	-0.369464	0.3146	0.6854	0.7178	0.2822
RPN1	253.111	262.155	0.283845	0.265957	-0.093909	0.231654	-0.416932	0.3178	0.6822	0.7002	0.2998
RAB7A	133.115	138.247	0.247449	0.235849	-0.069273	0.289884	-0.419424	0.371	0.629	0.6444	0.3556
CNBP	336.005	339.846	0.206235	0.231293	0.165435	0.463872	-0.118516	0.836	0.164	0.1725	0.8275
HMCES	29.4318	27.7849	0.835148	0.920055	0.139688	0.47124	-0.156631	0.7932	0.2068	0.2363	0.7637
PLXND1	8.05348	7.69079	0.582638	0.477247	-0.287864	0.006162	-0.636225	0.054	0.946	0.951	0.049
C1orf122	8.7298	8.95879	0.940534	0.954003	0.020514	0.340585	-0.297305	0.5363	0.4637	0.4635	0.5365
PIK3R4	7.93127	8.62532	0.870972	0.749769	-0.216181	0.126209	-0.50315	0.1561	0.8439	0.8902	0.1098
ATP2C1	22.6255	25.0708	0.67037	0.625164	-0.100723	0.219975	-0.408472	0.3143	0.6857	0.7199	0.2801
ACAD11	7.43138	8.40034	1.27149	1.18331	-0.10369	0.211814	-0.447186	0.2826	0.7174	0.7098	0.2902
SF3A3	112.981	113.52	0.370899	0.398742	0.104429	0.413982	-0.217836	0.6955	0.3045	0.3081	0.6919
SRPRB	75.066	77.6282	0.420106	0.431424	0.038354	0.324793	-0.236762	0.5967	0.4033	0.4279	0.5721
EPHB1	7.17031	7.95005	1.29066	1.0217	-0.33714	0.026321	-0.663331	0.0655	0.9345	0.9567	0.0433
STAG1	5.28835	5.9121	1.0719	0.925048	-0.212563	0.077765	-0.526957	0.1141	0.8859	0.8849	0.1151
NCK1	16.5835	18.0394	0.680767	0.65579	-0.053928	0.284439	-0.363713	0.402	0.598	0.6177	0.3823
ARMC8	27.4569	26.3578	0.649857	0.680416	0.066296	0.403652	-0.261652	0.6304	0.3696	0.39	0.61
MRPS22	97.1227	100.747	0.450595	0.472143	0.067391	0.410787	-0.259474	0.6439	0.3561	0.3825	0.6175
COPB2	224.58	223.987	0.319215	0.272367	-0.228978	0.115975	-0.58197	0.1289	0.8711	0.8741	0.1259
RBP1	278.134	254.621	0.436372	0.407914	-0.097293	0.191056	-0.377164	0.2878	0.7122	0.7327	0.2673
RNF7	168.667	154.514	0.29992	0.280434	-0.096916	0.198385	-0.399383	0.3033	0.6967	0.7365	0.2635
ATP1B3	537.606	486.815	0.229043	0.261453	0.190933	0.473218	-0.129717	0.8349	0.1651	0.1495	0.8505
U2SURP	22.1891	21.4962	0.477817	0.542102	0.182108	0.504135	-0.119992	0.8425	0.1575	0.1629	0.8371
PLSCR1	17.7269	18.4311	0.925028	0.863651	-0.099048	0.206487	-0.421998	0.2901	0.7099	0.7081	0.2919
GYG1	74.9262	77.4658	0.506009	0.548533	0.116417	0.431258	-0.226158	0.7344	0.2656	0.2879	0.7121
HLTF	10.4327	10.0962	0.721726	0.799737	0.148074	0.450871	-0.147785	0.7957	0.2043	0.216	0.784
MYCBP	33.5486	36.9174	0.713255	0.67512	-0.079274	0.230472	-0.408222	0.3346	0.6654	0.6622	0.3378
HPS3	13.5064	12.6092	0.865774	0.834031	-0.053891	0.273652	-0.371308	0.4048	0.5952	0.6138	0.3862
WWTR1	28.8562	26.9077	0.449161	0.544001	0.276376	0.609588	-0.093305	0.8798	0.1202	0.1024	0.8976
COMMD2	19.4173	20.0073	0.624959	0.583747	-0.098416	0.199551	-0.393653	0.301	0.699	0.7238	0.2762
TSC22D2	7.4137	8.27078	0.814735	0.842488	0.048326	0.385644	-0.276413	0.609	0.391	0.4206	0.5794
SERP1	127.055	125.285	0.398482	0.419497	0.074148	0.407004	-0.254195	0.6466	0.3534	0.3766	0.6234
EIF2A	48.4239	51.1957	0.399013	0.414214	0.05394	0.375118	-0.279049	0.5884	0.4116	0.4059	0.5941
AKIRIN1	38.7576	42.1875	0.618422	0.635653	0.039646	0.451953	-0.296042	0.6171	0.3829	0.4533	0.5467
MBNL1	8.20101	8.38258	0.818841	0.732456	-0.160842	0.126411	-0.449265	0.1816	0.8184	0.8381	0.1619
NDUFS5	520.762	501.808	0.339195	0.285451	-0.248871	0.034089	-0.511713	0.0759	0.9241	0.9307	0.0693
GMPS	141.795	145.241	0.396672	0.42229	0.09029	0.400032	-0.206951	0.6995	0.3005	0.3389	0.6611
PABPC4	17.2112	17.6542	0.646685	0.692376	0.098492	0.460868	-0.22342	0.7014	0.2986	0.3231	0.6769
IFT80	9.9375	9.28358	1.02067	1.11045	0.121622	0.436839	-0.229413	0.703	0.297	0.2741	0.7259
SMC4	31.4473	30.9339	0.831467	0.925042	0.153859	0.475049	-0.149168	0.8075	0.1925	0.2083	0.7917
NMD3	65.4637	66.9448	0.598924	0.563456	-0.08807	0.236442	-0.391442	0.3486	0.6514	0.6919	0.3081
PDCD10	98.7576	107.162	0.499166	0.448893	-0.153147	0.137754	-0.441945	0.1891	0.8109	0.8312	0.1688
SEC62	15.2596	13.9553	0.448576	0.531088	0.243598	0.598921	-0.120319	0.8595	0.1405	0.1344	0.8656
TRIT1	24.773	25.6372	0.94142	0.736693	-0.353775	0.013964	-0.662542	0.0586	0.9414	0.9644	0.0356
ZMAT3	5.21878	5.03893	0.975224	1.00672	0.045857	0.361515	-0.236787	0.6287	0.3713	0.4048	0.5952
MRPL47	130.639	124.375	0.44206	0.35811	-0.303841	0.038802	-0.639612	0.0744	0.9256	0.94	0.06
NDUFB5	161.858	152.336	0.36157	0.385739	0.093351	0.417231	-0.210964	0.7123	0.2877	0.3181	0.6819
FXR1	25.1824	24.5779	0.437033	0.407487	-0.100987	0.211344	-0.383037	0.3186	0.6814	0.7211	0.2789
YEATS2	9.65322	8.98003	0.513997	0.574179	0.159741	0.479335	-0.140035	0.8232	0.1768	0.1956	0.8044
PARL	106.419	98.7311	0.448092	0.537533	0.26256	0.573674	-0.063093	0.9098	0.0902	0.0876	0.9124
RLF	6.50728	5.91111	0.943252	0.936952	-0.009668	0.296454	-0.326534	0.4741	0.5259	0.538	0.462
AP2M1	416.849	413.987	0.229086	0.185732	-0.302662	0.036135	-0.627487	0.0726	0.9274	0.9517	0.0483
VPS8	9.67825	8.87449	1.00562	1.05951	0.075307	0.374783	-0.280893	0.5859	0.4141	0.357	0.643
MAP3K13	33.4388	31.5518	0.75149	0.860112	0.194771	0.497393	-0.111692	0.8542	0.1458	0.1545	0.8455
TMEM41A	21.3643	22.382	0.754923	0.785262	0.056845	0.386547	-0.21985	0.6736	0.3264	0.3876	0.6124
IGF2BP2	9.92882	9.35213	0.582917	0.644614	0.145145	0.498983	-0.186796	0.7788	0.2212	0.2472	0.7528
TRA2B	69.9708	72.411	0.404785	0.459104	0.181665	0.472094	-0.105734	0.8458	0.1542	0.1474	0.8526
DNAJB11	107.212	97.0935	0.530166	0.49735	-0.092181	0.198431	-0.392155	0.288	0.712	0.7156	0.2844
LPP	18.2949	18.5922	0.454983	0.386827	-0.234123	0.09029	-0.53398	0.1202	0.8798	0.9059	0.0941
OPA1	16.5395	17.6095	0.633133	0.53884	-0.232653	0.134659	-0.561308	0.1615	0.8385	0.8736	0.1264
PPP1R2	52.4059	47.6919	0.446274	0.518397	0.216127	0.470124	-0.045023	0.9116	0.0884	0.0864	0.9136
PCYT1A	23.3772	25.4176	0.721424	0.685526	-0.073637	0.264243	-0.388482	0.3605	0.6395	0.6603	0.3397
SENP5	24.6682	25.8198	0.386549	0.381418	-0.019278	0.269369	-0.297815	0.4628	0.5372	0.5667	0.4333
CTPS1	75.9762	74.8093	0.533868	0.472806	-0.175236	0.123367	-0.477557	0.1649	0.8351	0.8548	0.1452
NCBP2	198.113	197.111	0.315054	0.385264	0.290251	0.627368	-0.022624	0.9389	0.0611	0.076	0.924
NCBP2-AS2	58.5839	59.0121	0.54132	0.528113	-0.035635	0.273284	-0.348772	0.4245	0.5755	0.5992	0.4008
LOC220729	8.93999	8.51682	1.15234	1.17859	0.032493	0.383272	-0.283425	0.5899	0.4101	0.4435	0.5565
FYTTD1	66.4014	62.9315	0.384107	0.423359	0.140372	0.454454	-0.205708	0.7423	0.2577	0.2532	0.7468
SCMH1	14.1776	13.3279	0.710755	0.833369	0.229603	0.54681	-0.080177	0.89	0.11	0.1165	0.8835
MAEA	82.6851	80.2542	0.374447	0.396409	0.082228	0.388049	-0.231506	0.6503	0.3497	0.3426	0.6574
LETM1	10.9192	10.3326	0.553706	0.536546	-0.045418	0.234622	-0.418031	0.328	0.672	0.6218	0.3782
WHSC1	5.37148	5.54065	0.954853	1.00589	0.075122	0.356591	-0.24729	0.6275	0.3725	0.3457	0.6543
NELFA	16.4572	15.3491	0.56591	0.688387	0.282647	0.606145	-0.046536	0.918	0.082	0.0839	0.9161
HAUS3	14.9204	14.2525	1.04922	1.12031	0.094583	0.480344	-0.20572	0.752	0.248	0.334	0.666
RNF4	79.0704	74.6062	0.392807	0.39359	0.002872	0.311483	-0.319893	0.4931	0.5069	0.521	0.479
MFSD10	38.9897	40.3669	0.491901	0.47584	-0.04789	0.266303	-0.305834	0.4423	0.5577	0.6412	0.3588
TMEM128	66.2311	61.4915	0.551759	0.553573	0.004733	0.308207	-0.304063	0.5049	0.4951	0.5009	0.4991
STX18	41.0089	42.2367	0.487635	0.475014	-0.037831	0.304261	-0.358256	0.4467	0.5533	0.5951	0.4049
FOXJ3	6.77896	7.17971	0.993154	0.903943	-0.135785	0.214674	-0.43524	0.2772	0.7228	0.774	0.226
MAN2B2	13.987	14.0217	0.684557	0.841943	0.298553	0.621627	-0.030464	0.9336	0.0664	0.0677	0.9323
MRFAP1	389.549	374.098	0.200134	0.197682	-0.01779	0.319279	-0.391132	0.4427	0.5573	0.5606	0.4394
GRPEL1	101.084	103.326	0.395695	0.36872	-0.101863	0.195766	-0.396251	0.2832	0.7168	0.7347	0.2653
ACOX3	14.4085	14.9355	0.878733	0.82861	-0.084731	0.239842	-0.376125	0.356	0.644	0.682	0.318
PPCS	30.1416	29.6155	0.84383	0.718779	-0.231405	0.069955	-0.540907	0.1042	0.8958	0.9052	0.0948
GNB1	40.596	40.3819	0.424287	0.418496	-0.019827	0.294646	-0.290348	0.4831	0.5169	0.5665	0.4335
CC2D2A	12.4921	12.8335	0.882281	1.00981	0.194773	0.50327	-0.121218	0.8348	0.1652	0.152	0.848
FBXL5	59.392	56.3111	0.578227	0.562671	-0.039345	0.290526	-0.350353	0.4358	0.5642	0.5965	0.4035
FAM200B	21.044	21.5723	0.599493	0.561439	-0.094613	0.247824	-0.403359	0.3303	0.6697	0.7131	0.2869
QDPR	41.0223	42.5761	0.705486	0.607001	-0.216919	0.132914	-0.560816	0.1507	0.8493	0.8542	0.1458
ZNF691	14.3087	14.3117	1.25	1.0855	-0.203576	0.133003	-0.535147	0.1625	0.8375	0.8502	0.1498
LAP3	99.6891	106.319	0.437347	0.373707	-0.22687	0.034086	-0.504961	0.0758	0.9242	0.9261	0.0739
MED28	52.5107	52.0804	0.464082	0.434962	-0.093492	0.24732	-0.399993	0.3387	0.6613	0.7061	0.2939
DHX15	177.003	187.034	0.397597	0.331858	-0.260743	0.038844	-0.575418	0.0772	0.9228	0.9324	0.0676
TBC1D19	18.254	19.3765	0.975981	0.883836	-0.143074	0.157686	-0.435912	0.218	0.782	0.8102	0.1898
EBNA1BP2	187.326	182.831	0.371788	0.375343	0.01373	0.305954	-0.263653	0.5511	0.4489	0.4872	0.5128
RFC1	15.3993	15.4984	0.769887	0.676201	-0.187195	0.098873	-0.478866	0.1348	0.8652	0.8765	0.1235
RPL9	3797.93	3467.96	0.119625	0.13869	0.213336	0.526501	-0.119224	0.8459	0.1541	0.141	0.859
UGDH-AS1	114.106	106.284	0.321696	0.324634	0.013118	0.355487	-0.414154	0.4771	0.5229	0.5017	0.4983
SMIM14	26.1776	28.7193	0.953133	0.887688	-0.102625	0.243627	-0.423001	0.3297	0.6703	0.7143	0.2857
UBE2K	23.9185	25.7042	0.391669	0.392665	0.003664	0.276689	-0.269141	0.5105	0.4895	0.5172	0.4828
PDS5A	9.2379	8.52698	0.815616	0.764609	-0.093168	0.205963	-0.390014	0.3069	0.6931	0.7098	0.2902
SLC30A9	82.07	85.088	0.444427	0.490619	0.142659	0.425549	-0.149278	0.7807	0.2193	0.219	0.781
GNPDA2	32.319	32.4522	0.638252	0.693681	0.120146	0.437283	-0.222591	0.7091	0.2909	0.2874	0.7126
KDM4A	12.0074	12.5942	0.79732	0.791826	-0.009975	0.262265	-0.382176	0.3942	0.6058	0.5259	0.4741
NFXL1	16.2344	15.5428	0.754719	0.825352	0.12907	0.459799	-0.197948	0.7408	0.2592	0.2566	0.7434
OCIAD1	149.672	144.039	0.356682	0.350932	-0.023448	0.251291	-0.345317	0.4113	0.5887	0.5821	0.4179
DANCR	241.075	245.907	0.439799	0.485025	0.141214	0.493385	-0.161771	0.7921	0.2079	0.2423	0.7577
CHIC2	42.9433	45.1403	0.725176	0.687275	-0.077445	0.307807	-0.387141	0.4038	0.5962	0.6636	0.3364
KDR	15.7905	15.8846	0.920654	1.0317	0.164297	0.467756	-0.203024	0.7544	0.2456	0.227	0.773
PAICS	265.913	240.369	0.362429	0.335448	-0.111609	0.158956	-0.376667	0.239	0.761	0.7837	0.2163
SRP72	48.9769	45.5883	0.409011	0.410059	0.003693	0.320884	-0.301169	0.5231	0.4769	0.5165	0.4835
ATP6V0B	185.649	169.854	0.332778	0.343648	0.046374	0.361439	-0.259251	0.6089	0.3911	0.4237	0.5763
NOA1	31.1285	33.6165	0.616945	0.6979	0.177879	0.503988	-0.151899	0.8044	0.1956	0.2007	0.7993
IGFBP7	28.3656	30.9322	1.25115	1.25871	0.00869	0.357899	-0.30991	0.5427	0.4573	0.4868	0.5132
UBA6-AS1	19.5661	22.35	0.977795	0.875979	-0.158635	0.18429	-0.474573	0.2408	0.7592	0.7997	0.2003
GRSF1	25.3791	24.0372	0.47228	0.501107	0.085477	0.377731	-0.206668	0.6868	0.3132	0.3277	0.6723
MOB1B	5.63422	5.82288	1.08312	0.948546	-0.191401	0.162807	-0.606535	0.1735	0.8265	0.8283	0.1717
DCK	34.1918	36.6798	0.919457	0.891418	-0.044679	0.282871	-0.348341	0.421	0.579	0.6089	0.3911
RPS8	2785.04	2733.82	0.143437	0.160446	0.16167	0.441245	-0.246129	0.7107	0.2893	0.2083	0.7917
NUP54	56.7795	58.5203	0.543313	0.56604	0.059119	0.407021	-0.267822	0.6322	0.3678	0.4098	0.5902
ANTXR2	21.0996	20.3114	0.705652	0.732776	0.054415	0.355166	-0.271717	0.5835	0.4165	0.4052	0.5948
HNRNPD	36.7922	38.164	0.47409	0.52587	0.149547	0.449939	-0.189839	0.7469	0.2531	0.2465	0.7535
HNRNPDL	203.364	200.308	0.349467	0.308732	-0.178805	0.120609	-0.454303	0.162	0.838	0.8656	0.1344
SCD5	8.90749	8.94604	1.11416	1.13885	0.031622	0.344061	-0.282804	0.5849	0.4151	0.438	0.562
EIF2B3	68.1233	61.4958	0.515439	0.48941	-0.07476	0.246535	-0.371485	0.3637	0.6363	0.6803	0.3197
COPS4	121.105	124.702	0.438607	0.479476	0.12853	0.414575	-0.164686	0.7545	0.2455	0.2571	0.7429
MRPS18C	50.4964	48.9115	0.550471	0.516376	-0.092242	0.230527	-0.418072	0.3106	0.6894	0.7063	0.2937
FAM175A	30.1946	32.0938	0.721707	0.880168	0.286367	0.593274	-0.051748	0.9167	0.0833	0.0734	0.9266
HECTD3	7.79386	8.70858	1.10259	1.01666	-0.117056	0.198151	-0.428047	0.2792	0.7208	0.7357	0.2643
HSD17B11	21.9436	21.4718	0.906731	0.999321	0.140274	0.458914	-0.178206	0.76	0.24	0.2417	0.7583
UROD	119.163	116.67	0.391736	0.475957	0.280951	0.618829	-0.074078	0.9054	0.0946	0.0937	0.9063
PIGY	175.021	169.484	0.308774	0.30418	-0.021628	0.309556	-0.320517	0.4828	0.5172	0.5826	0.4174
PYURF	175.256	169.709	0.309039	0.304458	-0.021544	0.309795	-0.320268	0.483	0.517	0.5826	0.4174
SNCA	22.2591	20.482	0.888458	0.952346	0.100182	0.440448	-0.227962	0.7058	0.2942	0.3054	0.6946
TOE1	10.882	11.3329	1.06846	0.97022	-0.139151	0.182701	-0.476051	0.2317	0.7683	0.7717	0.2283
ADH5	199.472	196.03	0.253487	0.269585	0.088832	0.409362	-0.202401	0.6994	0.3006	0.3251	0.6749
DNAJB14	7.45399	7.14406	0.878036	0.74676	-0.233634	0.070263	-0.534471	0.098	0.902	0.9123	0.0877
PRDX1	2145.22	1959.2	0.385069	0.328169	-0.230679	0.240684	-0.663264	0.2113	0.7887	0.814	0.186
UBE2D3	157.25	172.457	0.23631	0.266774	0.174936	0.491891	-0.131201	0.8262	0.1738	0.1959	0.8041
CISD2	24.9215	24.86	0.380598	0.403187	0.083182	0.3556	-0.213028	0.6761	0.3239	0.3403	0.6597
GPBP1L1	7.57179	7.84108	0.622423	0.816081	0.390817	0.717969	-0.016966	0.9428	0.0572	0.0315	0.9685
AIMP1	50.1146	49.46	0.489239	0.538569	0.138592	0.445808	-0.187448	0.7586	0.2414	0.2457	0.7543
RPL34	253.525	276.634	0.347868	0.285742	-0.283828	0.000157	-0.556803	0.0502	0.9498	0.9635	0.0365
OSTC	500.681	448.509	0.340162	0.294472	-0.208091	0.097539	-0.497251	0.1375	0.8625	0.9037	0.0963
SEC24B	7.41501	8.1993	1.10848	1.06892	-0.05243	0.274825	-0.361199	0.412	0.588	0.6254	0.3746
PLA2G12A	9.60374	9.18674	0.693647	0.729048	0.071814	0.388123	-0.240361	0.6603	0.3397	0.3698	0.6302
CAMK2D	18.595	20.1104	0.547105	0.605613	0.146579	0.45522	-0.180426	0.759	0.241	0.2265	0.7735
UGT8	5.75815	5.20348	1.039	1.24702	0.263297	0.531312	-0.00506	0.9466	0.0534	0.0493	0.9507
POMGNT1	12.2087	12.1649	0.825073	0.828988	0.00683	0.34888	-0.331302	0.5152	0.4848	0.5057	0.4943
SNHG8	151.548	168.601	0.764305	0.92054	0.268333	0.558254	-0.041576	0.9255	0.0745	0.082	0.918
METTL14	10.4951	10.0517	0.871824	0.948299	0.121305	0.44493	-0.183005	0.749	0.251	0.2685	0.7315
C4orf3	58.6002	62.9158	0.64039	0.686641	0.100606	0.406655	-0.244163	0.69	0.31	0.3274	0.6726
UQCRH	630.158	650.515	0.237309	0.236016	-0.007882	0.312868	-0.309559	0.4827	0.5173	0.5384	0.4616
ANXA5	1760.67	1872.81	0.234684	0.248247	0.081057	0.363274	-0.205455	0.6924	0.3076	0.3398	0.6602
EXOSC9	59.5366	61.226	0.654328	0.714011	0.125932	0.424324	-0.1885	0.7424	0.2576	0.2573	0.7427
MFSD8	6.59541	7.17182	1.04243	0.957317	-0.122877	0.226869	-0.423949	0.3065	0.6935	0.7383	0.2617
NDUFC1	62.9362	66.9618	0.621853	0.51586	-0.269596	0.08087	-0.566602	0.1025	0.8975	0.929	0.071
SCOC	236.9	217.117	0.310244	0.380077	0.292886	0.591992	-0.011342	0.9451	0.0549	0.0542	0.9458
SMARCA5	36.3864	40.3069	0.43637	0.390926	-0.158658	0.127605	-0.465416	0.1798	0.8202	0.8279	0.1721
ABCE1	75.9212	81.5265	0.507421	0.449974	-0.17334	0.12098	-0.475419	0.1552	0.8448	0.8483	0.1517
TMEM184C	31.017	28.1349	0.679423	0.668703	-0.022945	0.294681	-0.344477	0.4527	0.5473	0.5696	0.4304
GATB	23.5703	22.9943	0.8024	0.788914	-0.024455	0.304344	-0.365751	0.4377	0.5623	0.5603	0.4397
CMPK1	80.1859	84.0073	0.445408	0.386287	-0.205455	0.0672	-0.530649	0.1008	0.8992	0.8937	0.1063
PLRG1	67.2523	64.1277	0.445356	0.453644	0.026603	0.35087	-0.30674	0.5528	0.4472	0.4709	0.5291
ETFDH	12.9313	15.3658	1.27139	1.03773	-0.292973	0.029084	-0.628372	0.0684	0.9316	0.9347	0.0653
TMA16	29.4882	26.4238	0.740495	0.686331	-0.109585	0.224129	-0.431741	0.3127	0.6873	0.7344	0.2656
TMEM192	9.01618	9.94412	0.951316	0.979445	0.04204	0.355209	-0.271284	0.5826	0.4174	0.4174	0.5826
CLCN3	14.6825	14.8354	0.715912	0.836788	0.225079	0.500083	-0.065337	0.8968	0.1032	0.0976	0.9024
C4orf27	90.8049	85.6432	0.420232	0.505549	0.266665	0.608133	-0.0777	0.8991	0.1009	0.1081	0.8919
AADAT	18.297	17.4871	1.0161	1.05292	0.051351	0.370003	-0.269313	0.5972	0.4028	0.3987	0.6013
TENM3	8.78501	7.81993	0.632513	0.650279	0.039966	0.392216	-0.275619	0.6049	0.3951	0.4329	0.5671
DCTD	59.7302	62.269	0.556759	0.531905	-0.065885	0.328343	-0.399105	0.4096	0.5904	0.6416	0.3584
RER1	44.9477	45.9403	0.376924	0.385777	0.033491	0.306407	-0.229641	0.5881	0.4119	0.4337	0.5663
TRAPPC11	8.83877	9.11129	0.961535	0.928013	-0.051194	0.261715	-0.373871	0.3851	0.6149	0.6195	0.3805
IRF2	6.844	7.78899	1.12976	1.14512	0.019483	0.349883	-0.315849	0.5219	0.4781	0.4637	0.5363
CASP3	76.0467	76.4859	0.560314	0.575015	0.037363	0.331048	-0.246773	0.5938	0.4062	0.4363	0.5637
UFSP2	45.504	45.2879	0.603464	0.516558	-0.224337	0.108618	-0.528087	0.1466	0.8534	0.8907	0.1093
FAT1	20.0361	18.9009	0.488535	0.533862	0.128005	0.410207	-0.155519	0.7667	0.2333	0.2472	0.7528
FRG1	52.5714	51.0642	0.697704	0.622859	-0.16371	0.159617	-0.478772	0.2058	0.7942	0.8132	0.1868
CCDC127	38.1763	37.955	0.740658	0.781115	0.076728	0.403127	-0.262441	0.6422	0.3578	0.3744	0.6256
SDHA	105.135	99.3468	0.372663	0.407751	0.129819	0.430627	-0.197352	0.7414	0.2586	0.2591	0.7409
PDCD6	213.599	201.627	0.395879	0.34784	-0.186633	0.129138	-0.514015	0.1609	0.8391	0.8471	0.1529
PP7080	7.36096	7.17941	1.18068	1.17358	-0.008703	0.318106	-0.360273	0.471	0.529	0.5244	0.4756
BRD9	6.53283	6.07765	1.23596	1.18777	-0.057383	0.261149	-0.367542	0.3961	0.6039	0.6348	0.3652
TRIP13	36.266	38.6697	1.07536	1.1273	0.068055	0.401215	-0.25787	0.6331	0.3669	0.3753	0.6247
MRPL36	139.784	135.598	0.518205	0.471641	-0.135836	0.155737	-0.403676	0.2281	0.7719	0.8062	0.1938
NDUFS6	190.005	195.493	0.320441	0.373475	0.220954	0.533178	-0.098114	0.8671	0.1329	0.121	0.879
FASTKD3	20.9879	22.486	0.873008	1.04652	0.261528	0.593461	-0.06326	0.9092	0.0908	0.1049	0.8951
SNHG18	10.0078	11.4803	1.26459	1.23625	-0.032692	0.291428	-0.367948	0.4244	0.5756	0.5699	0.4301
CCT5	403.094	401.838	0.26732	0.226136	-0.241382	0.051045	-0.512999	0.0902	0.9098	0.9316	0.0684
OSBPL9	90.2374	85.3951	0.362881	0.437762	0.270651	0.565322	-0.055615	0.9157	0.0843	0.0693	0.9307
NRD1	85.5357	87.7298	0.422003	0.396459	-0.090081	0.212144	-0.391142	0.3164	0.6836	0.7092	0.2908
KTI12	19.3456	18.3691	0.886294	0.929411	0.068531	0.383566	-0.241101	0.6407	0.3593	0.3627	0.6373
C5orf22	35.0008	32.9388	0.580611	0.640553	0.141745	0.458063	-0.1664	0.7754	0.2246	0.2403	0.7597
SUB1	84.5625	80.2271	0.30199	0.259114	-0.220914	0.137847	-0.547595	0.1594	0.8406	0.8738	0.1262
ADAMTS12	21.0059	19.7054	0.662052	0.575528	-0.202058	0.106784	-0.53042	0.1305	0.8695	0.8818	0.1182
RAD1	13.28	13.3463	0.736664	0.866296	0.233855	0.540551	-0.079652	0.8909	0.1091	0.1047	0.8953
BRIX1	116.921	112.911	0.55889	0.562418	0.009078	0.305891	-0.262272	0.5503	0.4497	0.5038	0.4962
WDR70	24.7323	26.829	0.766287	0.826871	0.109776	0.46679	-0.200571	0.7392	0.2608	0.2958	0.7042
PRPF38A	35.0014	31.7544	0.562074	0.66654	0.245931	0.584123	-0.10319	0.8732	0.1268	0.1188	0.8812
ZCCHC11	6.38197	5.58154	0.818726	0.802142	-0.029524	0.299142	-0.351915	0.4457	0.5543	0.5818	0.4182
DAB2	5.99569	6.45884	1.22053	1.12558	-0.116836	0.207196	-0.44902	0.2902	0.7098	0.7266	0.2734
LOC100506548	23.0052	20.2195	0.687796	0.740663	0.106837	0.445137	-0.212197	0.7132	0.2868	0.2992	0.7008
OXCT1	28.1996	28.9653	0.834623	0.683419	-0.288354	0.032311	-0.595803	0.0697	0.9303	0.9408	0.0592
C5orf51	13.1637	12.697	0.841655	0.722805	-0.219622	0.134972	-0.548505	0.1548	0.8452	0.8795	0.1205
ZNF131	13.5552	12.6368	0.844094	0.894631	0.083889	0.44087	-0.229217	0.6933	0.3067	0.3403	0.6597
C5orf28	16.7358	17.1306	0.916434	0.897594	-0.029968	0.309669	-0.351484	0.4542	0.5458	0.5709	0.4291
NDUFS4	264.4	246.958	0.367067	0.38065	0.052424	0.366454	-0.245515	0.6325	0.3675	0.4147	0.5853
SCP2	192.753	220.678	0.441599	0.408371	-0.112858	0.206264	-0.496228	0.2632	0.7368	0.7474	0.2526
GPX8	76.8372	83.2761	0.472629	0.458225	-0.044651	0.265432	-0.353109	0.3998	0.6002	0.6162	0.3838
IL6ST	6.99183	6.48504	0.79103	0.805682	0.026477	0.363279	-0.316039	0.5598	0.4402	0.4674	0.5326
PLK2	373.733	392.964	0.926624	0.7836	-0.241866	0.099533	-0.570143	0.1262	0.8738	0.9115	0.0885
ERCC8	33.0783	31.6481	0.787363	0.835259	0.085195	0.40707	-0.227927	0.6642	0.3358	0.3462	0.6538
SMIM15	66.9408	72.275	0.449312	0.41673	-0.108605	0.183021	-0.396237	0.2795	0.7205	0.7531	0.2469
KIF2A	16.2152	17.5668	0.68991	0.792479	0.199966	0.510676	-0.119917	0.8481	0.1519	0.1668	0.8332
DIMT1	79.8012	86.3285	0.507484	0.482896	-0.071648	0.261803	-0.403041	0.3611	0.6389	0.6537	0.3463
CENPK	40.3781	41.3819	0.984406	1.18862	0.271958	0.612644	-0.058262	0.9137	0.0863	0.0915	0.9085
PPWD1	31.1928	33.4163	0.678568	0.7079	0.061052	0.363331	-0.269321	0.5957	0.4043	0.3898	0.6102
TRAPPC13	16.0625	15.6623	0.862781	1.02442	0.247743	0.542724	-0.093579	0.8782	0.1218	0.107	0.893
SGTB	7.06605	6.48984	0.872137	0.906869	0.056341	0.388111	-0.238549	0.6488	0.3512	0.3931	0.6069
SREK1	13.2927	13.536	0.557897	0.591261	0.083796	0.395619	-0.229807	0.6746	0.3254	0.343	0.657
CENPH	16.7693	17.489	1.1766	1.1348	-0.052185	0.274971	-0.394892	0.382	0.618	0.5988	0.4012
MRPS36	32.705	34.6385	0.54422	0.603019	0.148014	0.474398	-0.164481	0.7884	0.2116	0.2352	0.7648
CDK7	57.0172	54.5445	0.550139	0.561679	0.029951	0.388649	-0.289786	0.5875	0.4125	0.4702	0.5298
AK6	152.599	164.51	0.469252	0.482508	0.040191	0.338755	-0.26254	0.5908	0.4092	0.4302	0.5698
TAF9	242.004	223.385	0.350116	0.39858	0.187038	0.521839	-0.166748	0.8191	0.1809	0.1976	0.8024
RAD17	27.3706	25.195	0.809674	0.703249	-0.203306	0.127658	-0.506255	0.1675	0.8325	0.8771	0.1229
FAM213B	21.1205	23.4545	0.617443	0.564357	-0.129698	0.203799	-0.433528	0.2637	0.7363	0.7707	0.2293
SMA5	11.9454	11.7068	1.10521	0.925667	-0.255754	0.090872	-0.570835	0.1153	0.8847	0.9151	0.0849
GTF2H2	22.6859	21.8216	0.74576	0.806678	0.113282	0.427938	-0.218508	0.7057	0.2943	0.287	0.713
MCCC2	25.575	28.7171	0.758468	0.633827	-0.259	0.063988	-0.587208	0.0887	0.9113	0.9191	0.0809
TNPO1	24.6699	27.7632	0.477721	0.419798	-0.186474	0.117264	-0.532746	0.1506	0.8494	0.8506	0.1494
BTF3	1151.32	1128.15	0.178473	0.184737	0.049769	0.431755	-0.333387	0.5845	0.4155	0.4313	0.5687
ANKRA2	13.4706	12.5657	0.980277	1.05776	0.109747	0.438213	-0.223123	0.6978	0.3022	0.2962	0.7038
HEXB	159.132	141.438	0.383253	0.473958	0.306461	0.629973	-0.024508	0.9344	0.0656	0.0619	0.9381
GFM2	34.0449	34.8407	0.5463	0.545389	-0.002408	0.343363	-0.344048	0.4955	0.5045	0.5299	0.4701
HMGCR	134.139	128.698	0.637232	0.534221	-0.254384	0.008858	-0.519075	0.0572	0.9428	0.946	0.054
F2R	401.386	461.791	0.434481	0.413291	-0.072134	0.26072	-0.482155	0.3166	0.6834	0.6686	0.3314
F2RL1	235.486	226.795	0.665369	0.577022	-0.20553	0.113321	-0.525461	0.1498	0.8502	0.8727	0.1273
HSPB11	120.312	115.975	0.547441	0.672013	0.295785	0.596952	-0.006376	0.9471	0.0529	0.0647	0.9353
WDR41	96.8792	94.4804	0.450519	0.469679	0.060089	0.396279	-0.23735	0.6571	0.3429	0.404	0.596
AP3B1	38.1309	42.4105	0.615716	0.501258	-0.29671	0.020672	-0.652239	0.0612	0.9388	0.9393	0.0607
ZCCHC9	24.4114	24.1733	1.0314	0.851726	-0.276143	0.034882	-0.582055	0.0717	0.9283	0.9402	0.0598
RPS23	282.438	278.43	0.239182	0.211237	-0.179243	0.127365	-0.48367	0.1627	0.8373	0.8506	0.1494
TMEM167A	55.1739	58.8272	0.416557	0.352526	-0.240785	0.072037	-0.598364	0.1041	0.8959	0.9074	0.0926
XRCC4	13.9526	13.2039	1.23695	1.22826	-0.010175	0.300887	-0.356101	0.4447	0.5553	0.5264	0.4736
COX7C	844.343	927.951	0.347095	0.287133	-0.273615	0.058717	-0.597099	0.0852	0.9148	0.9333	0.0667
LOC55338	10.273	11.3211	0.437152	0.468634	0.100327	0.392109	-0.233098	0.6921	0.3079	0.3265	0.6735
ARRDC3	57.1916	47.239	0.570321	0.639953	0.166193	0.870291	-0.17106	0.8036	0.1964	0.221	0.779
NR2F1-AS1	6.02485	6.73814	1.30816	1.15895	-0.17472	0.188466	-0.492762	0.2253	0.7747	0.8144	0.1856
MCTP1	7.63084	8.34667	1.10238	1.2734	0.208066	0.540322	-0.121376	0.8503	0.1497	0.1478	0.8522
TTC37	14.2503	15.2943	0.681	0.662439	-0.039867	0.278974	-0.333545	0.4295	0.5705	0.612	0.388
ARSK	6.9606	7.48599	1.30195	1.14021	-0.191375	0.161723	-0.515926	0.2003	0.7997	0.8387	0.1613
RHOBTB3	9.16559	8.7754	0.907734	0.941602	0.052849	0.363829	-0.270895	0.5969	0.4031	0.4073	0.5927
PARS2	5.80964	5.48782	1.23544	1.23442	-0.001186	0.316978	-0.337443	0.4723	0.5277	0.5095	0.4905
LNPEP	15.2006	14.3358	0.781726	0.864349	0.144951	0.459713	-0.190637	0.7469	0.2531	0.2445	0.7555
DHCR24	188.442	203.426	0.56654	0.475752	-0.251968	0.081004	-0.564351	0.1078	0.8922	0.9169	0.0831
FAM174A	20.8287	23.1299	0.920945	0.868676	-0.084296	0.233276	-0.39486	0.3428	0.6572	0.6841	0.3159
PAM	78.1131	78.5136	0.493242	0.47545	-0.053002	0.264627	-0.363531	0.3939	0.6061	0.6376	0.3624
EPB41L4A-AS1	16.8925	15.3261	0.991132	0.965561	-0.037711	0.302231	-0.346251	0.443	0.557	0.5905	0.4095
DCP2	6.02182	5.29548	0.792799	0.947796	0.257621	0.549824	-0.069229	0.9013	0.0987	0.0874	0.9126
FEM1C	6.66141	7.2528	0.996098	0.978442	-0.025801	0.294941	-0.362848	0.4335	0.5665	0.5601	0.4399
ATG12	38.0014	38.2174	0.459576	0.467567	0.024868	0.336355	-0.297555	0.5441	0.4559	0.4682	0.5318
COMMD10	82.6403	79.6648	0.595218	0.681526	0.195351	0.483183	-0.094581	0.862	0.138	0.1389	0.8611
HSD17B4	65.2152	62.3263	0.478855	0.596609	0.317196	0.629795	-0.035764	0.9311	0.0689	0.0623	0.9377
SNX24	15.445	15.4605	1.11605	1.11124	-0.00623	0.297673	-0.326142	0.4646	0.5354	0.5141	0.4859
PHAX	30.7764	32.6749	0.443881	0.475085	0.098013	0.397362	-0.206825	0.6974	0.3026	0.3119	0.6881
LMNB1	8.15726	8.22838	1.18095	1.25445	0.087101	0.447319	-0.217929	0.7162	0.2838	0.3399	0.6601
CDC42SE2	21.9011	24.3834	0.620197	0.567936	-0.126998	0.187739	-0.439814	0.2552	0.7448	0.7772	0.2228
KIF3A	7.70922	7.91691	0.796051	0.798021	0.003565	0.286669	-0.297296	0.4835	0.5165	0.5153	0.4847
UQCRQ	29.1543	32.1674	0.493858	0.468325	-0.076586	0.216449	-0.376422	0.3236	0.6764	0.7073	0.2927
AFF4	14.2482	12.9853	0.482425	0.452037	-0.093863	0.183561	-0.366937	0.2963	0.7037	0.731	0.269
HSPA4	147.112	137.772	0.33391	0.286379	-0.221534	0.112812	-0.531516	0.1425	0.8575	0.8891	0.1109
C5orf15	165.25	162.408	0.393852	0.329912	-0.255574	0.140048	-0.663819	0.1453	0.8547	0.88	0.12
VDAC1	608.731	677.978	0.221461	0.183574	-0.270697	0.037888	-0.603522	0.0709	0.9291	0.9339	0.0661
SKP1	510.097	480.635	0.201639	0.201921	0.002015	0.306702	-0.30405	0.5054	0.4946	0.525	0.475
PPP2CA	53.5646	61.2098	0.658755	0.612981	-0.103902	0.246368	-0.475728	0.3029	0.6971	0.7048	0.2952
UBE2B	49.9449	50.848	0.411879	0.400374	-0.040872	0.255523	-0.358443	0.3982	0.6018	0.6083	0.3917
CDKN2AIPNL	79.7772	74.9813	0.437924	0.484256	0.14509	0.471915	-0.147109	0.8034	0.1966	0.2387	0.7613
CAMLG	43.2982	43.7954	0.549117	0.5611	0.031144	0.365012	-0.249663	0.598	0.402	0.4426	0.5574
DDX46	15.2327	14.3114	0.588385	0.568449	-0.04973	0.270331	-0.380354	0.3811	0.6189	0.6267	0.3733
SMAD5	16.3147	14.7746	0.488164	0.589057	0.271042	0.588543	-0.040277	0.9226	0.0774	0.0778	0.9222
HNRNPA0	8.26414	8.90826	0.827065	0.824688	-0.004153	0.308045	-0.290625	0.5067	0.4933	0.5195	0.4805
BRD8	30.5164	27.0136	0.662945	0.736444	0.151686	0.484527	-0.15866	0.8049	0.1951	0.2236	0.7764
ETF1	48.9207	51.4999	0.35259	0.412571	0.226653	0.590073	-0.212716	0.77	0.23	0.172	0.828
HSPA9	311.35	312.521	0.501408	0.40506	-0.307849	0.000546	-0.599971	0.0506	0.9494	0.9627	0.0373
CTNNA1	202.336	208.157	0.284853	0.327126	0.199625	0.564056	-0.270349	0.7528	0.2472	0.1877	0.8123
MATR3	137.035	137.149	0.362511	0.285927	-0.342376	0.042864	-0.720851	0.072	0.928	0.9443	0.0557
DNAJC18	9.25252	8.47292	0.993655	0.974943	-0.027427	0.275481	-0.3248	0.4351	0.5649	0.5826	0.4174
SLC35A4	55.3976	58.4011	0.412864	0.440519	0.093538	0.407336	-0.225187	0.6796	0.3204	0.3369	0.6631
IK	114.3	111.266	0.429541	0.372082	-0.207176	0.124801	-0.514358	0.1566	0.8434	0.8731	0.1269
HDAC3	51.3006	51.6914	0.616634	0.524694	-0.23294	0.098829	-0.55077	0.1215	0.8785	0.8954	0.1046
RNF14	40.4755	42.9912	0.511159	0.451378	-0.179434	0.129103	-0.460173	0.1731	0.8269	0.8598	0.1402
NDFIP1	31.5707	29.7167	0.373272	0.358595	-0.057872	0.229094	-0.389034	0.3533	0.6467	0.6476	0.3524
YIPF5	71.5843	76.6864	0.405904	0.417118	0.039317	0.316474	-0.247369	0.5778	0.4222	0.4309	0.5691
LARS	67.2969	64.5507	0.49053	0.412659	-0.249393	0.058452	-0.540145	0.0924	0.9076	0.9298	0.0702
TCERG1	23.2308	25.5418	0.553353	0.535283	-0.047898	0.240382	-0.331994	0.3903	0.6097	0.6294	0.3706
DPYSL3	36.2683	38.8627	0.611904	0.685846	0.164579	0.47044	-0.161047	0.7839	0.2161	0.2201	0.7799
HMGXB3	14.5022	15.1408	0.545357	0.619093	0.182956	0.45745	-0.119043	0.8346	0.1654	0.1458	0.8542
TCOF1	23.9044	26.5028	0.607624	0.591976	-0.03764	0.269196	-0.355468	0.408	0.592	0.6011	0.3989
RPS14	2584.57	2472.01	0.2034	0.176505	-0.204609	0.116667	-0.528823	0.1456	0.8544	0.8599	0.1401
RBM22	16.5715	18.2796	0.710674	0.592331	-0.262783	0.028389	-0.543237	0.0687	0.9313	0.9427	0.0573
ZNF300	10.1019	10.9861	1.22933	1.12942	-0.122295	0.214312	-0.456937	0.2772	0.7228	0.7323	0.2677
GM2A	13.2538	12.5386	0.822194	0.912989	0.151119	0.459913	-0.161693	0.7906	0.2094	0.2243	0.7757
SPARC	900.612	923.73	0.450042	0.400956	-0.166616	0.154462	-0.523813	0.1893	0.8107	0.8197	0.1803
G3BP1	253.491	273.786	0.345238	0.303267	-0.187004	0.149045	-0.497102	0.1906	0.8094	0.8643	0.1357
MFAP3	7.91297	7.94826	1.02863	1.05184	0.032185	0.354367	-0.248792	0.6	0.4	0.4384	0.5616
LARP1	12.8578	13.2399	0.517226	0.529734	0.034473	0.318068	-0.239928	0.5847	0.4153	0.4366	0.5634
RNF145	4.85429	5.1552	1.16685	1.29231	0.147325	0.447943	-0.176403	0.7708	0.2292	0.2202	0.7798
UBLCP1	60.9668	56.668	0.50526	0.459085	-0.138265	0.127831	-0.414947	0.1873	0.8127	0.8263	0.1737
MAT2B	128.101	124.557	0.394216	0.418559	0.086444	0.402263	-0.225129	0.6821	0.3179	0.3515	0.6485
USP1	31.1337	31.0206	0.846262	1.00029	0.241234	0.54461	-0.086282	0.8873	0.1127	0.1056	0.8944
PANK3	10.5362	11.2268	0.951536	1.12709	0.244273	0.554231	-0.117552	0.8681	0.1319	0.1365	0.8635
SPDL1	68.3789	66.1522	0.805363	0.844753	0.068892	0.38844	-0.210978	0.6713	0.3287	0.3634	0.6366
ATG4C	12.6928	12.2943	1.02063	1.16983	0.196831	0.536436	-0.142209	0.8341	0.1659	0.1611	0.8389
NPM1	2846.53	2797.59	0.22732	0.208957	-0.12152	0.196805	-0.447064	0.2625	0.7375	0.7553	0.2447
FBXW11	15.7372	16.0475	0.732965	0.575149	-0.349809	0.002635	-0.653626	0.0507	0.9493	0.9695	0.0305
RPL26L1	111.548	104.436	0.438289	0.42967	-0.028654	0.270208	-0.338709	0.4439	0.5561	0.5901	0.4099
ATP6V0E1	438.594	427.784	0.343686	0.340334	-0.014138	0.31564	-0.342127	0.4672	0.5328	0.5604	0.4396
ALG6	18.0326	16.0282	0.768116	0.846528	0.140234	0.483311	-0.153362	0.803	0.197	0.2443	0.7557
KIAA1191	117.128	124.137	0.326698	0.378893	0.21383	0.516955	-0.110111	0.8573	0.1427	0.1513	0.8487
HIGD2A	186.31	191.501	0.415544	0.397562	-0.063823	0.289569	-0.400085	0.4069	0.5931	0.646	0.354
UIMC1	14.5944	13.3149	0.89254	0.869829	-0.037185	0.268898	-0.353672	0.4099	0.5901	0.5945	0.4055
ZNF346	11.1715	11.009	0.792174	0.846106	0.095021	0.432881	-0.227499	0.6802	0.3198	0.3339	0.6661
LMAN2	233.845	218.178	0.24723	0.233204	-0.084261	0.226611	-0.373463	0.3359	0.6641	0.7114	0.2886
DBN1	118.491	127.18	0.349282	0.306594	-0.188065	0.065779	-0.446459	0.1136	0.8864	0.9005	0.0995
TMED9	106.447	111.553	0.609047	0.492453	-0.306566	0.043079	-0.727578	0.0713	0.9287	0.9219	0.0781
NHP2	398.66	391.256	0.304905	0.250896	-0.281267	0.014599	-0.598527	0.0579	0.9421	0.9504	0.0496
HNRNPAB	18.6246	20.099	0.744861	0.627019	-0.248462	0.065391	-0.556498	0.0923	0.9077	0.9211	0.0789
ROR1-AS1	7.31297	6.65401	0.581758	0.587802	0.014912	0.3264	-0.314565	0.5054	0.4946	0.497	0.503
HNRNPH1	206.688	217.999	0.397815	0.415812	0.063834	0.281239	-0.258295	0.5684	0.4316	0.3672	0.6328
CNOT6	5.95916	5.70613	0.957578	0.96471	0.010705	0.32143	-0.318287	0.5133	0.4867	0.4884	0.5116
GNB2L1	3854.26	3985.78	0.230386	0.213396	-0.110523	0.341284	-0.50981	0.3358	0.6642	0.6886	0.3114
SERPINB6	101.024	91.5899	0.569845	0.466604	-0.288369	0.012684	-0.616733	0.0576	0.9424	0.9463	0.0537
TUBB2A	668.323	661.832	0.371746	0.428484	0.204924	0.620307	-0.268368	0.7643	0.2357	0.2394	0.7606
TUBB2B	652.781	647.992	0.337133	0.338086	0.004074	0.334469	-0.315478	0.5112	0.4888	0.5185	0.4815
ECI2	142.497	131.731	0.462367	0.420035	-0.138529	0.172166	-0.442079	0.2284	0.7716	0.7895	0.2105
LEPROT	37.1102	38.5134	0.432074	0.454513	0.073041	0.349218	-0.242288	0.6365	0.3635	0.3713	0.6287
SSR1	52.4838	53.3392	0.327646	0.284914	-0.201613	0.075991	-0.457612	0.1146	0.8854	0.9068	0.0932
RIOK1	25.5841	26.8644	0.691051	0.719646	0.058496	0.385327	-0.271698	0.6069	0.3931	0.3975	0.6025
TXNDC5	18.4666	17.073	0.681919	0.823221	0.271679	0.585201	-0.020715	0.9321	0.0679	0.0782	0.9218
SLC35B3	29.642	28.0849	0.922655	0.838701	-0.137635	0.18436	-0.441105	0.2495	0.7505	0.7772	0.2228
TMEM14C	231.098	222.366	0.255797	0.312251	0.287705	0.615147	-0.070865	0.9086	0.0914	0.086	0.914
TMEM14B	186.983	171.027	0.383376	0.358586	-0.096439	0.201461	-0.382852	0.3039	0.6961	0.7205	0.2795
MIER1	14.0179	14.5047	0.693933	0.548338	-0.339731	0.002787	-0.636786	0.051	0.949	0.9715	0.0285
NOL7	96.9334	106.06	0.626971	0.588481	-0.091401	0.213511	-0.415016	0.3153	0.6847	0.7171	0.2829
DEK	136.756	125.41	0.721999	0.696427	-0.052026	0.231858	-0.32542	0.3878	0.6122	0.6365	0.3635
SERBP1	109.517	111.646	0.265044	0.267087	0.011076	0.319776	-0.286606	0.5441	0.4559	0.497	0.503
SOX4	44.0571	41.1965	0.672197	0.605075	-0.151771	0.296671	-0.527597	0.3009	0.6991	0.7331	0.2669
GADD45A	16.7893	16.1966	1.09559	0.885499	-0.307144	0.017645	-0.638268	0.0617	0.9383	0.9507	0.0493
TDP2	31.4551	36.3253	0.700605	0.668956	-0.06669	0.2656	-0.414501	0.3618	0.6382	0.653	0.347
GMNN	203.831	180.548	0.744539	0.894759	0.265152	0.561318	-0.020506	0.9376	0.0624	0.0714	0.9286
BTN2A1	33.2236	35.4995	0.657354	0.697054	0.084601	0.450315	-0.381799	0.567	0.433	0.3848	0.6152
HMGN4	96.9326	103.995	0.380669	0.396491	0.058749	0.363786	-0.220394	0.6465	0.3535	0.3855	0.6145
ABT1	44.6625	47.8525	0.480557	0.485069	0.013483	0.371361	-0.285713	0.577	0.423	0.503	0.497
ZSCAN26	17.8731	20.3763	0.984839	0.900659	-0.128907	0.180918	-0.4777	0.2298	0.7702	0.7577	0.2423
ZKSCAN3	5.44225	5.48603	1.08721	0.911394	-0.254483	0.080528	-0.527254	0.1044	0.8956	0.9311	0.0689
LRRC40	42.298	44.8455	0.717797	0.670695	-0.097919	0.200227	-0.378579	0.3143	0.6857	0.7306	0.2694
SRSF11	56.7478	62.5945	0.352947	0.418242	0.244889	0.585741	-0.145594	0.8327	0.1673	0.1226	0.8774
ZRANB2	55.6894	51.8314	0.398309	0.461935	0.213802	0.515762	-0.093583	0.8732	0.1268	0.1426	0.8574
HLA-A	45.668	52.5553	1.23118	1.09902	-0.163821	0.176468	-0.473475	0.2227	0.7773	0.8025	0.1975
PPP1R11	33.328	32.7865	0.518549	0.566109	0.126599	0.417699	-0.154739	0.7755	0.2245	0.2382	0.7618
TRIM26	13.7234	14.4446	0.826037	0.80036	-0.045557	0.284532	-0.398175	0.388	0.612	0.598	0.402
HCG18	7.27745	6.68431	0.859242	0.843864	-0.026052	0.276208	-0.355537	0.4215	0.5785	0.5679	0.4321
RPP21	89.5604	98.2696	0.570541	0.569888	-0.001652	0.332903	-0.317437	0.5045	0.4955	0.5171	0.4829
PRR3	10.9977	11.0996	0.852894	0.741713	-0.201506	0.132299	-0.535372	0.1538	0.8462	0.8553	0.1447
ABCF1	41.9088	37.3396	0.435187	0.493095	0.180231	0.480719	-0.110231	0.8557	0.1443	0.1587	0.8413
PPP1R10	14.2352	13.0265	0.737237	0.681513	-0.113388	0.216672	-0.435111	0.2909	0.7091	0.7336	0.2664
MRPS18B	96.8596	91.3051	0.486845	0.446654	-0.124304	0.229533	-0.409847	0.2998	0.7002	0.7548	0.2452
DHX16	23.4581	25.4745	0.718942	0.590379	-0.284235	0.042779	-0.608896	0.0782	0.9218	0.9348	0.0652
MICA	81.3262	79.9474	0.576128	0.601209	0.061478	0.351554	-0.232763	0.635	0.365	0.3624	0.6376
DDX39B	167.046	155.484	0.281443	0.255304	-0.140628	0.202473	-0.437286	0.2571	0.7429	0.804	0.196
CSNK2B	284.513	280.658	0.253487	0.228272	-0.151154	0.168397	-0.457773	0.2217	0.7783	0.8302	0.1698
ABHD16A	47.772	45.2225	0.613464	0.489722	-0.325016	0.034758	-0.67832	0.0679	0.9321	0.9479	0.0521
DDAH2	57.7701	63.4708	0.470851	0.494293	0.070096	0.402308	-0.268454	0.6444	0.3556	0.3894	0.6106
C6orf48	260.788	256.387	0.552434	0.518904	-0.090336	0.177831	-0.365071	0.2897	0.7103	0.7264	0.2736
AGPAT1	44.7034	40.6588	0.437597	0.486789	0.153693	0.463609	-0.144284	0.8015	0.1985	0.2142	0.7858
FPGT	6.69304	7.34406	1.04844	1.25803	0.262916	0.629065	-0.061043	0.9107	0.0893	0.0987	0.9013
SLC39A7	21.2354	22.1255	0.86138	0.748364	-0.20291	0.129695	-0.524829	0.1629	0.8371	0.8603	0.1397
WDR46	39.8782	39.7104	0.526325	0.476923	-0.142199	0.166194	-0.477367	0.2086	0.7914	0.7881	0.2119
DAXX	49.8203	53.4319	0.477069	0.47411	-0.008976	0.347135	-0.350786	0.4975	0.5025	0.5357	0.4643
TYW3	12.8058	14.8132	1.03999	0.927206	-0.165609	0.157409	-0.466041	0.2132	0.7868	0.8233	0.1767
SNRPC	174.444	172.092	0.32047	0.297492	-0.10734	0.184948	-0.401792	0.2637	0.7363	0.7505	0.2495
SRPK1	41.2004	42.6905	0.486949	0.481577	-0.016002	0.256104	-0.321605	0.4276	0.5724	0.5608	0.4392
STK38	32.8407	35.8708	0.611699	0.532126	-0.201054	0.116722	-0.525291	0.1453	0.8547	0.869	0.131
PPIL1	135.519	129.456	0.390891	0.399211	0.030386	0.348795	-0.303508	0.5342	0.4658	0.4584	0.5416
C6orf89	10.1851	11.1195	0.665056	0.64528	-0.043551	0.287343	-0.349897	0.4334	0.5666	0.6227	0.3773
CMTR1	4.3552	4.25888	1.06734	1.02324	-0.060876	0.237323	-0.357432	0.3722	0.6278	0.656	0.344
GLO1	430.667	412.422	0.295455	0.278177	-0.086934	0.208325	-0.374541	0.3367	0.6633	0.7085	0.2915
MED20	26.7364	24.7966	0.591372	0.666535	0.172616	0.472062	-0.138498	0.8129	0.1871	0.1793	0.8207
BYSL	29.4376	31.843	0.552505	0.660466	0.257497	0.602825	-0.068529	0.903	0.097	0.1044	0.8956
MRPS10	109.989	106.172	0.433034	0.418487	-0.049298	0.252196	-0.324615	0.4103	0.5897	0.6408	0.3592
RPL7L1	116.026	121.057	0.389996	0.365274	-0.094482	0.214232	-0.392432	0.304	0.696	0.7186	0.2814
MEA1	204.551	194.356	0.34699	0.388635	0.163525	0.466448	-0.139548	0.8191	0.1809	0.1923	0.8077
PPP2R5D	33.1366	33.5903	0.59476	0.626122	0.074135	0.358493	-0.241248	0.6275	0.3725	0.3501	0.6499
YIPF3	200.321	202.944	0.407248	0.335934	-0.277733	0.017486	-0.59122	0.0609	0.9391	0.9475	0.0525
POLR1C	72.2682	63.1432	0.577954	0.566846	-0.027999	0.331479	-0.341552	0.4888	0.5112	0.5765	0.4235
XPO5	33.6765	31.6924	0.546726	0.512545	-0.09314	0.252527	-0.378334	0.3651	0.6349	0.7168	0.2832
POLH	5.90282	5.70642	0.729341	0.762193	0.063563	0.3391	-0.225021	0.6239	0.3761	0.3712	0.6288
MAD2L1BP	39.0822	40.7433	0.726345	0.743456	0.033591	0.35603	-0.276705	0.5803	0.4197	0.4438	0.5562
HSP90AB1	1740.43	1671.15	0.259506	0.214254	-0.276441	0.023035	-0.601885	0.0626	0.9374	0.9438	0.0562
SLC35B2	73.7045	76.8249	0.426481	0.391229	-0.124467	0.231589	-0.465659	0.2773	0.7227	0.7455	0.2545
AARS2	6.62743	6.43111	0.947411	1.03098	0.12196	0.466761	-0.216825	0.7362	0.2638	0.2779	0.7221
CDC5L	17.2839	16.4154	0.613285	0.520189	-0.237522	0.065878	-0.533628	0.0979	0.9021	0.9092	0.0908
LOC101926898	14.2592	12.8621	0.572815	0.626616	0.129513	0.454422	-0.216235	0.7279	0.2721	0.2894	0.7106
USP33	30.0801	29.4703	0.565728	0.547958	-0.046044	0.384099	-0.385315	0.4904	0.5096	0.6068	0.3932
MUT	13.5498	12.5375	0.770768	0.83801	0.120672	0.463301	-0.20825	0.7243	0.2757	0.2869	0.7131
MCM3	100.289	110.316	0.947893	0.933955	-0.021371	0.242385	-0.292383	0.4378	0.5622	0.5681	0.4319
TRAM2	8.57207	7.99509	0.801467	0.67963	-0.237892	0.076988	-0.589031	0.1012	0.8988	0.8969	0.1031
TMEM14A	92.0476	82.2326	0.560867	0.563609	0.007035	0.320715	-0.262498	0.5556	0.4444	0.5038	0.4962
ELOVL5	178.601	196.694	0.408704	0.385725	-0.083485	0.263312	-0.414407	0.3436	0.6564	0.6858	0.3142
LRRC47	5.85413	5.4372	1.06568	1.23634	0.214297	0.531536	-0.122521	0.8447	0.1553	0.1493	0.8507
ZNF451	11.4227	11.3458	0.715138	0.661421	-0.112653	0.232021	-0.417961	0.3203	0.6797	0.7327	0.2673
LMBRD1	14.7523	15.4969	0.88815	0.974921	0.134482	0.457702	-0.176438	0.7492	0.2508	0.2518	0.7482
ADGRL4	65.6785	72.2613	0.913261	0.884012	-0.046962	0.251776	-0.355518	0.3894	0.6106	0.6186	0.3814
MTO1	16.2849	15.4463	0.937046	1.13927	0.281917	0.614807	-0.0605	0.9119	0.0881	0.0839	0.9161
EEF1A1	5370.15	5535.88	0.293024	0.346641	0.242422	0.723807	-0.310776	0.7293	0.2707	0.2657	0.7343
COX7A2	188.898	177.177	0.400795	0.330376	-0.278753	0.031315	-0.58368	0.0698	0.9302	0.9428	0.0572
MYO6	15.4024	16.8421	0.648302	0.555214	-0.223623	0.086979	-0.52679	0.1176	0.8824	0.8983	0.1017
PHIP	14.02	12.7365	0.605372	0.573758	-0.07738	0.216468	-0.404738	0.3156	0.6844	0.6731	0.3269
UBE3D	12.4292	9.89748	1.01658	1.1237	0.14453	0.533243	-0.174899	0.7974	0.2026	0.2361	0.7639
CYB5R4	27.3352	28.1034	0.829341	0.739003	-0.166385	0.198642	-0.50143	0.2342	0.7658	0.8044	0.1956
SNX14	42.2017	43.7302	0.629664	0.58517	-0.105726	0.171417	-0.386796	0.2607	0.7393	0.7583	0.2417
C1orf174	49.8761	44.9023	0.558445	0.553284	-0.013395	0.299765	-0.319173	0.4824	0.5176	0.5472	0.4528
SLC35A1	20.669	20.1692	1.16082	1.07937	-0.104956	0.224085	-0.417199	0.3082	0.6918	0.7111	0.2889
RARS2	71.2349	71.3831	0.435159	0.423672	-0.038597	0.303909	-0.412805	0.4104	0.5896	0.5865	0.4135
SRSF12	4.2903	4.47982	1.17466	1.27133	0.114095	0.418539	-0.222292	0.7036	0.2964	0.286	0.714
LYRM2	23.347	22.5805	0.513122	0.487843	-0.072886	0.223583	-0.346055	0.364	0.636	0.6702	0.3298
PNISR	39.4271	35.6758	0.456795	0.475888	0.059075	0.343987	-0.373357	0.5355	0.4645	0.3901	0.6099
ATG5	37.3079	35.1619	0.59307	0.532307	-0.155943	0.193531	-0.429761	0.2604	0.7396	0.8124	0.1876
QRSL1	11.669	12.656	0.874457	0.794764	-0.137861	0.233087	-0.461933	0.2878	0.7122	0.7725	0.2275
SEC63	18.8434	19.0487	0.535155	0.514948	-0.055529	0.267536	-0.36425	0.3936	0.6064	0.6379	0.3621
FIG4	15.1321	14.3269	0.985245	1.17582	0.255118	0.569006	-0.108115	0.8674	0.1326	0.1055	0.8945
WASF1	7.71169	7.46287	1.04551	1.22437	0.227837	0.566556	-0.131622	0.851	0.149	0.1302	0.8698
GNG5	396.687	419.668	0.245423	0.245647	0.001321	0.307787	-0.303302	0.5099	0.4901	0.5231	0.4769
RPF2	36.9341	36.2577	0.417513	0.479814	0.200652	0.546776	-0.093263	0.8724	0.1276	0.1563	0.8437
TUBE1	11.953	11.9732	1.16029	1.36661	0.236119	0.574994	-0.0834	0.8902	0.1098	0.1137	0.8863
MARCKS	43.7345	47.5727	0.389156	0.440993	0.180407	0.463078	-0.137908	0.8156	0.1844	0.1853	0.8147
HDAC2	165.309	179.792	0.24772	0.229307	-0.11143	0.181233	-0.430284	0.2655	0.7345	0.7473	0.2527
NT5DC1	15.6002	13.9416	0.87166	1.02086	0.227945	0.551951	-0.095495	0.8761	0.1239	0.1263	0.8737
TSPYL1	56.6582	57.033	0.479299	0.446542	-0.102129	0.189651	-0.360742	0.2962	0.7038	0.7562	0.2438
SERINC1	148.928	152.628	0.477756	0.420347	-0.184693	0.089418	-0.504872	0.1291	0.8709	0.8711	0.1289
SMPDL3A	64.6471	68.6543	0.76063	0.636046	-0.258063	0.114523	-0.629091	0.1276	0.8724	0.8916	0.1084
TRMT11	40.8692	37.1328	0.767787	0.839059	0.128065	0.463116	-0.209628	0.7407	0.2593	0.2651	0.7349
PERP	67.4356	74.3291	0.388256	0.442083	0.187311	0.474334	-0.124683	0.8373	0.1627	0.1867	0.8133
VTA1	76.8604	72.6696	0.402478	0.424179	0.075763	0.41075	-0.23606	0.6602	0.3398	0.3687	0.6313
AIG1	39.056	37.7163	0.785077	0.688519	-0.189339	0.130932	-0.488501	0.1746	0.8254	0.848	0.152
PPIL4	59.057	65.3328	0.403334	0.482312	0.257991	0.555292	-0.084304	0.8861	0.1139	0.0762	0.9238
RPS18P9	15.7622	14.5027	0.635442	0.671428	0.079472	0.443681	-0.239234	0.6661	0.3339	0.3812	0.6188
NUP43	13.5448	13.3406	1.0228	0.817249	-0.323682	0.030276	-0.633317	0.0684	0.9316	0.955	0.045
MTHFD1L	21.745	19.5308	0.672346	0.693657	0.045018	0.388134	-0.28708	0.5833	0.4167	0.42	0.58
RGS17	45.4392	47.5126	0.911426	0.940559	0.045392	0.339151	-0.275923	0.5811	0.4189	0.4171	0.5829
TMEM242	9.72591	9.94033	0.640084	0.714221	0.15811	0.504773	-0.122943	0.8345	0.1655	0.2034	0.7966
SNX9	6.55818	6.22544	0.944497	1.05252	0.156224	0.484206	-0.159765	0.7962	0.2038	0.2135	0.7865
SERAC1	12.4576	11.5626	0.995727	1.11631	0.164917	0.499497	-0.145099	0.8231	0.1769	0.1983	0.8017
GTF2H5	6.39636	6.70278	0.569833	0.504048	-0.17698	0.102943	-0.475985	0.1429	0.8571	0.8591	0.1409
SOD2	28.9656	26.3522	0.734949	0.757277	0.043177	0.363755	-0.366125	0.5073	0.4927	0.4432	0.5568
WTAP	51.0126	54.3788	0.511832	0.623125	0.283851	0.570905	-0.022909	0.9352	0.0648	0.0656	0.9344
TCP1	388.316	426.757	0.286304	0.2715	-0.076594	0.210064	-0.359682	0.3339	0.6661	0.6827	0.3173
MAP3K4	6.7	6.44342	0.90538	0.924923	0.03081	0.379258	-0.272922	0.5874	0.4126	0.4523	0.5477
GTF2B	58.0583	61.82	0.5421	0.521725	-0.055271	0.266154	-0.372112	0.3963	0.6037	0.6319	0.3681
CCBL2	54.5963	49.4624	0.682138	0.625616	-0.124787	0.190046	-0.438942	0.2663	0.7337	0.7563	0.2437
RBMXL1	7.43811	7.70973	0.685552	0.725943	0.08259	0.39789	-0.249545	0.6546	0.3454	0.3417	0.6583
SFT2D1	145.892	151.484	0.424965	0.411629	-0.045999	0.275363	-0.359758	0.4015	0.5985	0.6087	0.3913
FGFR1OP	12.7831	12.5389	0.877115	0.819621	-0.09781	0.202152	-0.395126	0.2901	0.7099	0.7195	0.2805
C6orf120	6.21514	6.04069	1.05089	1.1819	0.169497	0.511936	-0.149685	0.8155	0.1845	0.2037	0.7963
PSMB1	887.126	865.656	0.209792	0.17849	-0.233113	0.080471	-0.553368	0.1051	0.8949	0.9028	0.0972
DNAAF5	7.38998	8.47936	0.949349	1.02358	0.10862	0.420019	-0.207035	0.7101	0.2899	0.2895	0.7105
SUN1	25.0182	26.1641	0.525442	0.596697	0.183466	0.517194	-0.149827	0.8151	0.1849	0.1878	0.8122
COX19	5.14226	5.20151	1.01656	1.0557	0.054501	0.332398	-0.256754	0.5941	0.4059	0.3842	0.6158
ZFAND2A	45.2444	42.6232	0.787356	0.807425	0.036312	0.353192	-0.275677	0.5707	0.4293	0.4292	0.5708
INTS1	4.95128	5.47018	0.710984	0.87205	0.294594	0.580502	-0.025699	0.9352	0.0648	0.0692	0.9308
PSMG3	31.3799	33.3944	0.734867	0.73982	0.009691	0.327686	-0.333051	0.5006	0.4994	0.4959	0.5041
SNX8	7.87694	8.28627	0.757072	0.716889	-0.078681	0.249761	-0.438384	0.328	0.672	0.6591	0.3409
BRAT1	19.6903	19.9442	0.737851	0.643107	-0.19827	0.11209	-0.508729	0.1536	0.8464	0.8619	0.1381
TTYH3	7.98703	7.60212	0.518915	0.531454	0.034447	0.351711	-0.302713	0.5547	0.4453	0.4565	0.5435
PMS2	6.5382	6.80504	1.17376	1.28507	0.130705	0.466614	-0.208265	0.7392	0.2608	0.2695	0.7305
C1GALT1	11.699	11.9984	0.771643	0.696523	-0.147763	0.16966	-0.456547	0.2335	0.7665	0.8026	0.1974
ZNF326	14.2698	15.4032	0.851078	0.747137	-0.187919	0.115847	-0.496107	0.1519	0.8481	0.8632	0.1368
RPA3	10.2953	10.3906	0.952075	0.808423	-0.235964	0.080489	-0.555234	0.1079	0.8921	0.8953	0.1047
UMAD1	12.5678	12.3815	1.15484	1.06962	-0.110589	0.21579	-0.447806	0.2784	0.7216	0.7225	0.2775
NDUFA4	124.694	114.914	0.339124	0.332856	-0.026917	0.315908	-0.365156	0.4538	0.5462	0.5778	0.4222
PHF14	7.94717	8.44339	1.07537	0.888868	-0.274794	0.030658	-0.586796	0.069	0.931	0.9392	0.0608
BZW2	170.017	164.736	0.336504	0.411418	0.289981	0.611786	-0.064844	0.9094	0.0906	0.086	0.914
AHR	5.65485	5.65603	1.12652	1.06618	-0.079433	0.231787	-0.367117	0.3411	0.6589	0.6768	0.3232
SNX13	5.23698	5.14473	1.12368	1.12311	-0.000738	0.326445	-0.314179	0.5044	0.4956	0.5046	0.4954
KLHL7	64.3436	61.4039	0.488478	0.596033	0.287099	0.586687	-0.034032	0.9268	0.0732	0.0705	0.9295
NUPL2	24.3661	26.447	0.820667	0.687111	-0.256254	0.07612	-0.569282	0.107	0.893	0.9146	0.0854
DFNA5	76.6851	70.2016	0.591754	0.564648	-0.067647	0.194899	-0.353931	0.3277	0.6723	0.6807	0.3193
OSBPL3	8.14232	8.38997	0.86054	0.793564	-0.116895	0.188283	-0.405966	0.2662	0.7338	0.7546	0.2454
CYCS	109.16	118.986	0.369277	0.322164	-0.196909	0.072194	-0.480655	0.1139	0.8861	0.886	0.114
TAX1BP1	93.3934	87.5253	0.421725	0.473931	0.168372	0.500847	-0.125743	0.8348	0.1652	0.2037	0.7963
FKBP14	8.51769	8.69869	0.787971	0.82271	0.062241	0.375024	-0.252256	0.6205	0.3795	0.3807	0.6193
GARS	374.846	397.251	0.740832	0.643339	-0.203567	0.009168	-0.411601	0.058	0.942	0.9518	0.0482
KBTBD2	7.65732	8.10147	0.918244	0.983188	0.09859	0.42857	-0.218673	0.6987	0.3013	0.3172	0.6828
GLMN	31.9811	29.6489	0.673327	0.760035	0.174758	0.490817	-0.134211	0.8201	0.1799	0.1879	0.8121
NT5C3A	64.9642	61.3746	0.525853	0.6176	0.232013	0.551984	-0.082258	0.8872	0.1128	0.116	0.884
RP9	16.4649	16.113	0.777118	0.921203	0.245384	0.57276	-0.058254	0.9073	0.0927	0.104	0.896
STARD3NL	205.323	226.858	0.270216	0.261443	-0.047617	0.266649	-0.368968	0.3948	0.6052	0.6157	0.3843
VPS41	21.3844	19.6866	0.774401	0.668595	-0.211949	0.087416	-0.526967	0.1236	0.8764	0.8878	0.1122
YAE1D1	37.5363	38.9391	0.95097	0.782231	-0.281805	0.043021	-0.613246	0.0759	0.9241	0.9315	0.0685
MTF2	33.509	30.4721	0.493044	0.574046	0.21945	0.56907	-0.101331	0.8657	0.1343	0.1509	0.8491
C7orf25	28.8637	31.2275	0.80063	0.799539	-0.001967	0.353658	-0.311782	0.5396	0.4604	0.5155	0.4845
PSMA2	372.797	352.062	0.201599	0.220222	0.12747	0.413125	-0.207896	0.7214	0.2786	0.2846	0.7154
MRPL32	174.227	185.397	0.435957	0.401688	-0.118112	0.183249	-0.414975	0.267	0.733	0.7525	0.2475
COA1	176.871	168.805	0.34846	0.426292	0.290851	0.579635	-0.013116	0.9419	0.0581	0.065	0.935
UBE2D4	6.93117	6.76282	1.09818	0.921568	-0.252951	0.051119	-0.562103	0.0842	0.9158	0.9237	0.0763
DR1	39.9958	38.9285	0.565193	0.60168	0.090252	0.386391	-0.211312	0.6881	0.3119	0.3325	0.6675
DDX56	71.9449	76.22	0.374007	0.355093	-0.074869	0.279865	-0.408775	0.3671	0.6329	0.6673	0.3327
H2AFV	42.7699	42.9116	0.584495	0.51707	-0.176832	0.159967	-0.530367	0.1923	0.8077	0.8178	0.1822
HUS1	18.2344	17.9037	0.871574	1.04045	0.255509	0.564078	-0.072442	0.902	0.098	0.089	0.911
DNTTIP2	66.5391	66.7675	0.477957	0.455224	-0.070306	0.210734	-0.393375	0.3127	0.6873	0.6847	0.3153
MRPS17	71.3249	70.6606	0.672601	0.737539	0.132967	0.462244	-0.181036	0.7671	0.2329	0.2614	0.7386
GBAS	100.443	95.8047	0.451692	0.453433	0.005548	0.316404	-0.28576	0.5277	0.4723	0.5071	0.4929
SUMF2	73.1648	66.7888	0.495354	0.49476	-0.001731	0.325419	-0.299274	0.52	0.48	0.5315	0.4685
ABCD3	40.9138	44.4453	0.621391	0.498968	-0.316554	0.01395	-0.650209	0.0576	0.9424	0.9426	0.0574
CCT6P3	5.63227	6.34993	1.25837	1.15397	-0.124955	0.192692	-0.449093	0.268	0.732	0.7575	0.2425
GUSB	15.5953	16.4081	0.870834	0.797975	-0.126053	0.168732	-0.434797	0.243	0.757	0.766	0.234
CRCP	8.94819	8.32255	0.984598	0.941707	-0.064256	0.259264	-0.357176	0.3812	0.6188	0.6469	0.3531
LOC493754	26.469	29.602	0.819901	0.705524	-0.216754	0.103388	-0.527363	0.1322	0.8678	0.879	0.121
RWDD3	27.6577	25.9538	0.814838	0.713623	-0.191351	0.113055	-0.515163	0.1485	0.8515	0.8561	0.1439
POM121	7.42624	7.28177	0.549971	0.507923	-0.114747	0.185704	-0.445828	0.2548	0.7452	0.7558	0.2442
NSUN5	22.7935	25.0009	0.639085	0.627198	-0.027088	0.296244	-0.358385	0.4476	0.5524	0.5711	0.4289
BCL7B	9.70548	10.4319	1.19746	1.0326	-0.213701	0.104831	-0.538431	0.1314	0.8686	0.8749	0.1251
TBL2	15.0415	14.8756	0.80279	0.871663	0.118748	0.43646	-0.185015	0.7458	0.2542	0.2703	0.7297
EIF4H	345.385	368.509	0.209957	0.221152	0.074948	0.374566	-0.211717	0.6653	0.3347	0.3556	0.6444
STAG3L2	7.36056	7.86186	0.825337	0.897949	0.12165	0.453962	-0.189548	0.7515	0.2485	0.2785	0.7215
NSUN5P1	9.80856	10.6074	0.732524	0.728799	-0.007356	0.328314	-0.331961	0.4951	0.5049	0.5292	0.4708
POR	64.2055	63.8846	0.420132	0.43997	0.066562	0.352914	-0.282697	0.6039	0.3961	0.392	0.608
TMEM120A	33.6017	30.9381	0.602094	0.704865	0.227359	0.550996	-0.076675	0.89	0.11	0.122	0.878
STYXL1	47.0292	41.7771	0.573402	0.643777	0.167014	0.482291	-0.108778	0.8427	0.1573	0.1868	0.8132
MDH2	201.144	190.092	0.25411	0.204913	-0.31044	0.020019	-0.612697	0.0624	0.9376	0.9495	0.0505
PTBP2	15.6083	15.3666	0.772893	0.760085	-0.024108	0.307585	-0.339321	0.462	0.538	0.5751	0.4249
RPL22	187.326	172.263	0.320926	0.327802	0.030581	0.318907	-0.207159	0.623	0.377	0.4375	0.5625
APTR	6.05496	5.71353	1.04637	1.09767	0.069053	0.413862	-0.26337	0.6396	0.3604	0.3783	0.6217
PHTF2	8.67785	7.89484	1.02201	1.13405	0.150065	0.490333	-0.15462	0.8026	0.1974	0.2207	0.7793
SEMA3C	7.58142	6.64995	1.39235	1.22462	-0.185193	0.27164	-0.495121	0.2857	0.7143	0.7991	0.2009
SEMA3A	9.68853	10.174	1.1756	0.999046	-0.234779	0.102595	-0.612428	0.1254	0.8746	0.8876	0.1124
SLC25A40	9.50098	10.154	1.28806	1.2472	-0.046507	0.279793	-0.379067	0.4071	0.5929	0.6038	0.3962
SRI	189.56	203.839	0.272644	0.337048	0.305936	0.571525	-0.018257	0.9389	0.0611	0.0538	0.9462
AKAP9	8.50924	9.39832	0.535778	0.469318	-0.191068	0.102082	-0.520334	0.1343	0.8657	0.8627	0.1373
KRIT1	5.22398	5.51632	1.1911	1.23849	0.056283	0.382729	-0.277553	0.6143	0.3857	0.395	0.605
ANKIB1	4.59493	4.95852	1.26805	1.06663	-0.249546	0.096057	-0.548026	0.1239	0.8761	0.9075	0.0925
GNG11	83.0894	87.1202	0.888227	0.753841	-0.236668	0.064162	-0.606318	0.0957	0.9043	0.9148	0.0852
BET1	28.0249	28.1172	0.60232	0.678898	0.172663	0.534779	-0.207987	0.7956	0.2044	0.2038	0.7962
PEG10	12.7186	11.5252	0.722766	0.814126	0.171724	0.465989	-0.119519	0.8394	0.1606	0.1739	0.8261
PON2	258.765	258.493	0.389776	0.394398	0.017007	0.31749	-0.294023	0.5228	0.4772	0.4873	0.5127
ARPC1B	147.107	158.646	0.378299	0.376292	-0.007672	0.318116	-0.28941	0.5152	0.4848	0.5445	0.4555
PTCD1	6.60948	6.71771	0.867613	0.823287	-0.075656	0.262856	-0.378303	0.3775	0.6225	0.6742	0.3258
ATP5J2	105.64	109.865	0.501981	0.466133	-0.106891	0.222255	-0.397844	0.3234	0.6766	0.7358	0.2642
ZNF394	13.2948	13.3977	1.02461	1.152	0.169065	0.474406	-0.143437	0.8112	0.1888	0.1909	0.8091
COPS6	313.773	332.393	0.255731	0.233466	-0.131413	0.146761	-0.41988	0.221	0.779	0.7964	0.2036
MCM7	213.069	208.501	0.707678	0.858677	0.279023	0.584143	-0.031843	0.9299	0.0701	0.0707	0.9293
TAF6	23.8446	23.8214	0.492369	0.4384	-0.167492	0.1038	-0.461379	0.1475	0.8525	0.8679	0.1321
TRMT13	8.23068	7.97278	1.24263	1.21752	-0.029451	0.288475	-0.364695	0.4248	0.5752	0.557	0.443
POP7	105.87	103.128	0.496954	0.468382	-0.085429	0.182522	-0.341297	0.3144	0.6856	0.7263	0.2737
AP1S1	12.2086	12.1058	0.86501	0.735791	-0.233422	0.229507	-0.586615	0.2037	0.7963	0.8588	0.1412
PLOD3	68.9226	76.7149	0.354064	0.423255	0.257514	0.538755	-0.036436	0.9255	0.0745	0.0841	0.9159
ZNHIT1	61.4448	56.3689	0.404203	0.42377	0.0682	0.346762	-0.274765	0.5955	0.4045	0.3681	0.6319
FIS1	171.383	164.144	0.420828	0.412748	-0.027969	0.275303	-0.383212	0.4043	0.5957	0.5713	0.4287
LRWD1	26.8981	28.4843	0.601615	0.513033	-0.229789	0.060701	-0.539022	0.0944	0.9056	0.9079	0.0921
UPK3BL	13.2036	12.9778	0.987751	0.991157	0.004966	0.315844	-0.319208	0.4969	0.5031	0.4986	0.5014
DNAJC2	38.2217	39.873	0.604692	0.58901	-0.037909	0.261481	-0.348618	0.4002	0.5998	0.6058	0.3942
PSMC2	104.109	103.359	0.306779	0.281218	-0.125514	0.195303	-0.453842	0.2548	0.7452	0.7675	0.2325
KMT2E	17.1888	17.1272	0.569169	0.571387	0.005612	0.306813	-0.35848	0.4779	0.5221	0.5121	0.4879
SRPK2	15.3444	16.9428	0.671852	0.700981	0.061231	0.387782	-0.27049	0.6254	0.3746	0.404	0.596
NAMPT	42.3347	45.4935	0.5403	0.514757	-0.069869	0.243373	-0.357665	0.38	0.62	0.6713	0.3287
COG5	19.7491	20.0114	0.727947	0.819932	0.17167	0.522775	-0.143322	0.8297	0.1703	0.1966	0.8034
EXTL2	32.4548	29.5959	0.625761	0.700218	0.162191	0.515982	-0.156926	0.8053	0.1947	0.2235	0.7765
CBLL1	11.9224	11.2286	0.73646	0.731853	-0.009053	0.310083	-0.3316	0.4816	0.5184	0.5345	0.4655
DLD	99.6052	93.9933	0.316313	0.332498	0.071992	0.379165	-0.2479	0.6428	0.3572	0.3694	0.6306
PNPLA8	14.3849	15.4822	0.894699	0.761569	-0.232429	0.070918	-0.555016	0.1072	0.8928	0.8926	0.1074
DPH5	48.6608	49.1687	0.600665	0.604916	0.010175	0.31043	-0.302404	0.5136	0.4864	0.4921	0.5079
ZNF277	15.8252	16.8973	0.910569	0.838964	-0.11816	0.22026	-0.4351	0.2841	0.7159	0.7453	0.2547
IFRD1	70.3533	68.0052	0.581323	0.686785	0.240519	0.549541	-0.050152	0.9132	0.0868	0.0974	0.9026
CAPZA2	264.643	292.503	0.262327	0.242055	-0.116033	0.180802	-0.410048	0.259	0.741	0.7743	0.2257
ST7	19.9364	20.6051	0.916079	0.928773	0.019854	0.353857	-0.28073	0.5694	0.4306	0.4712	0.5288
NDUFA5	41.5057	39.8954	0.356962	0.352907	-0.016482	0.299475	-0.29988	0.4873	0.5127	0.5579	0.4421
COL11A1	11.1059	13.2324	1.11168	1.06581	-0.060782	0.221011	-0.408897	0.3257	0.6743	0.6449	0.3551
ARF5	127.617	140.022	0.316485	0.347934	0.136676	0.412737	-0.140843	0.7945	0.2055	0.2344	0.7656
SND1	100.715	108.562	0.315348	0.271267	-0.21723	0.132427	-0.514878	0.1659	0.8341	0.8802	0.1198
RBM28	20.1392	20.7561	0.745065	0.771365	0.050048	0.372543	-0.293418	0.5871	0.4129	0.419	0.581
HILPDA	31.5134	27.2205	0.817859	0.962609	0.235097	0.576083	-0.073047	0.8947	0.1053	0.1053	0.8947
METTL2B	16.1151	17.6826	0.773776	0.744083	-0.056452	0.243226	-0.347364	0.3833	0.6167	0.6473	0.3527
ATP6V1F	243.366	255.454	0.376641	0.384557	0.030007	0.380372	-0.247846	0.629	0.371	0.4578	0.5422
ACOT7	200.479	218.709	0.322347	0.391809	0.281537	0.55604	-0.021729	0.9362	0.0638	0.0524	0.9476
UBE2H	15.1477	17.2161	0.766651	0.713033	-0.104602	0.242139	-0.439481	0.31	0.69	0.7188	0.2812
CEP41	12.2851	11.5911	0.726647	0.682286	-0.090877	0.226252	-0.41635	0.3072	0.6928	0.707	0.293
CHCHD3	158.562	150.969	0.361936	0.448661	0.309889	0.602347	-0.012451	0.9443	0.0557	0.0617	0.9383
SLC35B4	14.4207	15.9823	0.558779	0.571913	0.033516	0.407214	-0.341345	0.5507	0.4493	0.4575	0.5425
NUP205	9.95007	9.39496	0.890546	0.861349	-0.048091	0.259195	-0.352665	0.4032	0.5968	0.6168	0.3832
C7orf73	90.3167	87.984	0.3731	0.384003	0.041556	0.359952	-0.266571	0.585	0.415	0.4407	0.5593
PTN	27.8003	29.1365	0.812054	0.854771	0.073962	0.379571	-0.228926	0.6509	0.3491	0.3451	0.6549
LUC7L2	12.4433	12.796	0.720833	0.732388	0.022943	0.334529	-0.247207	0.5896	0.4104	0.4674	0.5326
C7orf55	19.0361	17.9757	0.636532	0.733409	0.204384	0.529576	-0.089717	0.8765	0.1235	0.1443	0.8557
SLC37A3	18.3417	19.1122	0.771021	0.801674	0.056245	0.374026	-0.26331	0.6133	0.3867	0.4063	0.5937
AGK	31.7342	34.4757	0.558649	0.534576	-0.063546	0.24738	-0.389251	0.3617	0.6383	0.6545	0.3455
SSBP1	606.951	567.067	0.254063	0.240294	-0.080387	0.222022	-0.351874	0.3641	0.6359	0.6915	0.3085
PRMT6	44.7251	48.1993	0.486242	0.453938	-0.099182	0.244096	-0.424309	0.3288	0.6712	0.7022	0.2978
CASP2	49.8665	45.8479	0.441402	0.47159	0.09544	0.375926	-0.160163	0.7426	0.2574	0.2899	0.7101
TCAF1	23.6872	26.1726	0.531434	0.527409	-0.010968	0.356242	-0.373242	0.4768	0.5232	0.5395	0.4605
PRPF38B	20.8739	22.644	0.582487	0.565323	-0.043151	0.301373	-0.364236	0.4303	0.5697	0.6065	0.3935
ATP6V0E2	31.2573	27.4926	0.5143	0.542215	0.076257	0.404716	-0.239103	0.661	0.339	0.3667	0.6333
STXBP3	38.7859	35.9905	0.62601	0.609254	-0.039143	0.29107	-0.341339	0.424	0.576	0.6041	0.3959
ABCB8	6.7736	6.96635	0.833461	0.751927	-0.148523	0.150954	-0.475658	0.205	0.795	0.7934	0.2066
FASTK	34.0172	33.0954	0.615891	0.676687	0.135815	0.411918	-0.143566	0.7778	0.2222	0.2234	0.7766
AGAP3	5.6875	5.91699	1.01144	1.03283	0.030191	0.318251	-0.34225	0.4789	0.5211	0.4459	0.5541
ABCF2	61.3182	64.0497	0.362193	0.437032	0.270981	0.570162	-0.020745	0.9359	0.0641	0.0731	0.9269
NUB1	17.5728	17.598	0.668472	0.659674	-0.019116	0.28633	-0.338964	0.4512	0.5488	0.5587	0.4413
GALNT11	24.4195	23.0183	0.722238	0.763533	0.080217	0.428242	-0.248275	0.6642	0.3358	0.3616	0.6384
INSIG1	32.2778	32.0833	1.10928	0.935583	-0.24568	0.139265	-0.537012	0.1555	0.8445	0.9046	0.0954
DNAJB6	184.919	195.66	0.27103	0.313118	0.208251	0.473038	-0.094875	0.8703	0.1297	0.1253	0.8747
NCAPG2	21.5752	20.8716	1.05777	1.01488	-0.059721	0.264605	-0.383303	0.3743	0.6257	0.6239	0.3761
ERICH1	13.44	12.6393	0.978607	0.915862	-0.095599	0.195014	-0.428158	0.2762	0.7238	0.7074	0.2926
SARS	450.731	436.906	0.55523	0.528271	-0.071808	0.140257	-0.271486	0.2775	0.7225	0.7425	0.2575
NOL9	4.91992	5.25666	0.753631	0.748753	-0.00937	0.274391	-0.321696	0.4501	0.5499	0.5313	0.4687
MCPH1	13.956	14.4948	0.901651	0.942342	0.063682	0.370145	-0.271808	0.6034	0.3966	0.3713	0.6287
AGPAT5	11.2537	12.4087	0.896611	0.836548	-0.100034	0.25386	-0.394073	0.3471	0.6529	0.718	0.282
PSMA5	73.3217	70.4485	0.265209	0.262274	-0.016054	0.260384	-0.277483	0.4793	0.5207	0.5679	0.4321
GNAI3	126.504	140.02	0.318112	0.270086	-0.236115	0.088056	-0.544788	0.1168	0.8832	0.9161	0.0839
AMPD2	32.1897	34.6908	0.467695	0.574784	0.297451	0.605485	-0.039125	0.9244	0.0756	0.077	0.923
NEIL2	37.6836	37.1667	0.54238	0.643311	0.246211	0.556446	-0.057149	0.907	0.093	0.0898	0.9102
FDFT1	916.201	893.46	0.466834	0.38989	-0.259841	0.089498	-0.589405	0.1125	0.8875	0.8996	0.1004
CTSB	346.773	375.533	0.443391	0.34979	-0.342092	0.05544	-0.664748	0.0793	0.9207	0.9548	0.0452
STRIP1	9.84529	10.8016	0.986337	1.01809	0.045707	0.381453	-0.252474	0.6226	0.3774	0.4149	0.5851
ZDHHC2	8.47584	8.44052	0.906123	0.957931	0.080215	0.390639	-0.203473	0.6924	0.3076	0.3382	0.6618
INTS10	41.1452	45.5573	0.542929	0.514169	-0.078521	0.194413	-0.378214	0.3087	0.6913	0.7027	0.2973
ATP6V1B2	100.104	107.053	0.400746	0.426679	0.090463	0.431849	-0.26603	0.6587	0.3413	0.3707	0.6293
FAM160B2	7.6642	8.29386	0.953538	0.999787	0.068331	0.369624	-0.273113	0.6097	0.3903	0.3599	0.6401
POLR3D	8.41331	9.55156	1.27978	1.04334	-0.294681	0.037443	-0.615751	0.072	0.928	0.9362	0.0638
BIN3	27.7826	30.2944	0.594416	0.610562	0.038666	0.361514	-0.310053	0.5566	0.4434	0.4477	0.5523
LAMTOR5	231.438	226.265	0.285069	0.282337	-0.013891	0.326217	-0.365143	0.4663	0.5337	0.5563	0.4437
CHMP7	24.1127	23.9828	0.55316	0.685997	0.310506	0.637498	-0.003702	0.9483	0.0517	0.048	0.952
ENTPD4	13.5783	13.7765	0.566542	0.63496	0.164483	0.56677	-0.185356	0.7805	0.2195	0.2629	0.7371
PPP2R2A	8.82738	9.00015	1.0315	1.00445	-0.038344	0.245869	-0.307145	0.4363	0.5637	0.6071	0.3929
BNIP3L	61.7075	59.4238	0.645835	0.684462	0.083803	0.440346	-0.192942	0.7125	0.2875	0.3465	0.6535
CLU	106.486	120.302	0.465091	0.546156	0.2318	0.536639	-0.16314	0.8233	0.1767	0.1746	0.8254
EXTL3	11.8331	12.9671	0.64589	0.642712	-0.007117	0.348205	-0.33098	0.5064	0.4936	0.5359	0.4641
THAP3	15.8096	17.4355	0.982826	0.855211	-0.200656	0.099828	-0.526972	0.1344	0.8656	0.8687	0.1313
DUSP4	5.80932	6.0364	0.914856	0.860247	-0.088794	0.219264	-0.373013	0.3392	0.6608	0.7054	0.2946
SARAF	362.174	348.352	0.378331	0.382817	0.017005	0.379727	-0.393262	0.5045	0.4955	0.4979	0.5021
LEPROTL1	91.2126	88.9676	0.410616	0.455249	0.148866	0.487044	-0.146858	0.8009	0.1991	0.2312	0.7688
DCTN6	112.201	121.799	0.500344	0.492953	-0.021468	0.327191	-0.324247	0.4852	0.5148	0.5689	0.4311
UBXN8	18.4477	16.6739	1.05673	1.14198	0.111929	0.476385	-0.221239	0.7297	0.2703	0.2911	0.7089
PPP2CB	21.75	21.9956	0.906468	1.03152	0.186439	0.561589	-0.177253	0.791	0.209	0.2066	0.7934
TTI2	18.2792	19.1578	0.91005	0.915503	0.008618	0.327761	-0.316962	0.5219	0.4781	0.4835	0.5165
DRAM2	35.0326	37.9664	0.649685	0.695481	0.098272	0.409421	-0.205758	0.6953	0.3047	0.3161	0.6839
DNAJC11	53.8517	52.0563	0.431103	0.504023	0.225459	0.566069	-0.087619	0.8834	0.1166	0.1411	0.8589
BRF2	14.4495	14.9249	0.821701	0.822063	0.000635	0.343083	-0.332139	0.5221	0.4779	0.5146	0.4854
ASH2L	32.978	32.2169	0.469422	0.575019	0.292726	0.683269	-0.054924	0.9214	0.0786	0.1008	0.8992
DDHD2	8.01961	9.23288	1.0033	0.980791	-0.03274	0.275711	-0.360631	0.4235	0.5765	0.5838	0.4162
WHSC1L1	5.63401	6.00387	1.07171	0.999758	-0.100265	0.203728	-0.407713	0.281	0.719	0.7221	0.2779
FGFR1	10.0195	9.84715	0.787828	0.786212	-0.002961	0.309447	-0.28989	0.5119	0.4881	0.5144	0.4856
ADAM9	130.791	141.385	0.411501	0.379239	-0.117787	0.233209	-0.490747	0.2759	0.7241	0.7324	0.2676
GOLGA7	92.2096	85.9599	0.413592	0.495327	0.260173	0.521962	-0.004264	0.9481	0.0519	0.0551	0.9449
AGPAT6	24.9313	23.9938	0.382698	0.373368	-0.035607	0.312639	-0.352179	0.4515	0.5485	0.597	0.403
AP3M2	17.6603	19.051	0.742809	0.864022	0.218077	0.521718	-0.1017	0.8668	0.1332	0.1303	0.8697
PLAT	61.2745	59.0892	0.753656	0.67628	-0.156286	0.173586	-0.46834	0.2217	0.7783	0.8232	0.1768
VDAC3	305.891	286.645	0.30726	0.313784	0.030313	0.353281	-0.309089	0.5476	0.4524	0.4698	0.5302
WDR77	87.318	95.1984	0.427908	0.375787	-0.187387	0.112114	-0.499149	0.1568	0.8432	0.8586	0.1414
ATP5F1	283.851	302.145	0.216739	0.257099	0.246371	0.537034	-0.042118	0.9205	0.0795	0.068	0.932
MCM4	51.3875	52.3528	0.899799	1.00356	0.157452	0.46185	-0.150712	0.794	0.206	0.202	0.798
UBE2V2	229.72	238.084	0.268144	0.316288	0.238229	0.546517	-0.114632	0.8586	0.1414	0.132	0.868
CAMTA1	72.3531	65.847	0.505033	0.532752	0.077086	0.379097	-0.237017	0.6533	0.3467	0.3547	0.6453
ATP6V1H	95.031	105.145	0.415172	0.385856	-0.105646	0.21345	-0.466518	0.2807	0.7193	0.7295	0.2705
TCEA1	176.713	191.029	0.527619	0.451961	-0.223298	0.12864	-0.515876	0.1556	0.8444	0.9054	0.0946
DDX20	25.2863	22.6317	0.720032	0.715305	-0.009502	0.313495	-0.353173	0.4712	0.5288	0.5352	0.4648
TMEM68	21.985	20.6703	0.71793	0.873975	0.28375	0.576229	-0.05135	0.9129	0.0871	0.0709	0.9291
RPS20	743.944	669.751	0.229062	0.278554	0.282218	0.608569	-0.031118	0.9308	0.0692	0.0491	0.9509
CHCHD7	46.8305	45.5363	0.648767	0.590663	-0.135364	0.237945	-0.442773	0.2985	0.7015	0.7517	0.2483
IMPAD1	4.33077	4.2651	1.10905	1.04489	-0.085986	0.214769	-0.372319	0.3285	0.6715	0.6954	0.3046
FAM110B	6.11818	6.09317	1.16775	1.03817	-0.169698	0.142961	-0.514396	0.1828	0.8172	0.8144	0.1856
CHD7	7.01755	6.94522	0.612402	0.595364	-0.040707	0.249607	-0.376678	0.3732	0.6268	0.6147	0.3853
CTTNBP2NL	16.0769	17.8974	0.611511	0.52299	-0.225596	0.093399	-0.562625	0.1155	0.8845	0.8917	0.1083
ARMC1	47.962	49.0759	0.546203	0.518164	-0.076029	0.242779	-0.396479	0.3433	0.6567	0.6783	0.3217
MOV10	17.5697	19.3518	0.685705	0.693474	0.016255	0.336813	-0.273418	0.5627	0.4373	0.476	0.524
TERF1	8.54359	8.49235	0.905175	0.957804	0.081534	0.381749	-0.231206	0.6575	0.3425	0.3344	0.6656
RPL7	4525.35	4269.85	0.142732	0.125964	-0.1803	0.290175	-0.683354	0.2602	0.7398	0.7674	0.2326
TMEM70	59.5845	56.2195	0.427415	0.467875	0.130485	0.462714	-0.203007	0.7479	0.2521	0.2737	0.7263
PEX2	17.8979	18.2967	0.61453	0.594526	-0.047742	0.273298	-0.374095	0.396	0.604	0.6149	0.3851
SLC16A1	82.9494	77.7482	0.44793	0.434295	-0.044598	0.262156	-0.375488	0.3845	0.6155	0.6233	0.3767
FABP5	1886.45	1829.53	0.470457	0.439908	-0.09686	0.224252	-0.388579	0.3162	0.6838	0.7156	0.2844
IMPA1	22.2779	23.5131	0.821616	0.815021	-0.011626	0.323362	-0.329567	0.4958	0.5042	0.5442	0.4558
RIPK2	26.6109	25.6918	0.736617	0.899681	0.288498	0.599677	-0.017149	0.9397	0.0603	0.0569	0.9431
DECR1	140.345	148.599	0.48432	0.48919	0.014434	0.318199	-0.326028	0.4949	0.5051	0.4977	0.5023
TMEM55A	40.2036	39.7863	0.603748	0.703681	0.220975	0.548633	-0.080839	0.8857	0.1143	0.1263	0.8737
FAM92A1	85.2866	86.7394	0.450917	0.53409	0.244221	0.534574	-0.07997	0.8874	0.1126	0.1089	0.8911
AP4B1	15.9345	16.1338	0.950543	0.892783	-0.090442	0.229727	-0.40488	0.3208	0.6792	0.6909	0.3091
DPY19L4	5.47585	5.34936	0.92401	1.00328	0.118751	0.459774	-0.205608	0.7248	0.2752	0.2933	0.7067
NDUFAF6	25.6189	24.7153	0.847544	0.883795	0.060423	0.375884	-0.255287	0.6165	0.3835	0.3857	0.6143
PLEKHF2	18.2338	17.1273	1.03388	1.06921	0.048487	0.347405	-0.269747	0.5869	0.4131	0.3997	0.6003
PTDSS1	58.7909	60.1065	0.524346	0.517439	-0.019132	0.357902	-0.333224	0.5053	0.4947	0.5579	0.4421
RPL30	1065.1	1149.4	0.167178	0.208041	0.315487	0.622453	-0.00034	0.9498	0.0502	0.0558	0.9442
STK3	22.9733	22.7781	0.754414	0.776096	0.040878	0.346903	-0.273499	0.5797	0.4203	0.4298	0.5702
COX6C	113.419	119.633	0.38383	0.347372	-0.143988	0.190942	-0.499364	0.234	0.766	0.7698	0.2302
POLR2K	166.519	177.727	0.449049	0.440216	-0.028661	0.293099	-0.323151	0.4569	0.5431	0.5775	0.4225
ANKRD46	20.1856	21.2714	0.863516	0.978946	0.181007	0.538536	-0.129466	0.841	0.159	0.1784	0.8216
YWHAZ	1559.84	1537.09	0.177112	0.17047	-0.055145	0.284854	-0.463789	0.3624	0.6376	0.6305	0.3695
ZNF706	86.553	91.6022	0.308837	0.367312	0.250163	0.560035	-0.043037	0.9196	0.0804	0.0774	0.9226
LRP12	14.4267	15.8895	0.818225	0.72355	-0.177405	0.125809	-0.514398	0.1547	0.8453	0.8391	0.1609
OXR1	12.6328	12.4366	1.19759	1.38045	0.205003	0.527484	-0.108161	0.8669	0.1331	0.1407	0.8593
EIF3E	639.231	640.139	0.291272	0.245471	-0.246813	0.129687	-0.565965	0.1391	0.8609	0.907	0.093
NUDCD1	31.6138	33.7892	0.528161	0.608742	0.204851	0.520756	-0.130272	0.844	0.156	0.1635	0.8365
ENY2	52.0967	49.6041	0.418899	0.429279	0.035314	0.348298	-0.269428	0.573	0.427	0.4485	0.5515
EIF3H	464.248	439.809	0.250872	0.254363	0.019938	0.323397	-0.295446	0.5513	0.4487	0.4763	0.5237
MRPL13	185.112	168.998	0.344935	0.34429	-0.0027	0.304139	-0.328242	0.4698	0.5302	0.5294	0.4706
DERL1	54.6067	60.6737	0.385108	0.385887	0.002914	0.355287	-0.312066	0.526	0.474	0.5147	0.4853
TRMT12	10.7222	10.8602	1.14234	1.18732	0.055712	0.400901	-0.273821	0.6181	0.3819	0.4016	0.5984
NDUFB9	296.964	288.681	0.295246	0.339523	0.20159	0.489787	-0.097817	0.8639	0.1361	0.1407	0.8593
SQLE	191.88	208.93	0.534335	0.471839	-0.179449	0.139652	-0.51891	0.1759	0.8241	0.8316	0.1684
FAM49B	47.2875	51.6665	0.400354	0.469544	0.229984	0.522569	-0.067431	0.8986	0.1014	0.1152	0.8848
ATP1A1	32.5849	34.3049	0.447297	0.459038	0.037381	0.368144	-0.291183	0.565	0.435	0.4426	0.5574
CHRAC1	15.8819	14.6447	0.797418	0.923248	0.211382	0.545947	-0.087555	0.8854	0.1146	0.1348	0.8652
LY6E	6.46581	6.62299	1.01693	1.05228	0.049296	0.358356	-0.252541	0.6	0.4	0.4015	0.5985
PUF60	178.298	196.106	0.274671	0.275865	0.006262	0.280219	-0.280145	0.5031	0.4969	0.5063	0.4937
EXOSC4	68.7518	66.8476	0.543143	0.487646	-0.155497	0.13512	-0.476851	0.1877	0.8123	0.827	0.173
VAMP3	175.552	188.952	0.333765	0.363026	0.121239	0.398509	-0.172567	0.7486	0.2514	0.2471	0.7529
GPAA1	80.4282	73.1035	0.389949	0.322995	-0.27177	0.0433	-0.542883	0.0776	0.9224	0.9442	0.0558
SHARPIN	7.47038	7.86879	1.09399	0.883279	-0.308661	0.001033	-0.632613	0.0503	0.9497	0.9512	0.0488
MAF1	11.867	11.7357	1.02609	1.01547	-0.015009	0.319582	-0.338438	0.4751	0.5249	0.5346	0.4654
SLC52A2	8.86124	10.2661	1.02029	0.997035	-0.033263	0.270692	-0.377483	0.3992	0.6008	0.5789	0.4211
VPS28	127.791	132.003	0.540405	0.529826	-0.028522	0.222577	-0.2591	0.4419	0.5581	0.6023	0.3977
RPL8	2482.01	2483.83	0.117565	0.121864	0.051811	0.363127	-0.243993	0.6268	0.3732	0.4063	0.5937
ZNF250	5.98466	5.75474	1.04393	1.15815	0.149796	0.459755	-0.210552	0.7363	0.2637	0.2331	0.7669
PTGFRN	15.8673	15.7569	0.56915	0.570416	0.003205	0.314554	-0.323366	0.497	0.503	0.5157	0.4843
C8orf33	77.2508	77.355	0.496242	0.526867	0.086395	0.519386	-0.236992	0.6749	0.3251	0.3702	0.6298
CBWD1	75.1384	79.5226	0.474052	0.547476	0.207751	0.545534	-0.111123	0.8614	0.1386	0.1575	0.8425
KIAA0020	76.4566	83.867	0.533585	0.465964	-0.1955	0.145384	-0.538046	0.1736	0.8264	0.8389	0.1611
CDC37L1	10.1189	10.7073	1.09107	0.965327	-0.176649	0.147942	-0.496838	0.1876	0.8124	0.8223	0.1777
TMEM261	14.6305	13.2422	0.671769	0.787238	0.228836	0.511378	-0.022142	0.9341	0.0659	0.0714	0.9286
PSIP1	13.1063	11.3959	0.859776	0.870301	0.017554	0.357191	-0.285418	0.5583	0.4417	0.4812	0.5188
WDR3	24.5559	23.9977	0.633232	0.64079	0.017117	0.363615	-0.294599	0.5667	0.4333	0.4778	0.5222
HAUS6	8.78557	9.96598	0.859261	1.01642	0.242329	0.545791	-0.078361	0.8886	0.1114	0.0911	0.9089
RPS6	3417.3	3276.79	0.133583	0.146587	0.134017	0.421847	-0.180933	0.748	0.252	0.2554	0.7446
MLLT3	8.06891	8.39626	0.802098	0.72723	-0.141365	0.142643	-0.437972	0.2029	0.7971	0.8022	0.1978
FOCAD	9.73042	9.91993	0.850727	0.782414	-0.120763	0.177533	-0.454638	0.2548	0.7452	0.7564	0.2436
CAAP1	18.616	19.7646	0.77384	0.684906	-0.176129	0.139205	-0.473	0.1841	0.8159	0.843	0.157
TOPORS	14.2915	15.6029	0.841137	0.787452	-0.095148	0.234874	-0.404369	0.323	0.677	0.7061	0.2939
APTX	45.9525	46.2877	0.51171	0.567699	0.149798	0.471903	-0.193865	0.7442	0.2558	0.2499	0.7501
SMU1	28.2075	26.1204	0.362017	0.386563	0.094649	0.436186	-0.242709	0.6793	0.3207	0.334	0.666
B4GALT1	27.795	28.9756	0.4742	0.483995	0.029497	0.331081	-0.270536	0.5565	0.4435	0.4585	0.5415
UBAP2	17.5869	17.3599	0.620756	0.575162	-0.110059	0.209108	-0.413169	0.2889	0.7111	0.7292	0.2708
DCAF12	23.9612	22.7853	0.648728	0.697746	0.105089	0.425046	-0.200761	0.724	0.276	0.3104	0.6896
UBAP1	41.8128	39.5372	0.511567	0.472953	-0.113227	0.224132	-0.42638	0.2994	0.7006	0.7339	0.2661
NUDT2	73.2942	72.6451	0.551319	0.580389	0.074132	0.364373	-0.229323	0.6569	0.3431	0.3571	0.6429
DCTN3	161.382	155.461	0.39398	0.390488	-0.012845	0.279509	-0.29732	0.4822	0.5178	0.5475	0.4525
SIGMAR1	107.447	109.277	0.401957	0.478033	0.250067	0.547642	-0.108414	0.8647	0.1353	0.1165	0.8835
GALT	21.0326	19.4017	0.897484	0.985025	0.134275	0.433169	-0.188478	0.7402	0.2598	0.2337	0.7663
PARK7	733.544	678.757	0.245262	0.206269	-0.249794	0.119763	-0.605219	0.1353	0.8647	0.886	0.114
VCP	300.928	293.139	0.308796	0.301271	-0.035592	0.300431	-0.370953	0.4157	0.5843	0.5957	0.4043
PIGO	20.2154	20.7732	0.616872	0.76807	0.316265	0.647276	-0.010365	0.9445	0.0555	0.0559	0.9441
GBA2	8.66786	7.84178	1.07893	1.01394	-0.089628	0.219229	-0.451037	0.2939	0.7061	0.6916	0.3084
HINT2	39.9255	41.7749	0.66069	0.813881	0.300844	0.622113	-0.064004	0.9108	0.0892	0.0788	0.9212
CLTA	338.189	348.737	0.34107	0.379031	0.152248	0.464739	-0.124991	0.8189	0.1811	0.1948	0.8052
MELK	66.5288	64.4487	0.972934	1.19156	0.292432	0.585423	-0.01709	0.939	0.061	0.056	0.944
GRHPR	146.834	139.055	0.354445	0.400357	0.175725	0.446401	-0.103641	0.8483	0.1517	0.1563	0.8437
TOMM5	427.116	425.582	0.388178	0.346662	-0.163188	0.171232	-0.481046	0.2199	0.7801	0.815	0.185
EXOSC3	56.8011	55.3215	0.454669	0.522387	0.200305	0.524746	-0.1225	0.844	0.156	0.1582	0.8418
SLC25A51	7.75835	7.7404	1.16074	1.08985	-0.090907	0.261886	-0.386006	0.3812	0.6188	0.6905	0.3095
PHGDH	355.162	324.51	0.858223	0.782909	-0.132508	0.12177	-0.382533	0.2002	0.7998	0.8195	0.1805
CBWD6	8.3864	8.87308	1.19652	1.22829	0.037815	0.360216	-0.298156	0.555	0.445	0.4274	0.5726
NOTCH2	14.9223	15.301	0.528198	0.464015	-0.186908	0.118079	-0.48092	0.1598	0.8402	0.8633	0.1367
SEC22B	100.143	112.28	0.412943	0.408053	-0.017187	0.272994	-0.334049	0.4362	0.5638	0.5616	0.4384
FXN	7.10646	6.63396	0.858287	0.784654	-0.129404	0.217937	-0.466292	0.2629	0.7371	0.7677	0.2323
CEP78	15.8496	14.4064	1.03996	1.11052	0.09471	0.427464	-0.246976	0.6758	0.3242	0.3199	0.6801
PSAT1	633.072	577.924	0.838315	0.834914	-0.005866	0.221359	-0.231836	0.4833	0.5167	0.5299	0.4701
AGTPBP1	12.6678	12.5052	0.920725	0.801485	-0.200095	0.114049	-0.499832	0.1507	0.8493	0.8638	0.1362
GOLM1	35.0036	35.4981	0.60987	0.628697	0.043864	0.3715	-0.261742	0.608	0.392	0.4374	0.5626
SPIN1	26.8935	27.4041	0.609442	0.559896	-0.12233	0.168576	-0.40949	0.2465	0.7535	0.7667	0.2333
SECISBP2	19.2958	19.3135	0.610355	0.636046	0.059482	0.396399	-0.30119	0.5839	0.4161	0.4101	0.5899
SPTLC1	85.4899	90.4854	0.42358	0.437998	0.048289	0.377821	-0.274801	0.5933	0.4067	0.4298	0.5702
IARS	174.005	194.275	0.569692	0.503615	-0.177859	0.105496	-0.459499	0.1559	0.8441	0.8737	0.1263
NOL8	18.3578	18.3636	0.714207	0.727333	0.026274	0.352571	-0.30399	0.5489	0.4511	0.4694	0.5306
FAM120AOS	8.50772	9.45283	0.992324	0.981174	-0.016302	0.327109	-0.366925	0.4712	0.5288	0.541	0.459
TSTD2	8.30723	9.05594	1.12497	1.0824	-0.055655	0.279995	-0.383147	0.3992	0.6008	0.6208	0.3792
NANS	82.8718	90.2362	0.42693	0.451476	0.08065	0.451633	-0.238793	0.6828	0.3172	0.3574	0.6426
ALG2	40.5602	44.8058	0.510791	0.578174	0.178772	0.497906	-0.116195	0.8473	0.1527	0.1771	0.8229
SEC61B	439.425	441.121	0.312115	0.318599	0.029665	0.329741	-0.256769	0.5839	0.4161	0.4512	0.5488
STX17	4.66889	4.93284	1.11233	0.97146	-0.195358	0.100535	-0.533022	0.1346	0.8654	0.8503	0.1497
ERP44	43.6928	39.6023	0.328488	0.36611	0.156435	0.430292	-0.126125	0.8238	0.1762	0.1725	0.8275
TEX10	43.0363	42.1432	0.562909	0.59765	0.086401	0.427142	-0.240246	0.6766	0.3234	0.3432	0.6568
MSANTD3	28.1246	30.0547	0.644	0.720388	0.161713	0.501676	-0.157422	0.8064	0.1936	0.2198	0.7802
MRPL50	114.226	115.495	0.462931	0.472338	0.029024	0.334276	-0.276496	0.5772	0.4228	0.4543	0.5457
RNF20	8.45921	8.11198	1.02138	1.03012	0.01229	0.331505	-0.310857	0.5252	0.4748	0.4795	0.5205
SRGAP2D	11.8688	11.8169	0.779095	0.872302	0.163029	0.476461	-0.195343	0.7546	0.2454	0.1992	0.8008
IKBKAP	13.2603	14.3942	0.580492	0.604129	0.057581	0.394414	-0.262786	0.6267	0.3733	0.4003	0.5997
FAM206A	26.5346	28.1005	0.960999	1.02342	0.090794	0.390977	-0.210127	0.6961	0.3039	0.3145	0.6855
TXN	310.54	311.76	0.276561	0.286472	0.050796	0.327176	-0.220352	0.6295	0.3705	0.4004	0.5996
KIAA0368	5.28945	4.8866	0.910789	0.840187	-0.116407	0.194283	-0.399434	0.2902	0.7098	0.7514	0.2486
PTGR1	94.5645	98.0744	0.619757	0.577607	-0.101613	0.191236	-0.388713	0.281	0.719	0.7316	0.2684
GNG10	276.674	282.677	0.266296	0.335793	0.334541	0.637828	-0.007452	0.945	0.055	0.0455	0.9545
FKBP15	7.50103	9.08593	1.09492	0.919445	-0.251993	0.071495	-0.58139	0.0954	0.9046	0.9146	0.0854
SLC31A1	18.1601	16.5957	0.625941	0.621277	-0.010789	0.293029	-0.316182	0.4641	0.5359	0.5412	0.4588
PRPF4	57.1026	59.2081	0.537426	0.649267	0.272747	0.551471	-0.007785	0.9441	0.0559	0.0571	0.9429
HDHD3	11.9278	13.6245	1.23988	1.12336	-0.142387	0.201505	-0.495182	0.2548	0.7452	0.7679	0.2321
ALAD	9.55263	9.83474	0.923863	0.834214	-0.14726	0.153871	-0.47325	0.2077	0.7923	0.7897	0.2103
POLE3	125.682	111.492	0.444612	0.527935	0.247813	0.564316	-0.077807	0.8926	0.1074	0.1073	0.8927
ASTN2	24.9418	22.3286	0.453574	0.482622	0.089555	0.467338	-0.398036	0.6127	0.3873	0.3859	0.6141
NBPF15	18.7037	17.9936	0.680742	0.741533	0.123403	0.446942	-0.209924	0.7137	0.2863	0.288	0.712
FBXW2	7.10737	6.48228	0.673668	0.714634	0.085166	0.372221	-0.262808	0.6292	0.3708	0.3315	0.6685
MRRF	33.1266	35.7324	0.713202	0.705639	-0.015381	0.282676	-0.31272	0.4564	0.5436	0.5614	0.4386
PSMB7	451.302	451.262	0.229812	0.231407	0.009977	0.362272	-0.286909	0.5637	0.4363	0.5068	0.4932
RPL35	914.625	947.681	0.261965	0.287104	0.132199	0.449404	-0.235533	0.7132	0.2868	0.2776	0.7224
PPP6C	32.8377	30.0243	0.40022	0.471923	0.237758	0.543675	-0.063355	0.9053	0.0947	0.1014	0.8986
LOC645166	82.059	88.1143	0.640508	0.696109	0.120095	0.415625	-0.214626	0.6985	0.3015	0.2745	0.7255
RABEPK	69.3286	64.7441	0.471411	0.49783	0.07867	0.44313	-0.246071	0.6636	0.3364	0.3667	0.6333
HSPA5	724.602	674.496	0.354183	0.347782	-0.026312	0.278795	-0.298738	0.4592	0.5408	0.578	0.422
RPL12	1773.35	1704.69	0.211778	0.208155	-0.024899	0.303774	-0.347984	0.469	0.531	0.5678	0.4322
LRSAM1	5.78302	5.57493	0.957491	0.958073	0.000878	0.337026	-0.30902	0.5227	0.4773	0.5066	0.4934
STXBP1	12.9712	13.698	0.812171	0.733563	-0.146864	0.190265	-0.498917	0.2338	0.7662	0.7861	0.2139
PTRH1	15.0604	15.9366	1.27714	1.2076	-0.080774	0.239061	-0.409067	0.3289	0.6711	0.6724	0.3276
CDK9	6.18025	5.63946	1.11334	0.983406	-0.179038	0.151629	-0.522886	0.1852	0.8148	0.8227	0.1773
DPM2	59.0957	57.676	0.430658	0.427457	-0.010763	0.287409	-0.299059	0.4923	0.5077	0.55	0.45
TRUB2	61.0592	55.1935	0.54366	0.600268	0.1429	0.451191	-0.182353	0.7641	0.2359	0.244	0.756
COQ4	26.0511	26.8294	0.670183	0.577635	-0.214398	0.100128	-0.54053	0.1279	0.8721	0.8691	0.1309
URM1	6.83277	6.38165	0.527082	0.642006	0.284558	0.588993	-0.009972	0.9445	0.0555	0.0622	0.9378
CERCAM	16.9495	18.7564	0.960286	0.801819	-0.260188	0.056752	-0.59049	0.0823	0.9177	0.9191	0.0809
WDR34	55.8051	57.1772	0.673819	0.728277	0.112126	0.458124	-0.167362	0.7622	0.2378	0.2851	0.7149
SET	392.61	420.257	0.217078	0.200314	-0.115948	0.197365	-0.462349	0.2711	0.7289	0.7672	0.2328
TBC1D13	14.2876	14.5536	0.817386	0.723011	-0.177	0.138227	-0.485162	0.1783	0.8217	0.832	0.168
CCBL1	15.2717	13.3879	1.10116	1.00023	-0.138688	0.185814	-0.425324	0.2568	0.7432	0.7746	0.2254
DOLK	36.7944	40.2825	0.66529	0.63759	-0.061356	0.237801	-0.368815	0.3626	0.6374	0.6371	0.3629
NUP188	26.6363	26.7732	0.519556	0.518814	-0.002061	0.299028	-0.305121	0.4899	0.5101	0.5308	0.4692
CRAT	16.6408	18.7008	0.859779	0.741583	-0.213358	0.119294	-0.523939	0.1503	0.8497	0.8749	0.1251
PPP2R4	14.901	13.8002	0.474426	0.436936	-0.118761	0.171884	-0.406072	0.2551	0.7449	0.7731	0.2269
NTMT1	52.8725	52.4557	0.452063	0.426143	-0.085186	0.21365	-0.418324	0.3126	0.6874	0.6961	0.3039
ASB6	7.19324	7.28466	0.831626	0.92258	0.149738	0.45104	-0.143704	0.8038	0.1962	0.2115	0.7885
TOR1A	117.132	109.54	0.324832	0.344	0.082715	0.388309	-0.238609	0.6581	0.3419	0.3428	0.6572
C9orf78	89.8684	87.1708	0.418127	0.403991	-0.049619	0.256801	-0.36855	0.3978	0.6022	0.6217	0.3783
GPR107	4.88715	4.53153	1.08295	1.03647	-0.063291	0.254315	-0.360484	0.3757	0.6243	0.6502	0.3498
ASS1	29.2687	27.3153	1.36265	1.26493	-0.107348	0.235788	-0.40694	0.3375	0.6625	0.7201	0.2799
FUBP3	7.2749	7.64253	1.00367	1.0072	0.005065	0.311999	-0.301712	0.5129	0.4871	0.5014	0.4986
PRRC2B	9.21156	9.09721	0.470977	0.505231	0.101286	0.404492	-0.198524	0.7107	0.2893	0.3025	0.6975
POMT1	19.7312	20.0377	0.720973	0.828233	0.200092	0.511068	-0.170216	0.8042	0.1958	0.1641	0.8359
MED27	55.3337	51.0872	0.495593	0.605651	0.289332	0.609378	-0.060256	0.9141	0.0859	0.0834	0.9166
TSC1	6.62882	7.06282	0.736537	0.685789	-0.102994	0.198403	-0.419313	0.2827	0.7173	0.7264	0.2736
GTF3C5	65.0654	68.5654	0.457245	0.392791	-0.219204	0.067146	-0.513309	0.1058	0.8942	0.9143	0.0857
MED22	11.8742	12.9738	0.829068	0.675163	-0.296253	0.003276	-0.65698	0.0516	0.9484	0.9429	0.0571
RPL7A	2456.9	2515.25	0.154739	0.119437	-0.373586	0.069874	-0.807924	0.0841	0.9159	0.9396	0.0604
SURF2	30.8814	28.9198	0.756498	0.732942	-0.045636	0.283775	-0.352147	0.4226	0.5774	0.6145	0.3855
SURF4	168.2	182.687	0.293294	0.307795	0.069625	0.381732	-0.244952	0.637	0.363	0.3805	0.6195
WDR5	9.35023	8.56951	0.96116	0.998448	0.054911	0.360832	-0.258802	0.6095	0.3905	0.3999	0.6001
COL5A1	19.8829	20.0016	0.528291	0.59583	0.173568	0.482734	-0.274668	0.7101	0.2899	0.2036	0.7964
MRPS2	110.464	100.244	0.377946	0.385153	0.02725	0.361778	-0.298021	0.5634	0.4366	0.4658	0.5342
UBAC1	8.85658	8.475	1.23123	1.26044	0.03383	0.374994	-0.304412	0.5744	0.4256	0.4405	0.5595
PMPCA	100.75	100.89	0.390659	0.35949	-0.119958	0.18099	-0.41924	0.2535	0.7465	0.7693	0.2307
SEC16A	6.78626	7.31579	0.65618	0.598762	-0.13211	0.172282	-0.44062	0.2365	0.7635	0.7867	0.2133
TMEM141	15.6758	15.256	0.814603	0.86444	0.085667	0.420219	-0.222621	0.6974	0.3026	0.339	0.661
SSNA1	41.3127	39.2003	0.553429	0.694066	0.326674	0.63959	-0.0388	0.9278	0.0722	0.0578	0.9422
POLR3C	26.8403	25.609	0.514403	0.632579	0.298347	0.599692	-0.065954	0.9073	0.0927	0.0771	0.9229
MRPL41	40.6007	43.672	0.879289	0.716516	-0.295338	0.005301	-0.630512	0.053	0.947	0.9495	0.0505
ARRDC1	8.26558	9.4389	0.963056	1.07706	0.161406	0.467962	-0.1681	0.7817	0.2183	0.2158	0.7842
ARRDC1-AS1	16.4895	15.3772	0.826168	0.939557	0.185546	0.502926	-0.122054	0.8374	0.1626	0.1656	0.8344
PIAS3	34.605	34.6918	0.659103	0.552005	-0.255823	0.062892	-0.569452	0.0907	0.9093	0.9192	0.0808
GTPBP4	138.193	132.145	0.357608	0.390156	0.125675	0.384656	-0.157612	0.7635	0.2365	0.2231	0.7769
LIX1L	15.3087	14.843	0.649191	0.546323	-0.24889	0.094163	-0.518824	0.1221	0.8779	0.9287	0.0713
POLR3GL	42.0114	40.8637	0.73883	0.783535	0.084755	0.408647	-0.269433	0.6291	0.3709	0.3494	0.6506
GDI2	503.021	536.593	0.182849	0.191081	0.063534	0.403937	-0.27417	0.6201	0.3799	0.4015	0.5985
NOTCH2NL	8.67975	9.44817	0.648144	0.810637	0.32274	0.622744	-0.00527	0.9473	0.0527	0.0608	0.9392
DHTKD1	16.9838	15.7919	0.673879	0.686823	0.027448	0.323743	-0.278138	0.5408	0.4592	0.458	0.542
SEC61A2	22.1109	22.7101	0.643199	0.795023	0.305732	0.616058	-0.048666	0.9182	0.0818	0.0627	0.9373
NUDT5	174.627	174.266	0.342061	0.283953	-0.268604	0.059342	-0.608491	0.0906	0.9094	0.9245	0.0755
CDC123	270.925	290.834	0.301385	0.297492	-0.01876	0.309525	-0.347014	0.4553	0.5447	0.5532	0.4468
PHYH	34.2025	38.1666	0.735971	0.778613	0.081257	0.477493	-0.233208	0.6896	0.3104	0.3509	0.6491
FRMD4A	8.51077	8.80462	0.638922	0.703649	0.139217	0.442649	-0.172544	0.7693	0.2307	0.238	0.762
HSPA14	60.7518	56.4138	0.537838	0.548841	0.029215	0.3501	-0.287436	0.5621	0.4379	0.464	0.536
RPP38	24.6548	25.6225	0.791872	0.754699	-0.069364	0.263451	-0.402105	0.3605	0.6395	0.6472	0.3528
NMT2	11.8968	12.8253	0.760444	0.824007	0.115815	0.415868	-0.219177	0.6929	0.3071	0.2867	0.7133
PIP4K2A	31.4364	34.5883	0.582843	0.486928	-0.259401	0.052324	-0.580422	0.0858	0.9142	0.922	0.078
WAC-AS1	15.0731	16.1004	0.407341	0.415816	0.029707	0.351554	-0.274714	0.5729	0.4271	0.4719	0.5281
WAC	16.6341	16.062	0.611265	0.725712	0.247598	0.551553	-0.062683	0.9031	0.0969	0.0977	0.9023
MTPAP	18.6607	17.7057	0.481114	0.498049	0.049909	0.329477	-0.29936	0.5485	0.4515	0.4162	0.5838
NRP1	110.929	111.387	0.468138	0.475438	0.022325	0.372689	-0.293999	0.5582	0.4418	0.4837	0.5163
PARD3	6.8385	6.95979	1.15588	1.15125	-0.005788	0.308674	-0.305446	0.5078	0.4922	0.5194	0.4806
CREM	66.8182	68.0147	0.562731	0.574135	0.028945	0.318124	-0.298866	0.5319	0.4681	0.4633	0.5367
BMS1	19.5484	19.5351	0.488941	0.4089	-0.257911	0.073744	-0.563456	0.1019	0.8981	0.9154	0.0846
FAM21C	13.0864	13.9566	0.735208	0.838502	0.189663	0.513649	-0.10502	0.8605	0.1395	0.171	0.829
TIMM23	244.31	246.605	0.321327	0.364482	0.181806	0.458435	-0.086362	0.8669	0.1331	0.1408	0.8592
BMS1P5	7.7843	7.35914	0.833372	0.7875	-0.081681	0.263412	-0.44744	0.3422	0.6578	0.6639	0.3361
NBPF11	4.53883	4.7555	0.999497	1.19741	0.260647	0.585142	-0.038198	0.9291	0.0709	0.0788	0.9212
PARG	13.3187	14.0084	0.927667	0.812394	-0.191427	0.129584	-0.488674	0.1637	0.8363	0.8629	0.1371
TIMM23B	16.9096	18.061	0.944019	0.966912	0.034568	0.343557	-0.235788	0.6162	0.3838	0.4314	0.5686
CSTF2T	17.8036	16.7931	0.662833	0.740402	0.159664	0.485587	-0.171584	0.7899	0.2101	0.2198	0.7802
UBE2D1	13.9529	12.2543	1.02791	1.02981	0.002676	0.353991	-0.305701	0.5259	0.4741	0.5116	0.4884
TFAM	12.4967	13.0077	0.704263	0.619834	-0.184232	0.159784	-0.509278	0.1887	0.8113	0.8408	0.1592
CCDC6	4.47226	4.54062	1.00882	1.16721	0.210394	0.512391	-0.13153	0.8367	0.1633	0.1479	0.8521
HNRNPH3	178.282	177.76	0.408178	0.414707	0.022896	0.308771	-0.270629	0.5284	0.4716	0.4682	0.5318
KIAA1279	31.836	35.7103	0.861474	0.798404	-0.109688	0.198245	-0.407369	0.2952	0.7048	0.7399	0.2601
VPS26A	135.132	130.93	0.411553	0.474174	0.204339	0.478252	-0.092191	0.8622	0.1378	0.1306	0.8694
HK1	94.4778	104.2	0.399075	0.355436	-0.167069	0.109642	-0.434339	0.1614	0.8386	0.8706	0.1294
AIFM2	6.9913	7.21916	1.1156	1.12445	0.011396	0.346046	-0.307492	0.5395	0.4605	0.4822	0.5178
SAR1A	99.3234	104.702	0.453483	0.37137	-0.288191	0.048976	-0.599794	0.0805	0.9195	0.9385	0.0615
PPA1	612.273	645.085	0.298769	0.288324	-0.051342	0.260092	-0.38696	0.369	0.631	0.6257	0.3743
PSAP	588.256	563.501	0.631681	0.723696	0.196188	0.47866	-0.087858	0.88	0.12	0.1139	0.8861
MICU1	31.3784	29.1643	0.510563	0.569001	0.156341	0.48573	-0.161256	0.7954	0.2046	0.223	0.777
ECD	47.6267	47.1484	0.552403	0.52635	-0.069698	0.281276	-0.418438	0.3716	0.6284	0.6547	0.3453
DNAJC9	113.442	113.027	0.705756	0.725997	0.040794	0.330718	-0.272916	0.5759	0.4241	0.4148	0.5852
ANXA7	165.127	162.037	0.320005	0.330192	0.045207	0.455416	-0.310645	0.6071	0.3929	0.4432	0.5568
CAMK2G	11.5688	11.4739	0.76611	0.815379	0.089919	0.380087	-0.215411	0.6781	0.3219	0.3247	0.6753
AP3M1	36.995	34.8138	0.502224	0.468925	-0.098974	0.267542	-0.448799	0.3392	0.6608	0.6879	0.3121
ADK	88.7896	82.5075	0.483345	0.58524	0.275976	0.629246	-0.073627	0.9015	0.0985	0.0953	0.9047
VDAC2	803.44	814.619	0.191764	0.174263	-0.138069	0.217191	-0.500433	0.2561	0.7439	0.7743	0.2257
ANXA11	7.34325	7.59673	1.15988	0.953782	-0.282243	0.036381	-0.616884	0.0757	0.9243	0.9271	0.0729
GHITM	384.56	369.289	0.340312	0.33449	-0.024895	0.31254	-0.464172	0.403	0.597	0.571	0.429
BMPR1A	8.02535	7.42247	1.19951	1.18131	-0.022063	0.302306	-0.352955	0.4573	0.5427	0.5502	0.4498
MINPP1	63.5416	60.7798	0.570049	0.461586	-0.304487	0.061878	-0.655295	0.0876	0.9124	0.9256	0.0744
ATAD1	63.2071	64.5889	0.515049	0.529673	0.04039	0.330214	-0.233916	0.6093	0.3907	0.4234	0.5766
ACTA2	48.1462	52.9656	1.24552	1.39539	0.163914	1.69524	-0.398632	0.7276	0.2724	0.3057	0.6943
FAS	18.0363	18.8038	1.11555	1.20547	0.111836	0.444682	-0.212245	0.7172	0.2828	0.3028	0.6972
IFIT5	14.1533	13.986	0.798739	0.821385	0.040335	0.350703	-0.26762	0.5832	0.4168	0.427	0.573
RPP30	38.8429	35.2462	0.614774	0.538441	-0.191267	0.119947	-0.487768	0.16	0.84	0.8624	0.1376
PCGF5	19.8405	21.6989	1.18009	1.06081	-0.153724	0.17099	-0.493018	0.2186	0.7814	0.8005	0.1995
NOC3L	13.622	13.0005	0.893361	0.809507	-0.142201	0.19313	-0.451861	0.2521	0.7479	0.7752	0.2248
HELLS	11.3535	12.6202	1.24826	1.09507	-0.188897	0.119442	-0.517804	0.1576	0.8424	0.8432	0.1568
PDLIM1	77.6618	83.8976	0.568376	0.610645	0.103489	0.439088	-0.213053	0.7153	0.2847	0.3073	0.6927
ALDH18A1	67.7986	67.5178	0.504662	0.499311	-0.015381	0.277362	-0.354937	0.4084	0.5916	0.5583	0.4417
CCNJ	7.81374	7.68311	0.989667	1.22539	0.308221	0.638384	-0.047392	0.9207	0.0793	0.0728	0.9272
RPL13AP5	713.007	646.392	0.354063	0.344643	-0.038907	0.286581	-0.362474	0.426	0.574	0.6036	0.3964
PGAM1	989.558	1043.47	0.266861	0.255678	-0.061762	0.312367	-0.424487	0.4003	0.5997	0.6415	0.3585
EXOSC1	47.6774	47.0343	0.53383	0.617769	0.210687	0.539655	-0.077523	0.8932	0.1068	0.1286	0.8714
ZDHHC16	12.6349	14.4661	1.12536	1.08067	-0.05846	0.269002	-0.41223	0.3624	0.6376	0.6233	0.3767
MORN4	10.7051	11.5673	1.18802	1.13782	-0.062284	0.248634	-0.399446	0.3599	0.6401	0.6334	0.3666
ZFYVE27	22.4452	22.5139	0.714456	0.813942	0.18808	0.493089	-0.119576	0.8434	0.1566	0.1638	0.8362
HPS1	17.8366	17.9078	0.922344	0.888126	-0.054541	0.260408	-0.373944	0.3901	0.6099	0.6261	0.3739
COX15	9.45814	10.0238	0.562087	0.655657	0.222147	0.534853	-0.109974	0.8522	0.1478	0.13	0.87
ERLIN1	30.2835	30.1553	0.712182	0.730596	0.036829	0.355176	-0.2875	0.581	0.419	0.4379	0.5621
CWF19L1	16.9404	15.8324	0.960624	0.89048	-0.109388	0.220354	-0.442665	0.3031	0.6969	0.7163	0.2837
NDUFB8	343.235	349.413	0.333987	0.298852	-0.16036	0.101149	-0.420756	0.1563	0.8437	0.8662	0.1338
MRPL43	140.831	125.455	0.380543	0.454746	0.257003	0.587424	-0.065022	0.9066	0.0934	0.0831	0.9169
LZTS2	5.19627	4.83817	1.02025	1.0531	0.045713	0.361901	-0.2817	0.5778	0.4222	0.4229	0.5771
BTRC	5.59708	6.07879	0.88255	0.993764	0.171225	0.490937	-0.142658	0.8104	0.1896	0.1891	0.8109
NPM3	13.22	12.7712	1.07055	1.16463	0.121509	0.421471	-0.267038	0.6583	0.3417	0.2773	0.7227
MGEA5	15.1959	14.2341	0.658712	0.632543	-0.058483	0.302419	-0.352721	0.4343	0.5657	0.6331	0.3669
C10orf76	5.07421	5.11333	1.17684	1.1231	-0.067434	0.220408	-0.38344	0.3377	0.6623	0.6555	0.3445
PPRC1	5.06645	5.22353	0.997106	0.84948	-0.231166	0.084885	-0.53015	0.1167	0.8833	0.8997	0.1003
NOLC1	60.7626	65.9363	0.477115	0.432399	-0.141972	0.153559	-0.445707	0.2087	0.7913	0.8042	0.1958
TRIM8	4.7839	5.04792	0.95169	0.972024	0.030501	0.337491	-0.287255	0.556	0.444	0.4459	0.5541
ARL3	30.3188	27.4131	0.380556	0.388713	0.030596	0.327327	-0.261301	0.5749	0.4251	0.4536	0.5464
WBP1L	12.0963	14.3124	0.896727	0.741036	-0.275125	0.017758	-0.596413	0.0625	0.9375	0.948	0.052
OBFC1	8.86864	8.86431	0.651619	0.68192	0.065575	0.398005	-0.267886	0.6388	0.3612	0.3942	0.6058
VPS45	28.6176	29.4114	0.783026	0.712738	-0.135687	0.224768	-0.426805	0.2858	0.7142	0.7744	0.2256
ANP32E	151.457	164.996	0.530069	0.515679	-0.039706	0.2097	-0.309551	0.3711	0.6289	0.622	0.378
SMNDC1	20.027	19.523	0.601502	0.708484	0.236166	0.534281	-0.038685	0.923	0.077	0.0834	0.9166
PDCD4	37.7382	34.859	0.792891	0.858371	0.114479	0.423128	-0.183977	0.7361	0.2639	0.2853	0.7147
ZDHHC6	38.9527	42.4331	0.68052	0.702765	0.046404	0.338106	-0.270053	0.5799	0.4201	0.4181	0.5819
ECM1	14.4104	14.4281	0.957047	1.1264	0.235054	0.553409	-0.119474	0.8579	0.1421	0.1284	0.8716
CACUL1	24.6626	25.1465	0.498741	0.464499	-0.102615	0.233861	-0.382464	0.3477	0.6523	0.7316	0.2684
PRDX3	489.219	444.304	0.215538	0.23897	0.148887	0.429218	-0.117119	0.8235	0.1765	0.2088	0.7912
PLEKHA1	8.24126	8.91886	1.15183	1.18212	0.037453	0.360452	-0.324599	0.5515	0.4485	0.4268	0.5732
MCL1	30.0822	30.1634	0.58609	0.637516	0.12134	0.420798	-0.171943	0.7488	0.2512	0.2643	0.7357
ACADSB	4.91918	4.3975	1.21585	1.17709	-0.046737	0.269087	-0.347867	0.4223	0.5777	0.6159	0.3841
BUB3	165.284	160.595	0.557319	0.562344	0.012949	0.335285	-0.270833	0.5527	0.4473	0.5021	0.4979
ENSA	26.7993	26.1707	0.652417	0.532818	-0.292151	0.004758	-0.595139	0.0534	0.9466	0.9537	0.0463
CHST15	6.75399	7.43015	1.17453	1.08867	-0.109517	0.261487	-0.432559	0.3147	0.6853	0.721	0.279
EDRF1	8.51989	7.75995	0.989611	1.01389	0.034964	0.327417	-0.264905	0.568	0.432	0.4363	0.5637
BCCIP	164.879	152.483	0.34337	0.38348	0.159388	0.45149	-0.150067	0.7925	0.2075	0.1928	0.8072
BNIP3	120.675	126.606	0.725797	0.994984	0.455108	1.0922	-0.473724	0.7686	0.2314	0.2621	0.7379
DPYSL4	20.2899	21.5415	0.635715	0.579237	-0.134227	0.162746	-0.442544	0.2238	0.7762	0.7872	0.2128
TUBGCP2	29.0268	26.8567	0.417556	0.533915	0.354638	0.689802	-0.00288	0.9484	0.0516	0.0479	0.9521
ZNF511	29.5489	32.4532	0.844364	0.752955	-0.165302	0.209709	-0.49384	0.2557	0.7443	0.8042	0.1958
MTG1	46.2609	46.9078	0.460078	0.523758	0.18702	0.488293	-0.157899	0.8115	0.1885	0.1764	0.8236
BET1L	36.6184	39.6985	0.58845	0.566745	-0.05422	0.234327	-0.320603	0.3807	0.6193	0.6457	0.3543
SIRT3	6.93003	6.60767	1.05339	0.988846	-0.091216	0.265033	-0.387869	0.3726	0.6274	0.6923	0.3077
PSMD13	204.494	211.872	0.304833	0.312079	0.03389	0.341157	-0.300146	0.5221	0.4779	0.4534	0.5466
CDC42SE1	21.5742	21.7651	0.670544	0.610154	-0.136159	0.199368	-0.4615	0.2498	0.7502	0.7727	0.2273
MLLT11	318.951	338.038	0.337723	0.331823	-0.025429	0.262463	-0.34572	0.422	0.578	0.5742	0.4258
TMEM80	18.6842	16.1947	0.856023	1.04071	0.281852	0.595047	-0.016871	0.9409	0.0591	0.064	0.936
RPLP2	1138.74	1193.36	0.24283	0.221185	-0.134694	0.183246	-0.467817	0.2432	0.7568	0.7816	0.2184
POLR2L	73.5834	76.9061	0.484084	0.434058	-0.15737	0.142323	-0.475085	0.1928	0.8072	0.8188	0.1812
TOLLIP	9.91914	10.4899	0.672343	0.605522	-0.151018	0.1382	-0.439398	0.2033	0.7967	0.8214	0.1786
CTSD	264.992	259.294	0.545089	0.622726	0.192106	0.494683	-0.125677	0.8471	0.1529	0.1642	0.8358
SCNM1	17.1795	15.8042	0.697538	0.682243	-0.031985	0.329919	-0.351389	0.4689	0.5311	0.5898	0.4102
CD81	22.0661	24.4583	0.718331	0.674803	-0.090183	0.221926	-0.420298	0.307	0.693	0.691	0.309
KCNQ1OT1	5.71638	5.35192	0.347528	0.32731	-0.086473	0.173902	-0.419981	0.2587	0.7413	0.7253	0.2747
PSMD4	315.597	294.81	0.25195	0.231843	-0.119993	0.175699	-0.426399	0.2385	0.7615	0.7732	0.2268
SLC22A18	18.0893	18.3686	0.968915	1.14594	0.24209	0.572907	-0.136071	0.8428	0.1572	0.1155	0.8845
NAP1L4	147.086	145.493	0.295104	0.357559	0.276958	0.562988	-0.029838	0.932	0.068	0.0724	0.9276
NUP98	17.8371	17.078	0.658315	0.648571	-0.021513	0.269271	-0.267528	0.5014	0.4986	0.5705	0.4295
RRM1	127.107	118.32	0.723947	0.84688	0.226273	0.520479	-0.068697	0.8974	0.1026	0.1085	0.8915
RFX5	17.5282	15.9042	0.940103	0.914188	-0.040328	0.28447	-0.372273	0.4074	0.5926	0.6022	0.3978
PSMB4	357.977	380.559	0.279223	0.254522	-0.133627	0.182192	-0.434228	0.2402	0.7598	0.7941	0.2059
TRIM6	9.53349	9.01072	1.17823	1.22876	0.060587	0.399885	-0.260237	0.6264	0.3736	0.3886	0.6114
ARFIP2	24.5623	22.7983	0.552095	0.481367	-0.197781	0.152371	-0.512044	0.1819	0.8181	0.8533	0.1467
TIMM10B	47.1415	44.7709	0.550049	0.478146	-0.202108	0.121444	-0.581874	0.1472	0.8528	0.8609	0.1391
MRPL17	31.6183	31.9849	0.515405	0.516323	0.002567	0.305081	-0.349838	0.4462	0.5538	0.5092	0.4908
MRPL9	88.4599	80.738	0.403119	0.385393	-0.064876	0.232925	-0.352376	0.3776	0.6224	0.6549	0.3451
EIF3F	653.402	710.28	0.256659	0.265848	0.050749	0.3805	-0.277005	0.6074	0.3926	0.426	0.574
STK33	12.5097	11.6786	1.2819	1.08555	-0.239856	0.117318	-0.562749	0.1362	0.8638	0.8876	0.1124
RPL27A	62.3719	59.4154	0.299157	0.27824	-0.104574	0.181746	-0.391583	0.2766	0.7234	0.7511	0.2489
IPO7	17.9749	16.7727	0.594521	0.550304	-0.111498	0.220281	-0.437633	0.2951	0.7049	0.7387	0.2613
ZNF143	16.9291	17.8721	1.11767	1.19818	0.100349	0.457054	-0.230679	0.7008	0.2992	0.3114	0.6886
THEM4	8.23576	9.11314	0.790334	0.782983	-0.013482	0.291547	-0.30791	0.4742	0.5258	0.5436	0.4564
CTR9	22.9854	24.3478	0.712001	0.643024	-0.147006	0.157188	-0.444961	0.2169	0.7831	0.806	0.194
ZBED5	17.9572	20.2814	0.90618	0.863863	-0.068994	0.235151	-0.400871	0.3351	0.6649	0.6653	0.3347
ZBED5-AS1	15.027	14.1482	1.15872	1.28503	0.149268	0.480499	-0.188416	0.7697	0.2303	0.232	0.768
S100A10	819.837	892.675	0.261195	0.247792	-0.075998	0.236664	-0.401938	0.3436	0.6564	0.676	0.324
PSMA1	576.02	616.313	0.257798	0.222197	-0.214404	0.076114	-0.530866	0.1117	0.8883	0.8917	0.1083
C11orf58	162.262	157.691	0.248538	0.203744	-0.286711	0.016367	-0.603833	0.06	0.94	0.9608	0.0392
RPS13	2511.26	2654.04	0.17678	0.165377	-0.096192	0.241159	-0.418915	0.3215	0.6785	0.72	0.28
SERGEF	26.2092	28.0325	0.860282	0.839801	-0.034762	0.293943	-0.375221	0.4175	0.5825	0.5862	0.4138
HPS5	7.97548	8.33009	1.09571	1.01123	-0.115756	0.187347	-0.436532	0.2589	0.7411	0.7447	0.2553
GTF2H1	34.8287	34.2938	0.5723	0.582265	0.024903	0.376713	-0.292093	0.5713	0.4287	0.4746	0.5254
LDHA	43.1172	38.5619	0.653047	0.80164	0.295768	0.6177	-0.051531	0.9176	0.0824	0.0775	0.9225
TSG101	177.097	174.527	0.323918	0.364168	0.168972	0.476616	-0.144955	0.8181	0.1819	0.1949	0.8051
ZDHHC13	22.2474	21.2624	0.942421	1.02598	0.122555	0.439106	-0.201813	0.7314	0.2686	0.2645	0.7355
PRMT3	22.4956	22.9506	0.888959	0.788838	-0.172389	0.169485	-0.453578	0.2343	0.7657	0.8316	0.1684
FANCF	19.1295	17.5488	0.759729	0.713633	-0.090302	0.238358	-0.421078	0.3262	0.6738	0.6982	0.3018
BBOX1-AS1	6.6816	7.33049	0.957508	0.844852	-0.180585	0.193807	-0.549618	0.2104	0.7896	0.8187	0.1813
EIF3M	487.461	466.14	0.262595	0.245815	-0.095265	0.305352	-0.442544	0.3624	0.6376	0.6854	0.3146
LINC00294	5.61433	6.02424	1.19842	1.02011	-0.232411	0.048532	-0.529205	0.0886	0.9114	0.9102	0.0898
FBXO3	45.0514	43.6453	0.56744	0.693141	0.28868	0.637975	-0.041275	0.9245	0.0755	0.084	0.916
APIP	41.7563	41.7317	0.799257	0.726209	-0.138276	0.162234	-0.434401	0.2317	0.7683	0.7862	0.2138
COMMD9	26.1038	23.4027	0.509615	0.581384	0.190084	0.544896	-0.165339	0.8149	0.1851	0.1834	0.8166
PRR5L	14.101	15.454	0.766648	0.78122	0.027166	0.341031	-0.288697	0.5692	0.4308	0.4558	0.5442
HSD17B12	63.9795	64.1083	0.599766	0.590751	-0.02185	0.29323	-0.379919	0.445	0.555	0.5704	0.4296
EXT2	74.1469	71.7289	0.436266	0.38606	-0.176384	0.185521	-0.501016	0.2211	0.7789	0.8276	0.1724
PEX16	15.287	16.8719	0.790097	0.781429	-0.015914	0.300913	-0.320468	0.4557	0.5443	0.5545	0.4455
ATG13	22.2562	20.9825	0.533042	0.619405	0.216635	0.569794	-0.139385	0.8375	0.1625	0.1596	0.8404
ZNF408	9.1731	10.0041	0.983716	1.06201	0.110481	0.434866	-0.202616	0.7203	0.2797	0.29	0.71
CKAP5	14.9845	15.4816	0.662806	0.641134	-0.047961	0.222086	-0.320802	0.3929	0.6071	0.6322	0.3678
ARFGAP2	41.2098	41.9405	0.466304	0.526993	0.176512	0.521025	-0.149192	0.8205	0.1795	0.2049	0.7951
ACP2	36.7725	34.1914	0.635504	0.667993	0.071932	0.428107	-0.271195	0.6401	0.3599	0.3889	0.6111
PSMC3	275.225	269.301	0.27465	0.301125	0.132767	0.412167	-0.136593	0.8032	0.1968	0.2219	0.7781
CELF1	16.1745	15.5025	0.483575	0.482	-0.004706	0.284849	-0.30393	0.4753	0.5247	0.5329	0.4671
MTCH2	171.806	170.387	0.253913	0.256104	0.012397	0.319021	-0.298416	0.5144	0.4856	0.4875	0.5125
UBE4B	13.0844	13.2843	0.731999	0.676967	-0.112756	0.230931	-0.407241	0.3189	0.6811	0.7318	0.2682
SSRP1	36.8295	39.4438	0.52645	0.564285	0.100126	0.452409	-0.243243	0.6774	0.3226	0.3366	0.6634
TIMM10	66.5608	69.4651	0.548504	0.631863	0.20411	0.493306	-0.08084	0.8814	0.1186	0.1347	0.8653
CLP1	39.4593	36.9637	0.636694	0.762341	0.259836	0.611086	-0.058818	0.9107	0.0893	0.1087	0.8913
MED19	16.1578	17.0964	0.69801	0.731895	0.068387	0.398934	-0.302564	0.5958	0.4042	0.3903	0.6097
TMX2	168.269	154.47	0.373022	0.419737	0.170226	0.455859	-0.127884	0.8257	0.1743	0.1766	0.8234
MRPL16	77.0973	79.5817	0.503819	0.53186	0.078142	0.42331	-0.244241	0.6651	0.3349	0.3752	0.6248
DDB1	70.0784	70.6078	0.383748	0.37518	-0.032576	0.269724	-0.357717	0.4041	0.5959	0.5986	0.4014
SDHAF2	62.5833	58.2618	0.495565	0.465848	-0.089215	0.237687	-0.373532	0.3478	0.6522	0.7148	0.2852
S100A13	105.577	116.219	0.581718	0.523868	-0.151115	0.241343	-0.422256	0.3001	0.6999	0.8321	0.1679
FEN1	95.6959	90.7285	0.912559	0.957125	0.068789	0.36546	-0.220122	0.6663	0.3337	0.3535	0.6465
FADS1	100.103	97.1775	0.398547	0.404628	0.021849	0.316198	-0.263298	0.5553	0.4447	0.4709	0.5291
FADS2	56.0335	51.9106	0.693075	0.573639	-0.27287	0.025313	-0.595807	0.0663	0.9337	0.9432	0.0568
FTH1	2579.48	2698.97	0.684924	0.886353	0.371938	0.606955	-0.549919	0.9046	0.0954	0.0542	0.9458
CHTOP	66.0654	63.2872	0.459352	0.496751	0.112924	0.438445	-0.197595	0.7346	0.2654	0.2939	0.7061
EEF1G	2489.82	2380.92	0.169056	0.165125	-0.033939	0.256335	-0.299004	0.4605	0.5395	0.6049	0.3951
B3GAT3	39.7524	39.9737	0.476553	0.444194	-0.101448	0.217844	-0.40213	0.309	0.691	0.7226	0.2774
UBXN1	136.468	133.351	0.393957	0.451881	0.197906	0.556536	-0.126347	0.8429	0.1571	0.1783	0.8217
TTC9C	41.0221	37.7325	0.696883	0.783653	0.169297	0.507838	-0.124503	0.8396	0.1604	0.191	0.809
TMEM179B	123.069	115.979	0.488645	0.544987	0.157437	0.456422	-0.139766	0.8017	0.1983	0.1904	0.8096
NXF1	43.386	42.3807	0.618175	0.545791	-0.179665	0.205556	-0.514669	0.2306	0.7694	0.8141	0.1859
WDR74	69.7688	65.774	0.494312	0.533524	0.11013	0.414956	-0.191954	0.7303	0.2697	0.2813	0.7187
SLC3A2	427.967	426.522	0.71207	0.606477	-0.231566	0.016273	-0.502423	0.0611	0.9389	0.9417	0.0583
INTS3	8.11393	8.21407	0.81316	0.77704	-0.065551	0.245021	-0.374382	0.3705	0.6295	0.6528	0.3472
NAA40	6.28561	6.97542	0.918223	0.964471	0.070893	0.382066	-0.248802	0.6288	0.3712	0.3627	0.6373
COX8A	470.787	482.363	0.325772	0.330847	0.0223	0.321431	-0.270151	0.5507	0.4493	0.4722	0.5278
STIP1	266.6	254.118	0.274065	0.320137	0.224175	0.543739	-0.141141	0.8464	0.1536	0.161	0.839
TRPT1	51.7004	49.589	0.657986	0.735486	0.160641	0.483337	-0.151181	0.8059	0.1941	0.2027	0.7973
NUDT22	30.5991	28.1637	0.799501	0.683294	-0.226595	0.104775	-0.536445	0.1333	0.8667	0.8854	0.1146
PPP1R14B	8.43286	8.37686	1.04219	1.28624	0.303552	0.627431	-0.02478	0.936	0.064	0.0572	0.9428
BAD	53.0087	49.8555	0.542922	0.584292	0.105944	0.4558	-0.275424	0.6766	0.3234	0.3414	0.6586
ARL2	121.417	117.936	0.340543	0.394277	0.211371	0.493405	-0.058327	0.9026	0.0974	0.1072	0.8928
CDCA5	36.366	32.4501	1.08771	1.2948	0.251428	0.600283	-0.095569	0.8851	0.1149	0.1182	0.8818
VPS51	9.3714	9.04733	0.979595	1.00769	0.040799	0.364511	-0.269013	0.5868	0.4132	0.419	0.581
SLC39A1	160.041	157.636	0.355038	0.333066	-0.092162	0.18596	-0.392438	0.2778	0.7222	0.7169	0.2831
ZNHIT2	7.98816	8.29964	0.984858	1.15926	0.235215	0.574381	-0.124715	0.8571	0.1429	0.1389	0.8611
FAU	755.727	757.827	0.220518	0.216971	-0.023395	0.293526	-0.339546	0.4522	0.5478	0.5696	0.4304
MRPL49	79.4869	76.9427	0.344407	0.424043	0.300094	0.614908	-0.01289	0.9438	0.0562	0.073	0.927
POLA2	19.3606	17.691	0.910086	1.04671	0.20179	0.526207	-0.098609	0.8685	0.1315	0.1482	0.8518
DPF2	64.7511	61.0605	0.398938	0.363553	-0.134	0.168485	-0.509065	0.2099	0.7901	0.7671	0.2329
JTB	16.2066	18.3427	1.00284	0.813941	-0.3011	0.023989	-0.598463	0.0646	0.9354	0.9473	0.0527
RNASEH2C	11.8466	11.2771	0.65825	0.687345	0.062398	0.346891	-0.231873	0.6345	0.3655	0.3797	0.6203
CFL1	914.134	945.083	0.186832	0.180037	-0.053447	0.368837	-0.467921	0.416	0.584	0.6187	0.3813
FIBP	112.556	104.877	0.412991	0.396039	-0.060467	0.266502	-0.381674	0.3916	0.6084	0.6481	0.3519
FOSL1	53.5506	53.16	0.745192	0.70922	-0.071377	0.232359	-0.358637	0.3687	0.6313	0.6707	0.3293
DRAP1	18.4628	18.2853	0.500408	0.551269	0.13965	0.512751	-0.20764	0.7586	0.2414	0.2757	0.7243
PGD	493.744	497.521	0.227899	0.230534	0.016584	0.28584	-0.264802	0.5374	0.4626	0.4818	0.5182
RAB1B	46.1574	41.5582	0.436809	0.449645	0.041782	0.402116	-0.268633	0.621	0.379	0.4342	0.5658
YIF1A	104.613	101.557	0.403825	0.463939	0.200205	0.482384	-0.092496	0.864	0.136	0.1432	0.8568
DPP3	46.3878	49.4026	0.448448	0.53732	0.260842	0.594733	-0.080941	0.8941	0.1059	0.1004	0.8996
CCS	26.9607	23.2802	0.833664	0.976828	0.228637	0.562533	-0.093565	0.8797	0.1203	0.1161	0.8839
RBM4	158.099	145.368	0.362899	0.413135	0.187043	0.461974	-0.118818	0.8296	0.1704	0.1445	0.8555
RCE1	9.09249	9.61772	1.16176	1.26402	0.121702	0.465783	-0.21958	0.7237	0.2763	0.281	0.719
CLCF1	14.6487	14.843	1.05051	1.10719	0.075823	0.427756	-0.301859	0.6154	0.3846	0.3832	0.6168
PPP1CA	244.287	229.758	0.245581	0.261968	0.093192	0.458401	-0.265917	0.6595	0.3405	0.3508	0.6492
UBAP2L	73.4802	76.8036	0.354783	0.339001	-0.065647	0.269616	-0.346699	0.395	0.605	0.6703	0.3297
C11orf72	12.6349	12.4692	0.554717	0.663538	0.258426	0.556811	-0.037632	0.926	0.074	0.0822	0.9178
NDUFV1	108.14	100.032	0.367043	0.344086	-0.093177	0.279055	-0.424664	0.3671	0.6329	0.7092	0.2908
C11orf24	43.7606	43.2894	0.503427	0.599848	0.252815	0.52528	-0.040851	0.9211	0.0789	0.0736	0.9264
PPP6R3	23.4568	23.7529	0.484361	0.492538	0.024153	0.378266	-0.294465	0.5712	0.4288	0.4698	0.5302
FADD	11.9894	13.2091	0.861541	0.74715	-0.205522	0.091713	-0.49219	0.1289	0.8711	0.8855	0.1145
PPFIA1	4.34199	4.31701	0.979561	1.15292	0.235083	0.567079	-0.104987	0.871	0.129	0.1173	0.8827
DHCR7	213.702	219.835	0.514608	0.495263	-0.055278	0.272624	-0.361655	0.4077	0.5923	0.63	0.37
FAM86C1	7.01195	5.76972	1.13456	1.33452	0.234184	0.572355	-0.099944	0.8759	0.1241	0.1132	0.8868
RNF121	17.3624	18.3445	0.690277	0.814848	0.239355	0.535587	-0.085803	0.8807	0.1193	0.1134	0.8866
NUMA1	17.4696	18.812	0.605804	0.525454	-0.205287	0.107595	-0.542453	0.1381	0.8619	0.8682	0.1318
APITD1	25.6723	27.3884	0.747222	0.669133	-0.159246	0.15049	-0.47275	0.1988	0.8012	0.8161	0.1839
ANAPC15	107.863	101.953	0.43579	0.497693	0.191622	0.51296	-0.131112	0.8414	0.1586	0.1809	0.8191
ADAR	20.5765	18.8936	0.517071	0.446345	-0.212204	0.082924	-0.493895	0.1214	0.8786	0.8931	0.1069
PAAF1	35.6636	36.7066	0.679232	0.604226	-0.168816	0.152691	-0.506174	0.1879	0.8121	0.806	0.194
PPME1	52.3529	54.6001	0.498703	0.537177	0.107219	0.441518	-0.237575	0.684	0.316	0.324	0.676
XRRA1	8.1053	7.8713	0.869974	0.841055	-0.048773	0.298832	-0.369954	0.4126	0.5874	0.6188	0.3812
SPCS2	93.0645	86.6337	0.323067	0.323026	-0.000183	0.273013	-0.272726	0.4981	0.5019	0.5136	0.4864
RPS3	1385.38	1261.14	0.15169	0.14473	-0.067758	0.277011	-0.41789	0.3812	0.6188	0.6516	0.3484
SHC1	106.666	108.238	0.340617	0.353305	0.052764	0.36279	-0.249749	0.6131	0.3869	0.4032	0.5968
TSKU	17.5217	16.9754	0.572487	0.66766	0.22187	0.548165	-0.106004	0.8607	0.1393	0.1455	0.8545
CLNS1A	251.975	245.24	0.349996	0.420678	0.265378	0.569574	-0.072773	0.9014	0.0986	0.0737	0.9263
RSF1	13.2587	14.1475	0.565672	0.680949	0.267582	0.554851	-0.061119	0.9052	0.0948	0.0787	0.9213
AAMDC	78.7802	87.455	0.763431	0.742278	-0.040538	0.269368	-0.33403	0.4169	0.5831	0.6105	0.3895
NDUFC2	84.6513	86.2117	0.264272	0.236519	-0.160069	0.18059	-0.500834	0.2162	0.7838	0.8072	0.1928
ADAM15	49.1963	50.2945	0.485729	0.459012	-0.081621	0.311921	-0.419976	0.38	0.62	0.6721	0.3279
PRCP	92.8499	92.8296	0.503087	0.506705	0.010337	0.294002	-0.323898	0.4897	0.5103	0.5071	0.4929
CCDC90B	46.028	46.6295	0.367837	0.403463	0.133372	0.455701	-0.176412	0.7621	0.2379	0.2576	0.7424
TMEM126B	120.856	116.689	0.437473	0.512809	0.229229	0.556827	-0.088093	0.8851	0.1149	0.1282	0.8718
SYTL2	47.7231	45.8263	0.713341	0.683069	-0.062561	0.256382	-0.348871	0.3915	0.6085	0.6618	0.3382
DPM3	37.5246	42.3084	1.073	1.16758	0.121868	0.456631	-0.212929	0.7189	0.2811	0.2848	0.7152
TMEM135	6.75811	7.66242	0.935796	0.823078	-0.185166	0.113647	-0.507424	0.151	0.849	0.8565	0.1435
KRTCAP2	243.461	227.223	0.379165	0.371699	-0.028692	0.293263	-0.347702	0.4414	0.5586	0.5908	0.4092
THBS3	28.9035	30.9009	0.77555	0.880343	0.182846	0.486809	-0.139231	0.8192	0.1808	0.1776	0.8224
MTX1	57.6842	55.4735	0.435508	0.467337	0.101763	0.414747	-0.195808	0.7213	0.2787	0.2942	0.7058
MED17	15.0481	13.9663	0.962303	0.917295	-0.069105	0.249247	-0.391667	0.3638	0.6362	0.6509	0.3491
GBA	42.3015	38.4535	0.606513	0.613835	0.017312	0.340842	-0.290628	0.5554	0.4446	0.4837	0.5163
MRE11A	8.02754	7.65943	1.06073	1.22111	0.203126	0.509924	-0.130849	0.841	0.159	0.1484	0.8516
AMOTL1	6.54232	6.31528	0.688997	0.711682	0.046735	0.383173	-0.274551	0.5994	0.4006	0.4281	0.5719
SCAMP3	93.6415	99.2501	0.355328	0.406158	0.192889	0.550038	-0.115881	0.8511	0.1489	0.1592	0.8408
ENDOD1	19.6776	18.6488	0.694412	0.776739	0.161638	0.475416	-0.149406	0.8024	0.1976	0.2011	0.7989
RUSC1	26.5671	26.1253	0.603043	0.607214	0.009944	0.333226	-0.305311	0.5219	0.4781	0.4981	0.5019
DCUN1D5	14.0334	12.7861	0.379582	0.373717	-0.022466	0.29595	-0.329963	0.4553	0.5447	0.5619	0.4381
MSANTD4	20.1238	22.6604	0.616377	0.633363	0.039218	0.377516	-0.309699	0.5555	0.4445	0.4416	0.5584
AASDHPPT	110.259	104.154	0.429358	0.385829	-0.154219	0.198866	-0.485084	0.2382	0.7618	0.785	0.215
CUL5	7.19833	7.38519	0.714617	0.751917	0.073403	0.369813	-0.238075	0.6324	0.3676	0.3594	0.6406
DDX10	26.6064	30.8159	0.804712	0.671837	-0.260362	0.052359	-0.58977	0.0835	0.9165	0.9209	0.0791
MSTO1	25.1217	28.2888	0.741912	0.730005	-0.023342	0.309414	-0.356761	0.4345	0.5655	0.5615	0.4385
RDX	61.7593	68.2108	0.374802	0.351995	-0.090574	0.209608	-0.373834	0.3168	0.6832	0.712	0.288
PPP2R1B	32.9361	34.9218	0.583318	0.611853	0.068903	0.420643	-0.233139	0.666	0.334	0.3778	0.6222
DAP3	104.195	102.749	0.381956	0.326619	-0.225795	0.124027	-0.53818	0.1436	0.8564	0.8851	0.1149
ALG9	9.87408	9.43888	0.826496	0.71335	-0.212399	0.09412	-0.567909	0.1193	0.8807	0.8691	0.1309
DLAT	38.2304	38.71	0.4782	0.496727	0.054839	0.374513	-0.231794	0.6425	0.3575	0.4006	0.5994
SDHD	123.927	114.374	0.362299	0.414807	0.195259	0.46214	-0.120467	0.8412	0.1588	0.1485	0.8515
PTS	88.7889	101.409	0.435533	0.43558	0.000158	0.330542	-0.403357	0.4679	0.5321	0.5218	0.4782
NCAM1	5.80875	5.55386	0.975034	1.07942	0.146728	0.450397	-0.166676	0.7773	0.2227	0.224	0.776
USP28	7.60162	8.06659	1.17715	1.05688	-0.155485	0.170815	-0.463265	0.2358	0.7642	0.798	0.202
RIT1	17.6006	19.1572	0.776715	0.774339	-0.00442	0.295475	-0.281453	0.5067	0.4933	0.5371	0.4629
RBM7	38.7779	40.6703	0.486462	0.471417	-0.045323	0.256625	-0.363152	0.3991	0.6009	0.6195	0.3805
REXO2	306.884	324.187	0.263956	0.268449	0.024352	0.322844	-0.262606	0.5541	0.4459	0.456	0.544
BUD13	20.2002	19.4401	0.791571	0.868582	0.133943	0.455206	-0.212612	0.7366	0.2634	0.2642	0.7358
PCSK7	17.2702	17.1952	0.681952	0.696682	0.030829	0.343477	-0.235063	0.6045	0.3955	0.4453	0.5547
RNF214	6.51523	6.85803	0.906376	0.920535	0.022363	0.334106	-0.292745	0.5364	0.4636	0.4657	0.5343
FXYD6	120.779	134.713	0.408825	0.376979	-0.116999	0.17948	-0.517807	0.2279	0.7721	0.7429	0.2571
UBE4A	16.4885	15.0694	0.524246	0.486566	-0.107608	0.243307	-0.429885	0.3117	0.6883	0.7244	0.2756
ATP5L	132.835	121.131	0.316388	0.368692	0.220725	0.526474	-0.107545	0.865	0.135	0.1056	0.8944
TMEM25	15.0528	14.9246	0.861307	1.01122	0.231499	0.580006	-0.114322	0.8661	0.1339	0.1258	0.8742
IFT46	23.7231	23.882	0.832406	0.912834	0.133065	0.468561	-0.200495	0.7441	0.2559	0.2591	0.7409
SSR2	639.563	593.338	0.264944	0.231536	-0.194449	0.133105	-0.492179	0.1702	0.8298	0.8528	0.1472
UBQLN4	5.28037	4.89633	1.00333	1.0635	0.084028	0.405441	-0.224773	0.6743	0.3257	0.3359	0.6641
TRAPPC4	113.157	109.447	0.358607	0.40656	0.181066	0.510241	-0.161265	0.8021	0.1979	0.2013	0.7987
LAMTOR2	75.7846	68.0287	0.462741	0.507186	0.132311	0.428972	-0.135133	0.8109	0.1891	0.2395	0.7605
HMBS	68.754	64.8491	0.585669	0.609775	0.058191	0.368723	-0.251452	0.625	0.375	0.3969	0.6031
DPAGT1	50.1709	53.2808	0.626368	0.635067	0.019898	0.320912	-0.292344	0.5272	0.4728	0.4807	0.5193
RNF26	44.9897	42.9885	0.629038	0.662462	0.07469	0.390627	-0.245243	0.647	0.353	0.37	0.63
SLC25A44	12.7681	14.5991	0.84202	0.717094	-0.231692	0.067234	-0.551225	0.0996	0.9004	0.8963	0.1037
MIR100HG	12.4534	15.1749	1.11626	0.983522	-0.182644	0.153724	-0.533273	0.1804	0.8196	0.8332	0.1668
SMG5	7.38141	7.39894	0.747406	0.916383	0.294059	0.634331	-0.025078	0.9339	0.0661	0.0696	0.9304
VWA5A	16.8492	17.8487	1.14661	1.09947	-0.060561	0.248618	-0.383504	0.3669	0.6331	0.6297	0.3703
SIAE	17.2323	20.5489	0.941463	0.842491	-0.160243	0.151944	-0.491444	0.1873	0.8127	0.8034	0.1966
FEZ1	97.6512	90.6505	0.418365	0.401484	-0.059421	0.335354	-0.394173	0.4308	0.5692	0.6354	0.3646
EI24	46.9401	50.7619	0.589863	0.540894	-0.125035	0.239914	-0.44022	0.3035	0.6965	0.7403	0.2597
STT3A	98.3212	95.8035	0.281202	0.294631	0.0673	0.391689	-0.24488	0.6517	0.3483	0.3749	0.6251
RPUSD4	24.9534	24.7727	0.716207	0.806574	0.171431	0.501819	-0.132327	0.8304	0.1696	0.1945	0.8055
SRPR	50.404	54.0985	0.513597	0.472653	-0.119856	0.255965	-0.430541	0.3276	0.6724	0.7598	0.2402
GPATCH4	34.844	33.7486	0.615265	0.627109	0.027509	0.348105	-0.274006	0.5816	0.4184	0.4581	0.5419
NFRKB	6.26904	5.80926	0.866548	0.833542	-0.056024	0.25255	-0.361604	0.3876	0.6124	0.6254	0.3746
SNX19	10.2743	11.0781	0.745697	0.725866	-0.038886	0.279831	-0.376124	0.3996	0.6004	0.6019	0.3981
JAM3	64.7686	64.6463	0.438025	0.38951	-0.169351	0.145723	-0.448166	0.1993	0.8007	0.846	0.154
NCAPD3	6.43011	6.60809	1.08125	1.36273	0.333796	0.631603	-0.021129	0.9379	0.0621	0.0532	0.9468
VPS26B	5.62993	5.70985	1.12665	1.2333	0.130472	0.477572	-0.183014	0.7723	0.2277	0.2515	0.7485
ACAD8	21.1154	20.8152	0.851551	1.03399	0.280064	0.589059	-0.027955	0.932	0.068	0.071	0.929
ISG20L2	19.6813	18.6808	0.747302	0.730479	-0.032848	0.328798	-0.341342	0.4844	0.5156	0.5776	0.4224
CCDC77	13.6827	12.8662	1.23063	1.21172	-0.022336	0.312971	-0.36239	0.4524	0.5476	0.5434	0.4566
MRPL24	82.2082	77.9098	0.433849	0.507274	0.225571	0.514127	-0.095227	0.871	0.129	0.1118	0.8882
RAD52	6.24973	5.55142	1.01629	0.984316	-0.046111	0.265068	-0.324665	0.4434	0.5566	0.6235	0.3765
HDGF	26.5828	28.4412	0.451935	0.470379	0.057709	0.404611	-0.255051	0.6347	0.3653	0.4025	0.5975
EXOSC10	72.1842	66.4859	0.463485	0.430903	-0.105161	0.204489	-0.401871	0.2897	0.7103	0.7319	0.2681
C12orf5	17.3903	18.2727	0.650999	0.61695	-0.077502	0.203006	-0.416972	0.3182	0.6818	0.6885	0.3115
MRPL51	375.741	340.758	0.2755	0.281921	0.03324	0.325546	-0.260937	0.5683	0.4317	0.4485	0.5515
NOP2	56.582	55.456	0.533718	0.537447	0.010043	0.324636	-0.288055	0.5338	0.4662	0.4967	0.5033
COPS7A	50.9526	51.3543	0.633691	0.539208	-0.232938	0.11883	-0.550114	0.1407	0.8593	0.8829	0.1171
MLF2	320.04	314.415	0.232162	0.212769	-0.125846	0.214352	-0.462445	0.2727	0.7273	0.7618	0.2382
P3H3	4.69239	4.91842	1.21491	1.07991	-0.169942	0.150518	-0.513901	0.18	0.82	0.8205	0.1795
TPI1	1414.4	1368.02	0.210475	0.206144	-0.030002	0.455905	-0.38013	0.4687	0.5313	0.5896	0.4104
SPSB2	8.02281	7.71812	1.13858	1.02668	-0.149247	0.225034	-0.469031	0.2737	0.7263	0.7773	0.2227
ENO2	73.187	73.2242	0.604501	0.71771	0.247658	0.635992	-0.16006	0.8488	0.1512	0.1561	0.8439
C12orf57	65.4589	69.573	0.525692	0.53427	0.023352	0.336641	-0.279863	0.5432	0.4568	0.4758	0.5242
PHB2	333.859	296.981	0.20406	0.261211	0.356219	0.663661	-0.019169	0.9417	0.0583	0.0345	0.9655
NECAP1	30.183	31.1331	0.712665	0.757672	0.08835	0.401978	-0.225571	0.6762	0.3238	0.3332	0.6668
MTOR	4.63747	4.57905	0.905849	1.00936	0.156099	0.448983	-0.160735	0.7862	0.2138	0.2064	0.7936
MFAP5	21.5649	16.397	1.16594	0.996971	-0.225869	0.173561	-0.495696	0.192	0.808	0.8737	0.1263
GABARAPL1	40.1281	40.3142	0.771824	0.739531	-0.061661	0.244417	-0.364045	0.3683	0.6317	0.6511	0.3489
YBX3	14.8135	15.4677	0.838596	0.702877	-0.254703	0.102003	-0.581002	0.1263	0.8737	0.9127	0.0873
DDX47	87.3007	93.3404	0.478252	0.444158	-0.106698	0.206074	-0.414953	0.2949	0.7051	0.7341	0.2659
EMP1	35.2697	34.946	0.692992	0.595127	-0.21964	0.102418	-0.515114	0.126	0.874	0.8972	0.1028
WBP11	22.1708	21.6168	0.440853	0.4418	0.003097	0.332447	-0.294511	0.5258	0.4742	0.5201	0.4799
ARHGDIB	17.6282	19.587	1.07078	1.22303	0.191806	0.528275	-0.240826	0.775	0.225	0.1761	0.8239
STRAP	598.951	635.099	0.225231	0.174377	-0.369191	0.017487	-0.684706	0.0587	0.9413	0.9707	0.0293
ETNK1	51.418	54.4906	0.356614	0.407386	0.192033	0.526367	-0.145755	0.8251	0.1749	0.1804	0.8196
KRAS	5.82977	6.46144	0.983372	0.827966	-0.248167	0.053588	-0.562828	0.0887	0.9113	0.9149	0.0851
TM7SF3	8.75834	8.99651	0.951724	0.952796	0.001625	0.324858	-0.301011	0.5266	0.4734	0.5109	0.4891
MED21	43.0037	46.7867	0.546758	0.566894	0.052177	0.409147	-0.283616	0.6046	0.3954	0.4173	0.5827
MRPS35	170.157	183.403	0.286833	0.280425	-0.032595	0.295402	-0.385984	0.4089	0.5911	0.5971	0.4029
CCDC91	8.51782	7.89138	1.13914	1.32473	0.217753	0.568348	-0.112938	0.8655	0.1345	0.1383	0.8617
ERGIC2	109.203	105.441	0.412111	0.468867	0.186145	0.514002	-0.131574	0.837	0.163	0.1756	0.8244
CAPRIN2	6.20064	5.85328	0.983235	1.02164	0.055274	0.375112	-0.245157	0.6327	0.3673	0.3931	0.6069
LINC00941	12.4688	11.4684	1.13124	1.03652	-0.12616	0.209878	-0.444872	0.271	0.729	0.7463	0.2537
DDX11	9.14888	9.69225	1.05316	0.910809	-0.209504	0.123982	-0.498652	0.1614	0.8386	0.8732	0.1268
UBIAD1	14.457	16.0117	0.699317	0.777379	0.152672	0.443493	-0.168496	0.7688	0.2312	0.221	0.779
DNM1L	48.1326	51.6728	0.483138	0.422138	-0.194722	0.183626	-0.512298	0.2049	0.7951	0.8465	0.1535
YARS2	37.1635	35.7838	0.527212	0.503413	-0.066643	0.259434	-0.39867	0.3673	0.6327	0.6506	0.3494
YAF2	4.97793	5.06792	1.10601	1.03961	-0.089313	0.228541	-0.384776	0.3332	0.6668	0.7005	0.2995
PPHLN1	99.277	98.2909	0.393958	0.420776	0.09501	0.430737	-0.248832	0.6745	0.3255	0.3336	0.6664
ARID2	5.2147	5.73677	0.746257	0.794903	0.091108	0.399373	-0.204244	0.7008	0.2992	0.3142	0.6858
SCAF11	10.0304	10.9785	0.76421	0.725241	-0.07551	0.230398	-0.412288	0.3241	0.6759	0.6772	0.3228
HDAC7	5.3859	5.34797	0.967762	0.993414	0.037743	0.357494	-0.268343	0.6001	0.3999	0.4357	0.5643
PFKM	45.3655	45.4667	0.534422	0.562738	0.074485	0.356896	-0.260294	0.6196	0.3804	0.3634	0.6366
KANSL2	31.705	29.5942	0.732696	0.696022	-0.074082	0.23978	-0.397118	0.3497	0.6503	0.6624	0.3376
ARF3	12.426	12.4428	0.548629	0.550504	0.004922	0.320975	-0.326358	0.4988	0.5012	0.5095	0.4905
PRKAG1	73.0676	73.7613	0.596685	0.610974	0.03414	0.327907	-0.257533	0.5734	0.4266	0.4448	0.5552
LMBR1L	13.782	14.8526	1.02381	0.945092	-0.115413	0.21701	-0.412026	0.3071	0.6929	0.7515	0.2485
TUBA1B	3125.62	3307.06	0.686969	0.601837	-0.19087	0.08649	-0.487194	0.1271	0.8729	0.8646	0.1354
SPATS2	17.8278	16.9085	0.723721	0.702998	-0.041913	0.342773	-0.360763	0.4467	0.5533	0.5989	0.4011
MCRS1	71.7902	66.7339	0.368587	0.434211	0.236394	0.56208	-0.079604	0.891	0.109	0.1209	0.8791
TMBIM6	476.083	450.552	0.245893	0.220557	-0.156878	0.158887	-0.487353	0.204	0.796	0.8086	0.1914
SLC11A2	19.6036	21.1887	0.74668	0.821313	0.137443	0.445069	-0.172557	0.7664	0.2336	0.2432	0.7568
CSRNP2	4.85648	4.40716	1.16177	1.24084	0.094996	0.403364	-0.239876	0.6564	0.3436	0.3152	0.6848
KRT18	1116.85	1191.19	0.751381	0.858512	0.192293	0.492628	-0.099626	0.8634	0.1366	0.147	0.853
EIF4B	179.879	186.321	0.383895	0.360432	-0.090988	0.175167	-0.359062	0.287	0.713	0.74	0.26
SPRYD3	15.6939	13.9335	0.820862	0.932813	0.184448	0.489206	-0.113667	0.8476	0.1524	0.1595	0.8405
DUSP23	47.7336	49.0857	0.687951	0.781911	0.184699	0.491467	-0.125772	0.8291	0.1709	0.1692	0.8308
PFDN5	329.362	315.933	0.304862	0.304116	-0.003537	0.318204	-0.317624	0.494	0.506	0.5315	0.4685
PRR13	151.21	142.537	0.312313	0.335455	0.103127	0.422443	-0.243884	0.6745	0.3255	0.3168	0.6832
PCBP2	56.9879	55.2424	0.426169	0.373762	-0.189305	0.160403	-0.48262	0.2	0.8	0.8581	0.1419
TARBP2	48.9824	45.0933	0.441612	0.483319	0.130197	0.436115	-0.172651	0.7626	0.2374	0.2489	0.7511
CBX5	113.531	117.894	0.361295	0.359557	-0.006954	0.270082	-0.268229	0.4932	0.5068	0.5418	0.4582
HNRNPA1	2048.61	1893.13	0.227125	0.258092	0.184396	0.486049	-0.121619	0.8395	0.1605	0.1627	0.8373
COPZ1	230.318	213.924	0.284656	0.292706	0.040233	0.326105	-0.266972	0.5754	0.4246	0.4334	0.5666
CD63	1265.65	1323.6	0.283052	0.244523	-0.211097	0.07232	-0.479956	0.1024	0.8976	0.9201	0.0799
ORMDL2	33.0357	34.7587	0.630331	0.661864	0.070425	0.364001	-0.287548	0.5893	0.4107	0.3782	0.6218
CDK2	46.2925	50.9162	0.70287	0.764765	0.121759	0.4151	-0.245396	0.6701	0.3299	0.2893	0.7107
RAB5B	7.27624	7.81917	0.766918	0.800476	0.061785	0.335097	-0.223019	0.6317	0.3683	0.3631	0.6369
PA2G4	212.664	204.673	0.3196	0.297847	-0.101697	0.220813	-0.433782	0.3046	0.6954	0.7124	0.2876
NABP2	43.1277	42.4357	0.458908	0.431578	-0.088582	0.284966	-0.4174	0.3713	0.6287	0.6726	0.3274
ANKRD52	7.34408	7.52429	0.556072	0.506622	-0.134361	0.186324	-0.464753	0.2373	0.7627	0.7849	0.2151
CS	101.405	96.1712	0.33919	0.34596	0.028514	0.31135	-0.290249	0.5269	0.4731	0.4503	0.5497
ATP5B	1063.93	1027.12	0.204167	0.191544	-0.092073	0.241643	-0.394655	0.3389	0.6611	0.7093	0.2907
MARS	285.944	286.242	0.606271	0.560591	-0.113015	0.0952	-0.333395	0.184	0.816	0.8277	0.1723
METTL1	39.2608	42.6375	0.755197	0.6755	-0.160899	0.15565	-0.546247	0.193	0.807	0.7947	0.2053
METTL21B	8.4579	8.73968	1.23577	1.15604	-0.09622	0.23163	-0.445872	0.3072	0.6928	0.6932	0.3068
TSFM	32.1832	31.9694	0.551977	0.556889	0.012781	0.349977	-0.300648	0.5457	0.4543	0.4951	0.5049
DCAF8	22.0009	21.9452	0.599704	0.580823	-0.046153	0.32484	-0.409518	0.4154	0.5846	0.6106	0.3894
USP15	13.3287	13.9926	0.928144	0.897948	-0.047716	0.237089	-0.355327	0.3813	0.6187	0.6266	0.3734
PEX19	41.5432	45.617	0.491359	0.532409	0.115757	0.418174	-0.179819	0.7478	0.2522	0.2713	0.7287
GNS	40.9256	45.4065	0.576139	0.535165	-0.106435	0.20757	-0.394484	0.2836	0.7164	0.7508	0.2492
LOC100129940	16.08	17.4126	0.812643	0.770587	-0.076664	0.237258	-0.390189	0.3486	0.6514	0.6841	0.3159
LLPH	84.6485	82.7379	0.495811	0.510357	0.041717	0.361571	-0.273517	0.5883	0.4117	0.4333	0.5667
TMBIM4	42.8062	41.3422	0.828364	0.837598	0.015994	0.342399	-0.310192	0.5323	0.4677	0.489	0.511
CPSF6	36.0617	33.6794	0.362753	0.355271	-0.030067	0.293161	-0.332733	0.4505	0.5495	0.5919	0.4081
CNOT2	47.7493	53.2214	0.439686	0.438326	-0.004469	0.297326	-0.322028	0.4759	0.5241	0.5409	0.4591
TBC1D15	8.73325	8.03779	1.00821	0.903737	-0.15782	0.149129	-0.50475	0.1858	0.8142	0.7982	0.2018
ATXN7L3B	72.9771	66.9855	0.464975	0.469815	0.014941	0.321356	-0.309145	0.5314	0.4686	0.4947	0.5053
KRR1	32.076	29.7571	0.488477	0.529088	0.115217	0.420554	-0.165908	0.7606	0.2394	0.2632	0.7368
NAP1L1	274.008	274.78	0.276089	0.228578	-0.272444	0.054953	-0.608714	0.0834	0.9166	0.9311	0.0689
BBS10	9.80491	9.99172	1.19627	1.13986	-0.069686	0.226638	-0.383783	0.3439	0.6561	0.6602	0.3398
PFDN2	220.298	228.378	0.393443	0.424415	0.109321	0.414652	-0.15676	0.7752	0.2248	0.2761	0.7239
POC1B	18.0725	16.374	0.918678	1.05863	0.204564	0.509965	-0.080332	0.8901	0.1099	0.1231	0.8769
DEDD	27.7461	30.1672	0.673296	0.573673	-0.231012	0.069497	-0.524293	0.1018	0.8982	0.9093	0.0907
NUDT4	10.4016	10.8826	0.916206	1.09919	0.2627	0.560491	-0.049885	0.9166	0.0834	0.0909	0.9091
MRPL42	75.009	74.0053	0.386116	0.410798	0.089396	0.389996	-0.222338	0.6809	0.3191	0.3314	0.6686
NDUFS2	158.801	153.62	0.280447	0.273419	-0.036614	0.258935	-0.34195	0.4277	0.5723	0.6087	0.3913
NDUFA12	355.406	350.286	0.362596	0.316223	-0.197424	0.168234	-0.514422	0.1956	0.8044	0.8496	0.1504
VEZT	34.536	31.6576	0.547789	0.550382	0.006813	0.281913	-0.275934	0.521	0.479	0.5099	0.4901
METAP2	105.564	103.121	0.342812	0.375146	0.130035	0.395995	-0.150074	0.7692	0.2308	0.2262	0.7738
SNRPF	117.173	115.017	0.404633	0.409728	0.018051	0.351909	-0.288154	0.5657	0.4343	0.4879	0.5121
SLC25A3	1498.81	1604.68	0.187623	0.183805	-0.029664	0.269992	-0.307494	0.4442	0.5558	0.5945	0.4055
ACTR6	35.3899	36.6417	0.849441	0.732852	-0.212993	0.117285	-0.553702	0.1423	0.8577	0.8547	0.1453
SCYL2	14.9895	15.7373	0.866428	0.703823	-0.299867	0.051486	-0.642995	0.082	0.918	0.9346	0.0654
SDHC	51.1212	55.3176	0.392744	0.359587	-0.12725	0.215306	-0.432937	0.2708	0.7292	0.771	0.229
CCDC53	44.8349	45.5059	0.658733	0.671273	0.027206	0.362503	-0.307442	0.5511	0.4489	0.4758	0.5242
TXNRD1	317.667	316.622	0.598993	0.607383	0.020066	0.33851	-0.319607	0.5315	0.4685	0.4901	0.5099
C12orf45	71.8708	73.1532	0.672759	0.69887	0.054934	0.353039	-0.238265	0.626	0.374	0.3965	0.6035
CKAP4	42.7123	41.8485	0.4875	0.497868	0.030361	0.360459	-0.255964	0.6064	0.3936	0.4518	0.5482
CRY1	12.1588	13.1716	1.09115	0.983741	-0.149494	0.165819	-0.479247	0.2126	0.7874	0.8006	0.1994
PRDM4	6.48789	6.69844	1.0469	1.0876	0.05502	0.380332	-0.265627	0.6149	0.3851	0.399	0.601
SSH1	7.65936	7.92596	0.793814	0.766766	-0.050015	0.28505	-0.36626	0.4138	0.5862	0.6276	0.3724
MVK	13.8831	15.7869	1.08505	0.921668	-0.235447	0.073226	-0.549002	0.109	0.891	0.8987	0.1013
TCHP	9.3415	11.7229	1.10859	1.02256	-0.116541	0.222647	-0.44827	0.2847	0.7153	0.7498	0.2502
ANAPC7	61.4976	67.4174	0.483522	0.432435	-0.161097	0.156803	-0.480687	0.2026	0.7974	0.8256	0.1744
ARPC3	740.015	769.264	0.214478	0.232364	0.115558	0.389173	-0.174643	0.7367	0.2633	0.2549	0.7451
BRAP	18.1653	19.5973	0.704802	0.717512	0.025785	0.337077	-0.308594	0.5325	0.4675	0.4593	0.5407
SLC8B1	5.31783	6.44345	1.23393	1.22937	-0.005336	0.304573	-0.343452	0.4521	0.5479	0.5179	0.4821
RBM19	11.2433	13.6056	0.841776	0.676887	-0.314521	0.011062	-0.713864	0.0558	0.9442	0.9566	0.0434
FBXW8	5.16244	5.58091	1.2221	1.00794	-0.277954	0.044731	-0.617473	0.074	0.926	0.9227	0.0773
RFC5	40.8909	35.8379	0.832679	1.00452	0.270679	0.593181	-0.033811	0.9294	0.0706	0.0828	0.9172
SUDS3	7.35846	6.43889	0.985831	0.897514	-0.135407	0.176777	-0.444208	0.2302	0.7698	0.788	0.212
PRKAB1	41.6666	45.4821	0.594953	0.570555	-0.06041	0.308009	-0.400857	0.4064	0.5936	0.635	0.365
GCN1L1	9.43462	9.40093	0.600408	0.505502	-0.248228	0.056154	-0.566216	0.0855	0.9145	0.9143	0.0857
RPLP0	3317.39	3193.18	0.14998	0.160401	0.096912	0.375129	-0.193928	0.7011	0.2989	0.299	0.701
PXN	20.9747	21.5429	0.473819	0.480535	0.020303	0.278905	-0.245352	0.5429	0.4571	0.4721	0.5279
COX6A1	579.653	552.418	0.255033	0.253834	-0.006796	0.296954	-0.308917	0.5015	0.4985	0.5348	0.4652
RNF10	14.7061	13.4291	0.809362	0.691388	-0.227289	0.100459	-0.511292	0.1354	0.8646	0.8964	0.1036
C12orf43	12.2962	10.913	0.919363	0.882432	-0.05915	0.263912	-0.348561	0.4229	0.5771	0.6394	0.3606
RNF34	54.8722	54.1275	0.58418	0.646175	0.145513	0.46671	-0.163522	0.7785	0.2215	0.2375	0.7625
PSMD9	82.9115	80.4008	0.319059	0.348493	0.127305	0.448651	-0.182452	0.7472	0.2528	0.271	0.729
DIABLO	117.9	129.492	0.34668	0.306099	-0.179609	0.127863	-0.461405	0.1758	0.8242	0.8631	0.1369
VPS33A	47.2919	45.2831	0.538473	0.524528	-0.037854	0.291861	-0.348564	0.4401	0.5599	0.5947	0.4053
RSRC2	59.0877	52.8453	0.378277	0.428898	0.181188	0.499259	-0.107271	0.8504	0.1496	0.1699	0.8301
OGFOD2	9.41891	9.58844	1.01301	0.972527	-0.058845	0.262977	-0.362495	0.3891	0.6109	0.6376	0.3624
ARL6IP4	121.549	125.561	0.337075	0.310672	-0.117678	0.207601	-0.426417	0.2749	0.7251	0.7517	0.2483
SBNO1	19.6041	19.2508	0.431658	0.355443	-0.280272	0.008523	-0.577502	0.0554	0.9446	0.9494	0.0506
SNRNP35	27.1159	25.3383	0.813324	0.998506	0.29594	0.629025	-0.050818	0.9201	0.0799	0.0714	0.9286
TMED2	460.841	475.405	0.25565	0.225947	-0.178185	0.155044	-0.464532	0.194	0.806	0.8464	0.1536
EIF2B1	96.4879	100.754	0.4635	0.356638	-0.378106	0.026758	-0.695	0.0618	0.9382	0.9657	0.0343
UBC	1559.54	1719.45	0.356916	0.299478	-0.253136	0.030312	-0.50422	0.069	0.931	0.9596	0.0404
ATF6	16.1894	15.7198	0.571032	0.640023	0.164553	0.510855	-0.165972	0.7955	0.2045	0.2141	0.7859
RAN	672.13	611.079	0.249455	0.233226	-0.097051	0.213989	-0.39071	0.3047	0.6953	0.7215	0.2785
ZNF84	10.3049	10.8508	1.00697	0.920516	-0.129512	0.210601	-0.414033	0.2848	0.7152	0.788	0.212
ZNF140	16.4342	15.379	0.814052	0.919184	0.175233	0.519477	-0.136269	0.8283	0.1717	0.1974	0.8026
ZNF268	12.1867	13.5248	1.01494	0.973559	-0.060055	0.235143	-0.405676	0.3353	0.6647	0.6308	0.3692
MPHOSPH8	7.44412	6.70034	0.718035	0.642841	-0.159594	0.229658	-0.483763	0.2706	0.7294	0.783	0.217
PSPC1	39.6751	38.8964	0.684832	0.697035	0.02548	0.351773	-0.281148	0.5725	0.4275	0.4706	0.5294
ZMYM2	4.72619	4.94442	0.913582	0.912555	-0.001622	0.308452	-0.31266	0.4871	0.5129	0.5184	0.4816
MRPL57	24.2116	23.0985	0.413453	0.487843	0.238693	0.518017	-0.053808	0.909	0.091	0.0814	0.9186
HSD17B7	90.2544	83.5345	0.753551	0.755752	0.004208	0.315597	-0.310248	0.5022	0.4978	0.4976	0.5024
ZDHHC20	9.08156	8.59434	0.759262	0.859235	0.178456	0.500997	-0.096845	0.8624	0.1376	0.1625	0.8375
SACS	5.65177	5.41082	0.687151	0.582923	-0.237322	0.094721	-0.555995	0.1177	0.8823	0.8951	0.1049
TNFRSF19	9.47651	9.52442	1.14832	1.1851	0.045486	0.377233	-0.298934	0.578	0.422	0.4101	0.5899
RPL21	2932.27	2733.77	0.143432	0.164884	0.201083	0.496043	-0.104486	0.8586	0.1414	0.1496	0.8504
GTF3A	217.356	213.747	0.324744	0.31593	-0.0397	0.290092	-0.390888	0.4219	0.5781	0.5998	0.4002
POLR1D	139.015	135.52	0.462535	0.453945	-0.027045	0.282075	-0.345459	0.4366	0.5634	0.5792	0.4208
PAN3	16.7176	18.4041	0.552029	0.502311	-0.136161	0.179163	-0.42185	0.2437	0.7563	0.8061	0.1939
POMP	200.813	199.07	0.207276	0.230303	0.151984	0.478102	-0.206114	0.7482	0.2518	0.246	0.754
USPL1	15.8295	16.4578	0.882906	0.72904	-0.276261	0.042136	-0.596614	0.077	0.923	0.9305	0.0695
HSPH1	15.4877	16.7529	0.715839	0.77215	0.109245	0.419002	-0.223317	0.691	0.309	0.3117	0.6883
N4BP2L2	44.2232	44.9198	0.612202	0.566301	-0.112439	0.136492	-0.385129	0.2143	0.7857	0.7849	0.2151
RFC3	56.0376	54.4242	0.935481	1.0896	0.220018	0.538847	-0.098263	0.866	0.134	0.1315	0.8685
SPG20	37.6449	34.0128	0.456198	0.478446	0.068697	0.371015	-0.226652	0.65	0.35	0.3649	0.6351
ALG5	90.9662	83.5652	0.480318	0.460205	-0.061712	0.243359	-0.370699	0.3694	0.6306	0.6563	0.3437
SUPT20H	52.3566	56.4131	0.482333	0.455178	-0.083598	0.248262	-0.40096	0.3393	0.6607	0.6887	0.3113
MGST3	85.9909	87.6397	0.403949	0.365422	-0.144612	0.140098	-0.431441	0.2156	0.7844	0.8236	0.1764
WBP4	15.6622	16.0724	0.767402	0.821631	0.098508	0.397695	-0.211183	0.6937	0.3063	0.3106	0.6894
KBTBD6	7.73566	8.64563	1.2055	0.983683	-0.293371	0.045332	-0.59739	0.0765	0.9235	0.9445	0.0555
TMCO1	39.2818	35.5108	0.341657	0.352675	0.045791	0.349463	-0.245703	0.6074	0.3926	0.4257	0.5743
NUFIP1	11.2639	10.1615	0.875749	0.939392	0.101209	0.414963	-0.205761	0.7105	0.2895	0.3091	0.6909
TPT1	420.711	458.192	0.296426	0.281982	-0.072069	0.232301	-0.353027	0.3639	0.6361	0.6846	0.3154
ZC3H13	18.968	19.2858	0.393708	0.403543	0.035597	0.342413	-0.298648	0.55	0.45	0.4457	0.5543
SUCLA2	111.525	110.099	0.376342	0.432958	0.202185	0.490552	-0.102703	0.8622	0.1378	0.1494	0.8506
MED4	79.8819	77.4194	0.417363	0.405755	-0.040694	0.295925	-0.332117	0.4577	0.5423	0.6052	0.3948
ITM2B	213.911	227.378	0.484401	0.451686	-0.100883	0.201101	-0.380795	0.3065	0.6935	0.7371	0.2629
RCBTB2	12.1519	11.2166	1.14532	1.18797	0.052752	0.386402	-0.290871	0.5857	0.4143	0.4149	0.5851
WDFY2	19.1474	18.1266	0.707587	0.738822	0.062319	0.367848	-0.233336	0.6394	0.3606	0.3873	0.6127
ALG11	11.947	10.8035	0.89568	0.953945	0.090922	0.413064	-0.229653	0.6804	0.3196	0.3324	0.6676
HNRNPA1L2	12.6957	14.2987	0.974767	0.954488	-0.03033	0.250105	-0.309834	0.4303	0.5697	0.5835	0.4165
SUGT1	100.503	101.614	0.421285	0.369928	-0.187553	0.116637	-0.463539	0.1575	0.8425	0.8664	0.1336
MZT1	70.0947	69.8748	0.800024	0.706484	-0.179386	0.13257	-0.462126	0.1811	0.8189	0.8549	0.1451
DIS3	11.6297	12.0959	0.719161	0.666773	-0.109118	0.185677	-0.423157	0.2524	0.7476	0.7355	0.2645
PIBF1	13.2853	13.6836	0.886615	0.943261	0.08935	0.389936	-0.215226	0.6817	0.3183	0.3218	0.6782
UCHL3	171.715	179.793	0.365469	0.382377	0.065249	0.386404	-0.269593	0.6175	0.3825	0.3981	0.6019
RNF219	20.2881	18.4546	0.819488	0.956845	0.223563	0.527746	-0.101405	0.8683	0.1317	0.1221	0.8779
SPRY2	16.4078	18.0261	1.01458	1.12255	0.145891	0.482496	-0.157473	0.7914	0.2086	0.2311	0.7689
PLOD1	84.6402	89.7825	0.445715	0.446872	0.003739	0.292362	-0.342178	0.4592	0.5408	0.5073	0.4927
MPZL1	18.6464	18.67	0.767094	0.648378	-0.242568	0.06624	-0.571056	0.0975	0.9025	0.9089	0.0911
DNAJC3	33.5744	37.4111	0.466798	0.386149	-0.273641	0.031151	-0.573236	0.0685	0.9315	0.9442	0.0558
ANKRD36BP1	25.3949	26.1257	0.845015	0.690115	-0.292141	0.016586	-0.632374	0.0593	0.9407	0.9443	0.0557
MBNL2	12.9871	12.2709	0.909376	0.776855	-0.227231	0.132282	-0.55916	0.1467	0.8533	0.8765	0.1235
UBAC2	57.1974	53.6103	0.420446	0.493903	0.232306	0.519314	-0.12813	0.8502	0.1498	0.1169	0.8831
TM9SF2	123.009	127.447	0.352015	0.362951	0.044138	0.319756	-0.259104	0.565	0.435	0.4128	0.5872
PCCA	22.7917	21.8907	0.935322	0.813184	-0.201881	0.108205	-0.534494	0.14	0.86	0.8616	0.1384
TPP2	15.009	14.7641	0.639137	0.640548	0.003183	0.307627	-0.331113	0.496	0.504	0.5157	0.4843
MIIP	21.6605	22.3979	0.737346	0.616344	-0.258606	0.08997	-0.556521	0.1159	0.8841	0.9143	0.0857
ARGLU1	80.9182	89.9194	0.384581	0.438469	0.189187	0.488428	-0.097542	0.8602	0.1398	0.1554	0.8446
ABHD13	9.7767	9.29615	0.820022	0.803958	-0.028544	0.290877	-0.346699	0.4524	0.5476	0.5744	0.4256
COL4A2	18.5155	16.8076	0.519213	0.587252	0.177655	0.525021	-0.08706	0.8738	0.1262	0.1614	0.8386
CARKD	19.7411	19.0203	0.717474	0.704965	-0.025376	0.330581	-0.338813	0.477	0.523	0.5641	0.4359
ARHGEF7	7.90371	8.74866	0.769797	0.780293	0.019538	0.314426	-0.287174	0.5322	0.4678	0.4829	0.5171
TFDP1	14.3674	13.9914	0.835851	1.02747	0.297782	0.600407	-0.038006	0.9265	0.0735	0.0669	0.9331
CDC16	12.2579	13.1929	0.998483	1.01309	0.020947	0.390091	-0.291643	0.5817	0.4183	0.4735	0.5265
TTC5	21.6876	20.2124	0.950443	0.925823	-0.037863	0.324354	-0.359694	0.4623	0.5377	0.5842	0.4158
KIFAP3	37.4334	36.2287	0.672048	0.716331	0.092062	0.410558	-0.209161	0.7062	0.2938	0.3193	0.6807
OSGEP	40.7776	43.3766	0.717614	0.748851	0.061471	0.362072	-0.24869	0.6216	0.3784	0.3764	0.6236
APEX1	386.216	372.166	0.256329	0.255887	-0.00249	0.296044	-0.31179	0.4857	0.5143	0.5152	0.4848
RNASE4	21.6525	21.7842	1.05136	1.2321	0.22886	0.567753	-0.095128	0.8772	0.1228	0.1309	0.8691
METTL17	70.7225	66.6114	0.521864	0.454296	-0.20004	0.099428	-0.481571	0.1389	0.8611	0.8874	0.1126
LINC00641	8.31946	7.82651	0.987129	1.20918	0.292717	0.630073	-0.000598	0.9498	0.0502	0.0581	0.9419
SUPT16H	84.9388	87.9352	0.384781	0.387256	0.009247	0.317252	-0.308669	0.4824	0.5176	0.5096	0.4904
DAD1	526.949	547.671	0.256414	0.249097	-0.041765	0.286958	-0.340979	0.432	0.568	0.6103	0.3897
RBM23	56.4605	49.5358	0.467064	0.51374	0.137418	0.48072	-0.196652	0.7513	0.2487	0.2634	0.7366
HAUS4	28.0504	25.2164	1.02441	0.979292	-0.06498	0.242732	-0.402614	0.3485	0.6515	0.6329	0.3671
PSMB5	679.284	704.243	0.237696	0.227734	-0.06177	0.24539	-0.367935	0.3802	0.6198	0.652	0.348
C14orf119	71.3105	69.0296	0.345756	0.369601	0.096212	0.392657	-0.223253	0.6818	0.3182	0.3236	0.6764
THTPA	13.5565	13.6903	1.01849	0.989203	-0.042091	0.286986	-0.368977	0.4186	0.5814	0.5858	0.4142
PRRC2C	27.235	24.6914	0.290505	0.31048	0.095935	0.419543	-0.209699	0.7048	0.2952	0.3243	0.6757
DHRS4	61.8723	62.056	0.49588	0.479645	-0.048025	0.286172	-0.363835	0.4236	0.5764	0.6292	0.3708
DHRS4L2	11.5924	10.5094	0.806812	0.915996	0.183109	0.518147	-0.155102	0.8106	0.1894	0.1923	0.8077
PSME2	219.224	217.384	0.356516	0.397803	0.158086	0.446617	-0.161238	0.7784	0.2216	0.1899	0.8101
IPO4	38.6696	39.0274	0.543438	0.520942	-0.060994	0.248825	-0.408298	0.3594	0.6406	0.6358	0.3642
TM9SF1	48.3008	49.9193	0.418841	0.381711	-0.133923	0.238162	-0.542528	0.2619	0.7381	0.7596	0.2404
NEDD8	404.238	423.004	0.341924	0.316088	-0.113351	0.208516	-0.394143	0.3017	0.6983	0.7472	0.2528
GMPR2	70.3266	64.1865	0.48699	0.572282	0.232832	0.57102	-0.098265	0.8778	0.1222	0.142	0.858
TINF2	46.1226	46.6763	0.590489	0.623282	0.077975	0.373514	-0.242217	0.6474	0.3526	0.3512	0.6488
RABGGTA	17.7417	18.2984	0.909955	0.839353	-0.116517	0.194951	-0.430566	0.2727	0.7273	0.7399	0.2601
SCFD1	99.4218	95.8741	0.451839	0.424693	-0.089387	0.25282	-0.438426	0.3397	0.6603	0.6895	0.3105
NUBPL	13.7189	14.6206	0.94221	1.05444	0.162355	0.474897	-0.154688	0.7966	0.2034	0.2086	0.7914
SRP54	113.772	113.02	0.39433	0.474084	0.265739	0.58488	-0.117313	0.8641	0.1359	0.1109	0.8891
PSMA6	652.714	607.458	0.223454	0.209141	-0.0955	0.223466	-0.387422	0.32	0.68	0.7219	0.2781
BRMS1L	18.4212	20.1527	0.903282	0.926733	0.036977	0.356989	-0.287454	0.577	0.423	0.4368	0.5632
PNN	56.1369	52.3529	0.414359	0.448782	0.115134	0.449067	-0.198363	0.739	0.261	0.2979	0.7021
PIGC	55.978	58.6241	0.656134	0.666675	0.022994	0.340045	-0.3017	0.5345	0.4655	0.4649	0.5351
PRPF39	28.4968	27.29	0.749516	0.807694	0.107848	0.42402	-0.188783	0.7278	0.2722	0.292	0.708
LRR1	33.7363	34.8665	0.908264	1.07213	0.239302	0.552883	-0.079258	0.8909	0.1091	0.1084	0.8916
RPL36AL	483.944	536.915	0.301154	0.278993	-0.110272	0.22438	-0.441367	0.2956	0.7044	0.7312	0.2688
NEMF	34.2385	33.5062	0.555422	0.499514	-0.153059	0.207173	-0.504297	0.2507	0.7493	0.7829	0.2171
PSMC6	251.102	247.051	0.294838	0.298087	0.015811	0.344162	-0.345501	0.5044	0.4956	0.4925	0.5075
GNPNAT1	44.1235	40.4722	0.54268	0.535102	-0.020288	0.298221	-0.290169	0.5052	0.4948	0.5658	0.4342
CGRRF1	35.4043	41.7157	0.836777	0.838712	0.003332	0.299208	-0.432698	0.4027	0.5973	0.5102	0.4898
SOCS4	6.42844	6.02388	0.812962	0.787867	-0.045236	0.264291	-0.342766	0.4017	0.5983	0.6144	0.3856
FBXO34	7.63504	7.71741	1.27081	1.29628	0.028626	0.367067	-0.314667	0.5631	0.4369	0.4404	0.5596
KLHL20	24.0787	22.1985	1.12641	0.999923	-0.171845	0.141737	-0.649508	0.1659	0.8341	0.8247	0.1753
C14orf37	15.3277	16.7007	0.976396	0.835929	-0.224086	0.081157	-0.558631	0.1127	0.8873	0.8823	0.1177
ACTR10	155.629	161.062	0.331971	0.33262	0.002819	0.307509	-0.318444	0.4937	0.5063	0.5172	0.4828
PSMA3	636.322	679.026	0.260451	0.256661	-0.021147	0.286569	-0.330864	0.4605	0.5395	0.5727	0.4273
GAS5	622.147	603.576	0.639579	0.671817	0.070946	0.321781	-0.208208	0.6504	0.3496	0.3569	0.6431
PCNXL4	27.3034	26.147	0.658889	0.61019	-0.110777	0.20096	-0.398628	0.297	0.703	0.7474	0.2526
HIF1A	262.726	287.022	0.560489	0.578294	0.045118	0.513561	-0.38023	0.5867	0.4133	0.4602	0.5398
MTHFD1	69.1449	75.7052	0.514328	0.577332	0.166712	0.467748	-0.166469	0.7778	0.2222	0.2083	0.7917
CHURC1	27.5265	28.4131	0.626114	0.542058	-0.207977	0.151596	-0.551478	0.1748	0.8252	0.8625	0.1375
MAX	22.5348	23.2085	0.664331	0.627106	-0.083193	0.215451	-0.400327	0.3157	0.6843	0.6936	0.3064
FUT8	31.8174	35.1385	0.708433	0.610916	-0.213657	0.140336	-0.524412	0.1715	0.8285	0.8627	0.1373
ATP6V1D	196.137	185.406	0.312049	0.288993	-0.110737	0.177126	-0.378277	0.2698	0.7302	0.7613	0.2387
RC3H1	11.284	11.3609	0.472087	0.501264	0.086516	0.476325	-0.317098	0.6347	0.3653	0.3885	0.6115
VTI1B	130.348	138.703	0.343533	0.370548	0.109212	0.449149	-0.234621	0.7057	0.2943	0.3151	0.6849
RDH11	144.031	151.295	0.359875	0.35836	-0.006086	0.290629	-0.312784	0.4853	0.5147	0.5231	0.4769
GALNT16	8.16341	7.63453	1.13205	1.16715	0.044056	0.380162	-0.2714	0.6018	0.3982	0.4154	0.5846
SLC39A9	16.8584	15.7572	0.726335	0.749637	0.045557	0.337426	-0.269015	0.5773	0.4227	0.4175	0.5825
SYNJ2BP	9.57494	9.40091	0.679159	0.643569	-0.077654	0.216273	-0.350825	0.3376	0.6624	0.6947	0.3053
RABGAP1L	7.03181	7.47084	1.21278	1.1731	-0.048002	0.298464	-0.38014	0.4135	0.5865	0.6139	0.3861
MED6	30.0634	26.8201	0.512821	0.60851	0.246827	0.570599	-0.089532	0.8839	0.1161	0.1126	0.8874
ZFYVE1	6.4368	7.32195	1.14157	1.13782	-0.004753	0.340312	-0.346539	0.4854	0.5146	0.5133	0.4867
RBM25	35.0068	36.0831	0.425901	0.432453	0.022025	0.290582	-0.262452	0.5372	0.4628	0.4629	0.5371
PSEN1	23.1302	21.0053	0.5295	0.522592	-0.018947	0.274312	-0.322618	0.4567	0.5433	0.5688	0.4312
PNMA1	72.3537	76.1612	0.521205	0.512159	-0.025259	0.300207	-0.357699	0.4461	0.5539	0.5742	0.4258
COQ6	16.8074	15.5781	1.15397	1.13327	-0.026119	0.30185	-0.367262	0.4371	0.5629	0.5559	0.4441
LIN52	11.5103	10.9767	1.21718	1.24677	0.03466	0.392151	-0.285531	0.5895	0.4105	0.4421	0.5579
NPC2	496.628	455.806	0.362032	0.438825	0.277527	0.613369	-0.103509	0.8775	0.1225	0.1064	0.8936
TMED10	155.022	143.805	0.322947	0.324841	0.008435	0.278486	-0.268905	0.5153	0.4847	0.5108	0.4892
SPTLC2	11.7309	10.6287	0.665546	0.599423	-0.150963	0.182129	-0.456184	0.2311	0.7689	0.8054	0.1946
STON2	28.641	30.6815	0.528581	0.525671	-0.007965	0.303704	-0.289772	0.5097	0.4903	0.5335	0.4665
GALC	16.0395	14.5049	0.896805	0.914134	0.027613	0.367148	-0.27229	0.5952	0.4048	0.4598	0.5402
SPATA7	10.8457	11.0177	1.30578	1.26394	-0.046985	0.302767	-0.377971	0.436	0.564	0.592	0.408
TTC8	25.5575	26.7859	0.880334	0.905806	0.04115	0.372968	-0.264264	0.6128	0.3872	0.4226	0.5774
SMEK1	6.05449	5.55326	1.09298	1.13725	0.057282	0.382522	-0.274614	0.6052	0.3948	0.3962	0.6038
TRIP11	4.9175	5.37405	0.871158	0.895651	0.040003	0.337431	-0.272259	0.5823	0.4177	0.4231	0.5769
C14orf142	24.9214	23.9824	0.906496	0.944179	0.058759	0.381196	-0.261844	0.614	0.386	0.3898	0.6102
UBR7	31.0797	33.7116	0.790894	0.903314	0.191743	0.479873	-0.109685	0.8501	0.1499	0.1622	0.8378
DDX24	74.0903	82.7559	0.403738	0.370685	-0.123228	0.172124	-0.452912	0.2407	0.7593	0.7619	0.2381
WARS	265.896	269.65	0.790355	0.748999	-0.077537	0.148904	-0.312496	0.2879	0.7121	0.7406	0.2594
PPP2R5C	51.5552	51.2926	0.62521	0.595399	-0.070484	0.248517	-0.371724	0.3802	0.6198	0.6739	0.3261
CINP	55.9908	55.7248	0.567882	0.681506	0.263136	0.581977	-0.081482	0.8897	0.1103	0.1029	0.8971
TOR3A	16.1737	17.3844	1.09514	1.02096	-0.10119	0.242007	-0.438154	0.3222	0.6778	0.6929	0.3071
EIF5	127.183	117.095	0.423414	0.402427	-0.073342	0.258641	-0.350937	0.3735	0.6265	0.6671	0.3329
CKB	127.603	112.751	0.557303	0.52863	-0.076204	0.224534	-0.379774	0.3376	0.6624	0.6821	0.3179
APOPT1	51.6765	53.4627	0.43047	0.487306	0.178915	0.4806	-0.232912	0.7342	0.2658	0.1976	0.8024
C14orf2	281.23	284.972	0.344484	0.368188	0.096006	0.423717	-0.238353	0.6602	0.3398	0.3328	0.6672
SIVA1	192.573	209.55	0.508425	0.436283	-0.22077	0.085656	-0.537133	0.121	0.879	0.893	0.107
ACBD6	68.5533	71.0482	0.564893	0.580924	0.040374	0.348396	-0.269767	0.5898	0.4102	0.4396	0.5604
LOC646214	7.81409	7.57847	0.315514	0.305238	-0.047771	0.260114	-0.486499	0.3634	0.6366	0.6307	0.3693
TJP1	8.40723	8.28096	0.676433	0.702686	0.054934	0.36394	-0.244421	0.6356	0.3644	0.3916	0.6084
DHX9	102.08	111.842	0.45915	0.378515	-0.278614	0.016769	-0.56084	0.062	0.938	0.9515	0.0485
EMC7	237.362	240.238	0.307811	0.320438	0.058	0.34113	-0.233044	0.6263	0.3737	0.3923	0.6077
KATNBL1	38.9134	43.9262	0.567247	0.534849	-0.084845	0.212067	-0.414496	0.3021	0.6979	0.7017	0.2983
EMC4	372.315	343.913	0.280822	0.290591	0.049335	0.382807	-0.227842	0.6447	0.3553	0.4237	0.5763
NOP10	479.499	515.151	0.291341	0.254788	-0.19341	0.119038	-0.535586	0.1476	0.8524	0.8634	0.1366
AQR	12.9512	11.8613	0.734294	0.705284	-0.058153	0.250204	-0.37094	0.3829	0.6171	0.6326	0.3674
MEIS2	19.3654	19.3782	0.805803	0.869171	0.109212	0.459919	-0.16079	0.7794	0.2206	0.2779	0.7221
SRP14	783.37	780.691	0.241584	0.217088	-0.15425	0.193327	-0.497286	0.2377	0.7623	0.7931	0.2069
SMG7	8.83118	9.59267	0.708837	0.712624	0.007689	0.320222	-0.293835	0.5266	0.4734	0.5033	0.4967
C15orf57	23.7625	22.9287	0.816568	0.738288	-0.14539	0.171606	-0.453448	0.2259	0.7741	0.7891	0.2109
RAD51	20.804	20.1136	1.25617	1.20906	-0.055141	0.288382	-0.381912	0.406	0.594	0.6149	0.3851
RMDN3	32.2071	35.431	0.634021	0.616974	-0.039321	0.313362	-0.404131	0.4257	0.5743	0.593	0.407
DNAJC17	18.2237	17.6017	0.998826	1.03639	0.053267	0.355026	-0.253437	0.6097	0.3903	0.3962	0.6038
CHAC1	56.8636	59.5421	1.55547	1.4594	-0.091975	0.263763	-0.457187	0.3335	0.6665	0.6658	0.3342
CHP1	153.929	160.215	0.321509	0.274609	-0.227482	0.108075	-0.53835	0.131	0.869	0.8854	0.1146
NDUFAF1	25.029	22.4063	0.868811	1.06507	0.293837	0.629069	-0.033839	0.9277	0.0723	0.0724	0.9276
RTF1	6.31873	6.90009	0.687476	0.800866	0.220252	0.526385	-0.059042	0.9002	0.0998	0.1055	0.8945
VPS39	18.5676	19.0067	0.706947	0.710775	0.007792	0.292211	-0.296861	0.5199	0.4801	0.5051	0.4949
ZNF106	7.76786	7.59569	0.565008	0.553732	-0.029082	0.294798	-0.336472	0.4609	0.5391	0.5852	0.4148
SNAP23	83.5305	91.6705	0.366327	0.381462	0.05841	0.361698	-0.251371	0.6117	0.3883	0.3895	0.6105
LRRC57	17.4866	16.9327	0.961663	0.991427	0.043976	0.318157	-0.235204	0.5961	0.4039	0.4166	0.5834
UBR1	5.40174	4.87559	0.887843	1.05231	0.24518	0.549972	-0.053921	0.909	0.091	0.0937	0.9063
CCNDBP1	24.6958	24.2115	0.586422	0.647077	0.141999	0.431379	-0.1489	0.7854	0.2146	0.221	0.779
ZSCAN29	4.44552	4.72679	0.963765	1.0887	0.175857	0.505776	-0.127526	0.8353	0.1647	0.1841	0.8159
TUBGCP4	11.1149	10.9402	0.834755	0.789017	-0.081297	0.191511	-0.369317	0.2931	0.7069	0.6879	0.3121
PDIA3	428.444	475.343	0.244213	0.246986	0.016289	0.32041	-0.342737	0.4957	0.5043	0.4844	0.5156
SERF2	52.0992	49.2772	0.39087	0.365455	-0.096995	0.195109	-0.41156	0.2844	0.7156	0.7307	0.2693
HYPK	24.7656	27.5768	0.614238	0.511938	-0.262829	0.065921	-0.562606	0.0982	0.9018	0.9293	0.0707
MFAP1	50.3097	53.0588	0.547479	0.542825	-0.012316	0.318637	-0.34246	0.4716	0.5284	0.5446	0.4554
EIF3J	36.4978	35.2478	0.657924	0.778191	0.242204	0.555305	-0.064362	0.905	0.095	0.1093	0.8907
SORD	32.5515	35.0134	0.555778	0.563301	0.019395	0.315502	-0.291922	0.5355	0.4645	0.4793	0.5207
DUT	62.1794	58.3843	0.81749	0.84848	0.053679	0.314674	-0.206681	0.6332	0.3668	0.3792	0.6208
EID1	457.543	416.659	0.218457	0.259567	0.248759	0.517653	-0.039694	0.921	0.079	0.081	0.919
USP8	12.8221	14.0503	0.763385	0.670713	-0.186715	0.121365	-0.512334	0.1527	0.8473	0.8608	0.1392
SPPL2A	18.0242	16.7616	1.0915	1.31978	0.273985	0.627485	-0.061267	0.9149	0.0851	0.0894	0.9106
LEO1	55.1935	58.9613	0.473565	0.584837	0.304471	0.626907	-0.01399	0.9426	0.0574	0.0572	0.9428
MAPK6	65.1823	67.9502	0.456167	0.488135	0.097717	0.385487	-0.179659	0.7223	0.2777	0.3002	0.6998
GNB5	18.9552	19.0503	0.79612	0.853766	0.100855	0.415559	-0.203329	0.7044	0.2956	0.3117	0.6883
TRMT1L	7.32983	7.82882	1.24667	1.13391	-0.136775	0.181462	-0.45322	0.248	0.752	0.7645	0.2355
ARPP19	33.8594	31.5143	0.439046	0.3802	-0.207612	0.141173	-0.506502	0.1654	0.8346	0.8643	0.1357
RSL24D1	205.476	213.735	0.44475	0.434873	-0.032399	0.258222	-0.315878	0.44	0.56	0.5983	0.4017
CCPG1	31.3665	31.1277	0.726914	0.784745	0.110439	0.426874	-0.20831	0.7088	0.2912	0.2981	0.7019
TCF12	33.1935	37.4826	0.549944	0.579583	0.075731	0.395023	-0.34099	0.6179	0.3821	0.3686	0.6314
SLTM	27.3552	26.8271	0.444262	0.529118	0.252178	0.525445	-0.029994	0.9298	0.0702	0.0784	0.9216
GTF2A2	96.5672	102.753	0.347546	0.358718	0.045646	0.374126	-0.262429	0.6064	0.3936	0.4293	0.5707
ICE2	8.429	9.2532	0.791865	0.753517	-0.071614	0.262425	-0.385921	0.3769	0.6231	0.6581	0.3419
TPR	20.0787	19.4003	0.429835	0.350414	-0.294722	0.003327	-0.644539	0.052	0.948	0.9555	0.0445
RPS27L	166.687	167.731	0.478676	0.418242	-0.194709	0.126689	-0.478381	0.1618	0.8382	0.8744	0.1256
C1orf27	11.8395	12.6778	0.816898	0.808583	-0.01476	0.286793	-0.351269	0.4409	0.5591	0.5485	0.4515
USP3	24.9842	23.9054	0.445848	0.508741	0.19038	0.474361	-0.113573	0.8398	0.1602	0.1492	0.8508
FAM96A	157.098	158.388	0.326063	0.388676	0.253416	0.611906	-0.102531	0.8855	0.1145	0.1296	0.8704
SNX1	13.4754	14.1588	0.435039	0.374351	-0.216751	0.090777	-0.518138	0.1236	0.8764	0.8887	0.1113
KIAA0101	111.151	105.406	0.948856	1.0693	0.172399	0.480121	-0.148844	0.806	0.194	0.187	0.813
TRIP4	36.8703	36.2843	0.680366	0.66148	-0.040615	0.290616	-0.343479	0.4497	0.5503	0.6038	0.3962
OAZ2	147.439	142.9	0.367948	0.364586	-0.013243	0.286845	-0.323245	0.4694	0.5306	0.5527	0.4473
SPG21	80.4091	73.439	0.501775	0.558924	0.155611	0.486964	-0.144934	0.8117	0.1883	0.217	0.783
MTFMT	11.6152	10.7007	0.768196	0.846444	0.13994	0.421198	-0.145741	0.7849	0.2151	0.2193	0.7807
CLPX	22.3774	21.8447	0.865288	0.85083	-0.024311	0.304587	-0.342864	0.4622	0.5378	0.5598	0.4402
HACD3	228.306	249.396	0.314997	0.318906	0.017792	0.348977	-0.326943	0.5203	0.4797	0.4887	0.5113
TIPIN	28.5202	31.3296	1.12247	1.18474	0.077899	0.417421	-0.24194	0.671	0.329	0.3696	0.6304
RPL4	3324.78	3239.14	0.158854	0.165128	0.055886	0.406028	-0.283763	0.5977	0.4023	0.4034	0.5966
ZWILCH	46.0831	39.7375	0.738266	0.848263	0.200372	0.531062	-0.105478	0.8602	0.1398	0.15	0.85
LCTL	20.0255	20.705	0.894724	0.72685	-0.299784	0.005559	-0.617365	0.0528	0.9472	0.9522	0.0478
AAGAB	65.1537	62.9453	0.399341	0.421072	0.076443	0.412695	-0.249099	0.6628	0.3372	0.3741	0.6259
MAP2K5	13.3852	12.7352	1.04258	1.05023	0.010541	0.368687	-0.296564	0.5694	0.4306	0.4872	0.5128
PIAS1	38.7645	36.0299	0.600574	0.617986	0.041233	0.425306	-0.319059	0.6034	0.3966	0.4399	0.5601
ANP32A	6.35983	7.54768	0.705467	0.66606	-0.082926	0.202666	-0.396988	0.2896	0.7104	0.6947	0.3053
KIF23	26.5646	23.0189	1.48384	1.4409	-0.042364	0.345084	-0.342713	0.5035	0.4965	0.5935	0.4065
RPLP1	3281.75	3621.85	0.165138	0.150743	-0.131573	0.262053	-0.46315	0.3165	0.6835	0.7486	0.2514
HEXA	74.2581	71.537	0.469904	0.531099	0.176613	0.502496	-0.141946	0.8307	0.1693	0.1851	0.8149
ADPGK	75.3363	70.9952	0.459407	0.447759	-0.037053	0.324146	-0.380487	0.4502	0.5498	0.5914	0.4086
CD276	70.6179	77.7226	0.403909	0.41003	0.021699	0.337946	-0.274295	0.5651	0.4349	0.4725	0.5275
STOML1	7.52457	7.67898	1.22415	1.1604	-0.077165	0.289026	-0.404769	0.3873	0.6127	0.6475	0.3525
UBL7	105.428	100.517	0.431264	0.475415	0.140615	0.430791	-0.169555	0.7743	0.2257	0.247	0.753
CLK3	48.8606	50.0193	0.573533	0.580672	0.017846	0.349925	-0.310002	0.5316	0.4684	0.489	0.511
EDC3	18.3427	19.788	0.66347	0.560195	-0.244101	0.058871	-0.544638	0.0909	0.9091	0.9181	0.0819
SCAMP2	52.966	49.4129	0.612912	0.63318	0.046937	0.327524	-0.246725	0.5913	0.4087	0.4104	0.5896
MPI	14.2351	14.0852	0.800877	0.961232	0.263303	0.568678	-0.057094	0.9096	0.0904	0.0769	0.9231
FAM219B	11.343	9.86306	1.17617	1.19867	0.027338	0.356116	-0.311003	0.5376	0.4624	0.4455	0.5545
MAN2C1	6.15273	6.00486	0.935865	1.03438	0.144396	0.496907	-0.198962	0.7482	0.2518	0.2412	0.7588
FBXO22-AS1	86.5402	88.2306	0.82558	0.834296	0.015151	0.333244	-0.326555	0.5087	0.4913	0.482	0.518
HMG20A	30.0297	26.7397	0.572959	0.594091	0.052252	0.393892	-0.305894	0.5737	0.4263	0.4242	0.5758
IDH3A	45.7057	47.6129	0.640567	0.641359	0.001784	0.319891	-0.316027	0.502	0.498	0.5161	0.4839
IREB2	5.45649	5.28321	0.963143	0.917958	-0.069322	0.229414	-0.356788	0.3572	0.6428	0.6734	0.3266
TMED3	157.861	142.971	0.413653	0.460145	0.153668	0.44391	-0.164056	0.7765	0.2235	0.2101	0.7899
MTHFS	11.8346	12.5073	0.89914	0.923604	0.038729	0.371939	-0.267584	0.6068	0.3932	0.43	0.57
ZFAND6	174.17	165.11	0.317701	0.374488	0.237249	0.518841	-0.051842	0.9115	0.0885	0.0972	0.9028
MESDC2	54.3188	49.0187	0.358121	0.372979	0.058647	0.349472	-0.223212	0.6419	0.3581	0.3851	0.6149
C15orf40	17.2528	17.3243	0.808708	0.809446	0.001316	0.312952	-0.311804	0.4933	0.5067	0.5148	0.4852
HDGFRP3	27.121	25.0947	0.713033	0.723037	0.020099	0.357828	-0.314751	0.5423	0.4577	0.4784	0.5216
SEC11A	317.402	321.806	0.21962	0.234898	0.097022	0.370876	-0.183659	0.7162	0.2838	0.2844	0.7156
TROVE2	77.4543	80.5918	0.439234	0.454709	0.049954	0.362008	-0.253867	0.6102	0.3898	0.4139	0.5861
AKAP13	4.86159	4.88957	0.807133	0.882635	0.12901	0.410908	-0.171737	0.7595	0.2405	0.2354	0.7646
ABHD2	7.7577	8.12345	0.694165	0.745204	0.102357	0.39967	-0.23954	0.6648	0.3352	0.3187	0.6813
AP3S2	14.0188	13.454	0.565804	0.690798	0.287962	0.632943	-0.096797	0.886	0.114	0.1	0.9
NGRN	108.143	117.243	0.496996	0.381528	-0.381448	0.032304	-0.721748	0.0646	0.9354	0.9462	0.0538
HDDC3	14.7212	13.9874	1.03885	1.25388	0.271409	0.621688	-0.051554	0.9188	0.0812	0.0865	0.9135
VPS33B	13.2867	14.2526	0.975486	0.87217	-0.16151	0.176975	-0.49396	0.2117	0.7883	0.8154	0.1846
LRRC28	28.7966	28.4929	0.767607	0.749446	-0.034545	0.274135	-0.347742	0.423	0.577	0.5923	0.4077
SNRPA1	196.17	216.038	0.58708	0.570833	-0.040488	0.240261	-0.324382	0.4063	0.5937	0.6127	0.3873
POLR3K	123.861	114.524	0.714621	0.648964	-0.139041	0.1645	-0.455926	0.2278	0.7722	0.7887	0.2113
MPG	88.264	88.9497	0.452276	0.413858	-0.128065	0.239602	-0.437273	0.3017	0.6983	0.7633	0.2367
NPRL3	5.70565	5.39822	1.14512	1.15153	0.008052	0.366937	-0.282413	0.5696	0.4304	0.504	0.496
LUC7L	46.6302	45.4951	0.528372	0.497161	-0.087843	0.218044	-0.393714	0.3052	0.6948	0.7134	0.2866
ITFG3	41.8166	41.1621	0.46624	0.54936	0.23668	0.518434	-0.032222	0.9243	0.0757	0.0875	0.9125
JMJD8	7.46483	6.68915	1.1583	1.17093	0.015641	0.364026	-0.306589	0.5592	0.4408	0.4737	0.5263
UBE2I	68.4398	66.105	0.335845	0.314775	-0.093472	0.228026	-0.565327	0.285	0.715	0.7011	0.2989
TELO2	14.2069	14.908	0.711276	0.778213	0.129754	0.472356	-0.173449	0.77	0.23	0.2603	0.7397
HN1L	32.1282	31.2942	0.593234	0.555396	-0.095084	0.219185	-0.391351	0.3214	0.6786	0.7282	0.2718
MRPS34	196.157	178.313	0.293637	0.272828	-0.106043	0.210483	-0.446315	0.2862	0.7138	0.7308	0.2692
SPSB3	24.8859	23.5943	0.664124	0.666794	0.005789	0.359913	-0.311594	0.5323	0.4677	0.5043	0.4957
NUBP2	83.1167	85.858	0.467842	0.409437	-0.19238	0.112942	-0.518141	0.1515	0.8485	0.8579	0.1421
HAGH	29.6298	28.9596	0.712095	0.617377	-0.20592	0.126332	-0.55934	0.1491	0.8509	0.8519	0.1481
NDUFB10	287.164	276.929	0.316819	0.32853	0.052368	0.378269	-0.242319	0.6378	0.3622	0.4097	0.5903
NTHL1	37.1939	39.3301	0.602142	0.691375	0.199364	0.543668	-0.10754	0.8568	0.1432	0.1521	0.8479
TSC2	7.49759	7.71657	0.867488	0.796398	-0.123354	0.190518	-0.420679	0.2576	0.7424	0.7687	0.2313
RNPS1	195.832	180.845	0.273618	0.263978	-0.051743	0.288292	-0.39594	0.3974	0.6026	0.6331	0.3669
C16orf59	8.90972	9.07245	1.38193	1.20054	-0.203001	0.111431	-0.550545	0.1392	0.8608	0.8525	0.1475
KCTD5	5.58219	5.6138	1.1726	1.0693	-0.133043	0.193615	-0.476196	0.2456	0.7544	0.7422	0.2578
FLYWCH2	42.9031	41.0752	0.496543	0.502291	0.016607	0.3083	-0.284008	0.5228	0.4772	0.4842	0.5158
CLDN6	13.551	14.6515	0.719659	0.760513	0.079659	0.377318	-0.204315	0.6906	0.3094	0.3421	0.6579
THOC6	17.462	16.7462	0.945824	0.84477	-0.163013	0.161691	-0.478047	0.2133	0.7867	0.8125	0.1875
ZSCAN32	10.6762	8.7815	1.1001	1.30515	0.246585	0.58828	-0.077444	0.8952	0.1048	0.1125	0.8875
NAA60	15.5113	15.8309	0.573115	0.692957	0.273942	0.619154	-0.037062	0.9287	0.0713	0.0812	0.9188
CORO7	7.0198	7.63973	1.18567	1.02148	-0.215041	0.115855	-0.545495	0.1476	0.8524	0.8738	0.1262
DNAJA3	58.711	63.5283	0.489022	0.446158	-0.132343	0.215269	-0.47139	0.2663	0.7337	0.7636	0.2364
HMOX2	74.0645	81.7852	0.486751	0.453536	-0.101966	0.218059	-0.434392	0.2933	0.7067	0.7158	0.2842
CDIP1	4.87496	5.06992	0.988006	1.04306	0.078234	0.389663	-0.243445	0.6552	0.3448	0.354	0.646
NUDT16L1	47.455	48.9917	0.648174	0.536178	-0.273671	0.089546	-0.61115	0.1032	0.8968	0.9155	0.0845
GLYR1	6.07713	6.85229	0.602637	0.636795	0.07954	0.40165	-0.26752	0.6258	0.3742	0.3564	0.6436
UBN1	4.87695	4.61372	0.838072	0.90845	0.116334	0.430088	-0.19611	0.7322	0.2678	0.2838	0.7162
ALG1	12.916	13.6117	0.766997	0.62496	-0.295456	0.010787	-0.61752	0.0573	0.9427	0.9445	0.0555
EEF2KMT	14.3164	13.5966	0.837692	0.853189	0.026446	0.339049	-0.275742	0.561	0.439	0.4572	0.5428
TMEM186	11.0657	10.8669	1.10754	1.11564	0.010513	0.339516	-0.347169	0.4969	0.5031	0.4857	0.5143
USP7	8.15381	6.96328	0.870119	0.907126	0.060091	0.37363	-0.24518	0.6214	0.3786	0.3777	0.6223
NUBP1	52.6199	51.7327	0.651172	0.580112	-0.166709	0.175507	-0.491703	0.2068	0.7932	0.811	0.189
LITAF	75.9313	78.0184	0.460229	0.50065	0.12145	0.43459	-0.188944	0.7374	0.2626	0.2873	0.7127
SNN	5.72114	6.49499	1.2838	1.14206	-0.168778	0.139308	-0.476917	0.1861	0.8139	0.8216	0.1784
BFAR	53.4582	54.3353	0.476464	0.393512	-0.275958	0.09851	-0.612064	0.1144	0.8856	0.9235	0.0765
C16orf45	34.0364	31.1812	0.697046	0.798919	0.196794	0.536311	-0.137649	0.8397	0.1603	0.1847	0.8153
RPS15A	2757.57	2828.07	0.193414	0.192859	-0.004146	0.302905	-0.287145	0.5151	0.4849	0.5368	0.4632
COQ7	6.24927	6.6978	1.16392	1.10997	-0.068465	0.279786	-0.392656	0.4062	0.5938	0.6447	0.3553
GDE1	115.475	104.986	0.37247	0.448479	0.267915	0.599713	-0.042389	0.9224	0.0776	0.0815	0.9185
C16orf62	35.4077	36.5769	0.526486	0.555503	0.077399	0.370868	-0.225994	0.6592	0.3408	0.3573	0.6427
KNOP1	28.5427	29.6535	0.656036	0.658512	0.005436	0.321741	-0.305367	0.5018	0.4982	0.5125	0.4875
NAV1	5.77825	5.4213	0.744263	0.644429	-0.20779	0.099031	-0.521825	0.1336	0.8664	0.8815	0.1185
METTL9	11.4776	11.9113	0.839108	0.921633	0.135336	0.443322	-0.173517	0.755	0.245	0.2388	0.7612
UQCRC2	229.242	212.058	0.295167	0.30363	0.040782	0.387807	-0.275669	0.6045	0.3955	0.439	0.561
COG7	14.0967	15.4983	0.979369	0.850885	-0.202887	0.117348	-0.530626	0.1411	0.8589	0.8582	0.1418
UBFD1	10.2666	9.93344	0.757236	0.705386	-0.10233	0.204899	-0.45129	0.2695	0.7305	0.7302	0.2698
NDUFAB1	369.815	357.004	0.310478	0.313382	0.013433	0.312353	-0.296019	0.5203	0.4797	0.5041	0.4959
DCTN5	18.5791	17.7042	0.438982	0.49443	0.171607	0.479857	-0.170044	0.7935	0.2065	0.1987	0.8013
TIMM17A	199.037	210.151	0.336077	0.323026	-0.05714	0.230344	-0.365395	0.3557	0.6443	0.6417	0.3583
RNPEP	14.3371	15.156	0.772728	0.68896	-0.165542	0.191651	-0.460881	0.2487	0.7513	0.823	0.177
XPO6	7.824	7.56197	0.890478	0.803573	-0.14815	0.172695	-0.461948	0.2284	0.7716	0.786	0.214
CCDC101	16.979	15.2152	0.953669	1.10008	0.206045	0.534691	-0.139171	0.8336	0.1664	0.1729	0.8271
EIF3C	504.467	489.059	0.28343	0.241954	-0.22826	0.096658	-0.570976	0.1292	0.8708	0.8918	0.1082
TUFM	282.296	287.248	0.235847	0.255441	0.115138	0.424413	-0.228211	0.7019	0.2981	0.3072	0.6928
BOLA2	8.87178	8.18836	0.80723	0.741191	-0.123134	0.190766	-0.399968	0.2675	0.7325	0.7696	0.2304
TMEM219	108.382	100.496	0.481852	0.543294	0.173142	0.423561	-0.090345	0.8593	0.1407	0.137	0.863
ALDOA	1640.77	1643.64	0.230874	0.27243	0.238781	0.595108	-0.207691	0.8133	0.1867	0.1842	0.8158
BOLA2B	8.8772	8.19325	0.807121	0.741078	-0.123158	0.19075	-0.40005	0.2674	0.7326	0.7697	0.2303
SMG1P5	10.4341	11.1035	0.841946	0.825682	-0.02814	0.263326	-0.365468	0.399	0.601	0.5725	0.4275
CD2BP2	35.701	37.3558	0.356351	0.388155	0.123337	0.42313	-0.213821	0.7167	0.2833	0.2828	0.7172
DCTPP1	111.424	99.5375	0.503959	0.516757	0.036179	0.341542	-0.264122	0.5894	0.4106	0.4347	0.5653
PHKG2	8.4812	8.3114	0.79656	0.8518	0.096731	0.433952	-0.198842	0.7307	0.2693	0.3099	0.6901
RABIF	12.9479	13.5863	0.780702	0.96306	0.302853	0.591148	-0.020756	0.9369	0.0631	0.0455	0.9545
TMEM183A	12.8279	13.8156	1.00401	0.898373	-0.160393	0.187635	-0.475899	0.2413	0.7587	0.8029	0.1971
VPS35	186.13	167.642	0.324427	0.270933	-0.259961	0.149065	-0.569419	0.1537	0.8463	0.8845	0.1155
GPT2	5.54164	6.16921	1.17698	1.23398	0.068228	0.385717	-0.261658	0.6307	0.3693	0.3731	0.6269
DNAJA2	66.1894	68.1717	0.365244	0.334682	-0.126071	0.16874	-0.422439	0.2372	0.7628	0.7836	0.2164
ITFG1	51.0507	57.2655	0.472841	0.477361	0.013724	0.309357	-0.399158	0.4762	0.5238	0.4837	0.5163
LONP2	24.4554	22.6227	0.569759	0.563871	-0.014984	0.298099	-0.332963	0.4732	0.5268	0.5473	0.4527
RBL2	3.88081	4.32949	1.15802	1.21555	0.06995	0.404319	-0.259821	0.654	0.346	0.363	0.637
FTO	26.1066	27.78	0.481693	0.556031	0.207052	0.490734	-0.102825	0.8625	0.1375	0.1273	0.8727
AMFR	4.80267	4.95466	1.107	1.03462	-0.097555	0.204515	-0.400223	0.2982	0.7018	0.7229	0.2771
OGFOD1	50.4491	55.3745	0.500558	0.441026	-0.182673	0.118654	-0.476746	0.1597	0.8403	0.8555	0.1445
ATP2B4	12.6173	12.6981	0.563068	0.57417	0.028168	0.363318	-0.345125	0.5246	0.4754	0.472	0.528
CIAPIN1	112.206	117.077	0.331261	0.342077	0.046353	0.351423	-0.238982	0.6122	0.3878	0.4238	0.5762
COQ9	74.4726	70.586	0.522389	0.561687	0.104642	0.452649	-0.251186	0.6799	0.3201	0.3211	0.6789
POLR2C	49.8125	46.8827	0.605698	0.584933	-0.050326	0.259215	-0.367591	0.3943	0.6057	0.617	0.383
KATNB1	23.6984	21.9957	0.732605	0.728258	-0.008585	0.307358	-0.324069	0.4793	0.5207	0.5408	0.4592
USB1	93.0025	84.4818	0.395128	0.372279	-0.085936	0.202128	-0.377081	0.3128	0.6872	0.7054	0.2946
CFAP20	121.963	111.855	0.403588	0.41548	0.041897	0.376828	-0.228581	0.6458	0.3542	0.4369	0.5631
GOT2	215.776	217.322	0.282682	0.228557	-0.306625	3.5e-05	-0.5785	0.05	0.95	0.9654	0.0346
SNRPE	93.137	93.7298	0.374543	0.396698	0.082907	0.372402	-0.231542	0.6623	0.3377	0.3345	0.6655
CDH11	93.082	84.779	0.95674	0.842775	-0.182979	0.128681	-0.506227	0.1624	0.8376	0.859	0.141
NAE1	228.504	233.672	0.330286	0.331299	0.004418	0.325061	-0.318317	0.5105	0.4895	0.5194	0.4806
FAM96B	167.524	163.076	0.391653	0.436445	0.156225	0.41906	-0.138626	0.8058	0.1942	0.1986	0.8014
CBFB	21.0355	22.3546	0.735681	0.759056	0.045126	0.355362	-0.2723	0.596	0.404	0.4201	0.5799
C16orf70	16.2383	18.4033	0.934553	0.755578	-0.306696	0.025741	-0.620529	0.0692	0.9308	0.9523	0.0477
ATP6V0D1	87.1637	97.5966	0.449057	0.386163	-0.21769	0.052203	-0.512807	0.0943	0.9057	0.9272	0.0728
FAM65A	25.2191	24.125	0.453931	0.473412	0.060624	0.386313	-0.283847	0.5972	0.4028	0.4032	0.5968
CENPT	9.9352	10.4375	0.739726	0.878452	0.247971	0.56555	-0.090388	0.885	0.115	0.1078	0.8922
NUTF2	313.968	312.111	0.275562	0.25656	-0.103085	0.249839	-0.469135	0.3128	0.6872	0.6961	0.3039
DUS2	20.1759	21.8077	0.804667	0.829892	0.044531	0.397374	-0.277013	0.6148	0.3852	0.427	0.573
PLA2G15	24.2195	25.6335	0.73257	0.80541	0.136757	0.448822	-0.198076	0.7332	0.2668	0.249	0.751
SLC7A6	6.89459	7.1326	0.812159	0.831096	0.033254	0.338449	-0.311151	0.5401	0.4599	0.4435	0.5565
PRMT7	25.3332	27.5006	0.675822	0.762864	0.174782	0.491669	-0.132157	0.8208	0.1792	0.1904	0.8096
CHTF8	41.8271	44.0113	0.457529	0.463425	0.018472	0.338652	-0.347296	0.5097	0.4903	0.482	0.518
VPS4A	37.7672	35.4047	0.62055	0.502502	-0.304418	0.041698	-0.630783	0.0775	0.9225	0.9413	0.0587
TERF2	4.30051	5.05432	1.27269	1.13888	-0.16026	0.1472	-0.483606	0.1935	0.8065	0.81	0.19
CYB5B	72.5394	65.8554	0.419233	0.399065	-0.071127	0.216554	-0.387403	0.3254	0.6746	0.6659	0.3341
NFAT5	5.63503	6.09995	0.910066	0.790509	-0.203189	0.095815	-0.498159	0.1334	0.8666	0.8863	0.1137
NQO1	288	283.806	0.678144	0.576192	-0.235042	0.019855	-0.519537	0.0639	0.9361	0.9418	0.0582
WWP2	9.02661	9.94261	0.86876	1.00476	0.209827	0.487338	-0.131232	0.8315	0.1685	0.1478	0.8522
DDX19B	43.4299	40.2639	0.613331	0.705226	0.20142	0.515042	-0.133177	0.8364	0.1636	0.1569	0.8431
DDX19A	35.4106	34.5982	0.533341	0.511138	-0.061346	0.271272	-0.457847	0.3461	0.6539	0.6304	0.3696
PPP1R15B	6.82488	7.28362	0.879669	0.775059	-0.182654	0.116869	-0.506619	0.1477	0.8523	0.8583	0.1417
SF3B3	34.0664	31.6212	0.381051	0.363718	-0.067165	0.230136	-0.36182	0.3512	0.6488	0.6693	0.3307
IST1	71.6215	65.6871	0.334971	0.350641	0.065961	0.380231	-0.215099	0.6745	0.3255	0.3698	0.6302
DHODH	7.70423	8.51246	1.09625	1.09535	-0.001195	0.316596	-0.332481	0.4861	0.5139	0.5105	0.4895
TXNL4B	10.3912	9.73212	1.17031	1.11104	-0.074984	0.244525	-0.387469	0.3527	0.6473	0.66	0.34
DHX38	14.7051	14.2932	0.819455	0.79456	-0.044508	0.28042	-0.355473	0.4147	0.5853	0.6128	0.3872
PSMD7	255.082	231.682	0.243573	0.241011	-0.015254	0.280869	-0.314332	0.4643	0.5357	0.5639	0.4361
RFWD3	14.8831	14.9726	0.833139	0.887044	0.090449	0.400903	-0.249309	0.6457	0.3543	0.3296	0.6704
ADAT1	10.2229	10.969	1.00938	0.937423	-0.106695	0.219029	-0.426423	0.2983	0.7017	0.7201	0.2799
KARS	225.795	224.976	0.264271	0.229945	-0.200733	0.14636	-0.541515	0.177	0.823	0.8502	0.1498
TERF2IP	8.53678	9.30507	1.16	1.25916	0.118341	0.399205	-0.243562	0.6769	0.3231	0.2778	0.7222
MPHOSPH6	97.1806	104.364	0.41671	0.472904	0.182503	0.498033	-0.113062	0.8442	0.1558	0.1726	0.8274
HSBP1	327.811	307.337	0.289622	0.290115	0.002454	0.303531	-0.279794	0.519	0.481	0.5142	0.4858
MBTPS1	41.9981	43.8384	0.471656	0.432424	-0.125286	0.250987	-0.483231	0.2976	0.7024	0.7398	0.2602
HSDL1	39.5244	39.3022	0.513665	0.627075	0.287811	0.569835	-0.068395	0.9054	0.0946	0.0754	0.9246
USP10	81.3091	82.379	0.330874	0.403435	0.286053	0.607678	-0.005194	0.9471	0.0529	0.0712	0.9288
GINS2	110.996	100.352	1.00441	0.962569	-0.061384	0.256237	-0.35994	0.3955	0.6045	0.6355	0.3645
COX4I1	904.506	831.64	0.169386	0.179632	0.084726	0.429802	-0.267886	0.6534	0.3466	0.3623	0.6377
KLHDC4	20.288	19.7054	0.85801	0.756439	-0.18177	0.140966	-0.508856	0.178	0.822	0.823	0.177
APRT	194.278	212.601	0.431097	0.398157	-0.114676	0.167714	-0.419701	0.2478	0.7522	0.7612	0.2388
GALNS	19.7003	20.2426	0.787088	0.820741	0.060403	0.40011	-0.273172	0.6181	0.3819	0.4032	0.5968
TRAPPC2L	117.622	118.121	0.546529	0.461483	-0.244019	0.079151	-0.556248	0.1088	0.8912	0.9072	0.0928
RPL13	183.328	175.56	0.250446	0.226857	-0.142719	0.230776	-0.481228	0.282	0.718	0.7594	0.2406
TCF25	107.924	104.454	0.385347	0.410512	0.091268	0.380651	-0.198909	0.7023	0.2977	0.3105	0.6895
DEF8	111.49	108.667	0.489962	0.49011	0.000438	0.303099	-0.287866	0.5084	0.4916	0.5204	0.4796
AFG3L1P	10.358	13.7692	1.26011	1.05101	-0.261779	0.045307	-0.616473	0.081	0.919	0.9262	0.0738
VPS53	6.46663	6.32642	0.672126	0.603285	-0.155892	0.157135	-0.487066	0.1993	0.8007	0.8087	0.1913
GLOD4	115.629	113.204	0.425335	0.399098	-0.091859	0.234024	-0.388455	0.3333	0.6667	0.7048	0.2952
RNMTL1	17.0719	15.5583	0.865251	0.990633	0.195231	0.515095	-0.124893	0.8431	0.1569	0.1655	0.8345
PITPNA	6.62604	6.53681	1.05068	1.16703	0.151518	0.459598	-0.175364	0.7711	0.2289	0.225	0.775
PRPF8	23.0731	24.4517	0.439332	0.393941	-0.157333	0.160345	-0.478992	0.2156	0.7844	0.8229	0.1771
OVCA2	42.4487	43.2813	0.604825	0.743391	0.297603	0.579961	-0.008616	0.9458	0.0542	0.055	0.945
TSR1	42.2462	39.1843	0.47081	0.44837	-0.070454	0.253012	-0.366321	0.3734	0.6266	0.664	0.336
MYBBP1A	10.2507	9.52419	0.612439	0.731622	0.256532	0.562838	-0.070406	0.9037	0.0963	0.0883	0.9117
PSMB6	602.182	571.405	0.227462	0.207205	-0.13457	0.185137	-0.432137	0.253	0.747	0.7949	0.2051
SLC25A11	73.9239	68.4608	0.403073	0.487043	0.27301	0.589177	-0.049761	0.9211	0.0789	0.0757	0.9243
SPAG7	171.151	158.18	0.345553	0.365924	0.082634	0.391428	-0.253805	0.6495	0.3505	0.3536	0.6464
C1QBP	544.839	501.007	0.219308	0.226959	0.049473	0.409774	-0.318899	0.5779	0.4221	0.4338	0.5662
TXNDC17	51.2564	51.1698	0.439176	0.357405	-0.297238	0.064045	-0.630982	0.0863	0.9137	0.9509	0.0491
RNASEK	246.46	235.103	0.360678	0.318726	-0.178397	0.100428	-0.470137	0.1481	0.8519	0.8669	0.1331
C17orf49	108.247	118.085	0.428838	0.420489	-0.028366	0.286344	-0.326339	0.4568	0.5432	0.5855	0.4145
PHF23	7.42437	6.93495	1.05415	1.12028	0.087785	0.413633	-0.237515	0.668	0.332	0.3332	0.6668
ELP5	47.2225	46.1918	0.56717	0.534061	-0.086776	0.186338	-0.380474	0.2811	0.7189	0.7144	0.2856
GPS2	43.4269	39.3075	0.574313	0.683832	0.251806	0.560926	-0.074588	0.8989	0.1011	0.0919	0.9081
TMEM256	64.2876	61.5176	0.780621	0.681458	-0.195998	0.147687	-0.486679	0.1797	0.8203	0.854	0.146
POLR2A	18.3813	16.6437	0.420298	0.493598	0.231924	0.542395	-0.106124	0.867	0.133	0.1268	0.8732
EIF4A1	1425.9	1414.68	0.216665	0.175465	-0.304281	0.002635	-0.581804	0.0511	0.9489	0.9675	0.0325
MPDU1	63.4726	66.6724	0.496274	0.433351	-0.195602	0.122531	-0.490499	0.1556	0.8444	0.8706	0.1294
TP53	26.68	26.0523	0.566368	0.650974	0.20086	0.536821	-0.107079	0.8568	0.1432	0.1484	0.8516
NAA38	10.0445	9.22338	0.988802	0.940095	-0.072875	0.292749	-0.373032	0.3929	0.6071	0.6627	0.3373
VAMP2	6.45342	5.85159	0.637684	0.726035	0.187196	0.526007	-0.116401	0.8487	0.1513	0.1761	0.8239
PFAS	10.5642	10.4499	0.667786	0.647924	-0.043563	0.250389	-0.328016	0.4013	0.5987	0.6155	0.3845
RPL26	2253.46	2321.25	0.173143	0.18336	0.082717	0.392415	-0.22711	0.6664	0.3336	0.3463	0.6537
STX8	61.3955	57.4429	0.516645	0.495378	-0.060644	0.234484	-0.380183	0.3559	0.6441	0.6526	0.3474
SCO1	63.6616	56.6423	0.518792	0.618521	0.253665	0.591867	-0.075332	0.8959	0.1041	0.1109	0.8891
ELAC2	61.8227	56.3876	0.36457	0.372505	0.031064	0.368828	-0.284985	0.5941	0.4059	0.469	0.531
ZNF286A	25.7026	27.9215	0.551555	0.556867	0.013826	0.305182	-0.255334	0.5379	0.4621	0.4911	0.5089
ZSWIM7	26.0688	26.2194	0.577822	0.541662	-0.093232	0.257458	-0.357113	0.3783	0.6217	0.7177	0.2823
NCOR1	40.224	41.8466	0.313762	0.355029	0.178265	0.476671	-0.106865	0.8456	0.1544	0.1706	0.8294
PIGL	10.4136	10.5063	1.21387	1.25439	0.047378	0.366009	-0.293391	0.5643	0.4357	0.4214	0.5786
LRRC75A-AS1	1520.83	1461.57	0.236901	0.216194	-0.131962	0.164529	-0.403344	0.2401	0.7599	0.8039	0.1961
COPS3	210.146	200.77	0.350915	0.385999	0.137473	0.44058	-0.161167	0.7782	0.2218	0.2384	0.7616
ATPAF2	32.0468	30.8506	0.638191	0.711627	0.157134	0.45248	-0.181692	0.7628	0.2372	0.2154	0.7846
DRG2	35.5393	36.2338	0.561667	0.582123	0.051611	0.375707	-0.31485	0.5483	0.4517	0.4235	0.5765
ALKBH5	6.97156	6.56222	0.902886	0.999805	0.147104	0.454815	-0.20554	0.7408	0.2592	0.2368	0.7632
FLII	44.3717	48.4913	0.427464	0.44172	0.047329	0.328764	-0.26848	0.5858	0.4142	0.4205	0.5795
MIEF2	9.67233	9.38189	0.993327	1.17237	0.239091	0.567186	-0.101165	0.8762	0.1238	0.1259	0.8741
TOP3A	7.3037	6.88708	1.04219	0.930855	-0.162991	0.152453	-0.494236	0.1963	0.8037	0.8143	0.1857
TVP23B	88.8738	96.1448	0.522029	0.560608	0.102863	0.4073	-0.182476	0.7198	0.2802	0.2973	0.7027
DHRS7B	13.4153	16.4507	1.11352	0.938011	-0.247457	0.066496	-0.564087	0.1009	0.8991	0.9032	0.0968
TMEM11	59.073	63.1191	0.434667	0.445545	0.03566	0.341631	-0.261525	0.5765	0.4235	0.4446	0.5554
MAP2K3	32.3999	31.7272	0.72664	0.836354	0.202873	0.503291	-0.116545	0.8452	0.1548	0.1408	0.8592
WSB1	95.4958	100.9	0.505246	0.491506	-0.039776	0.34164	-0.402573	0.4412	0.5588	0.6023	0.3977
TMEM97	152.328	139.598	0.630512	0.675314	0.099034	0.384388	-0.181827	0.7338	0.2662	0.3004	0.6996
IFT20	41.5216	42.1962	0.786786	0.744411	-0.079872	0.24566	-0.404482	0.3408	0.6592	0.6823	0.3177
TMEM199	28.1242	25.9312	0.495325	0.582224	0.233198	0.539639	-0.060988	0.9035	0.0965	0.1097	0.8903
PIGS	46.2409	42.1514	0.496808	0.517752	0.059573	0.401275	-0.278499	0.6139	0.3861	0.3998	0.6002
RAB34	333.777	353.548	0.25575	0.243955	-0.068116	0.216542	-0.368998	0.3474	0.6526	0.6836	0.3164
RPL23A	1291.6	1292.46	0.160791	0.156569	-0.038393	0.234552	-0.319707	0.3989	0.6011	0.6175	0.3825
ERAL1	89.0716	79.1207	0.461772	0.551428	0.255989	0.562864	-0.045702	0.9167	0.0833	0.0877	0.9123
TP53I13	11.949	12.5624	1.01043	0.936921	-0.108965	0.216995	-0.451681	0.2776	0.7224	0.7174	0.2826
NSRP1	20.8794	20.4741	0.693854	0.61032	-0.185065	0.13064	-0.511684	0.1618	0.8382	0.8395	0.1605
CPD	5.66194	5.03593	0.905728	1.05165	0.215504	0.528837	-0.1003	0.8688	0.1312	0.1316	0.8684
GOSR1	8.8852	7.93344	0.551494	0.670347	0.281563	0.572665	-0.034981	0.9276	0.0724	0.0714	0.9286
CRLF3	12.3722	11.4061	0.978255	1.17711	0.266968	0.587775	-0.06219	0.9065	0.0935	0.0891	0.9109
UTP6	65.8749	73.9691	0.479099	0.505505	0.077402	0.360022	-0.245458	0.6354	0.3646	0.3424	0.6576
ZNF207	223.272	231.949	0.288014	0.289316	0.006508	0.342856	-0.288004	0.5337	0.4663	0.5084	0.4916
PSMD11	115.429	117.619	0.218903	0.259944	0.247911	0.521194	-0.029312	0.9321	0.0679	0.0701	0.9299
RAD51D	10.7443	10.4329	0.982653	1.14082	0.21532	0.53801	-0.124996	0.8488	0.1512	0.1392	0.8608
NLE1	22.8952	24.4013	0.817725	0.757352	-0.110651	0.207967	-0.416186	0.2914	0.7086	0.7241	0.2759
AP2B1	82.8814	77.2037	0.389256	0.322439	-0.271696	0.077385	-0.615647	0.1018	0.8982	0.9288	0.0712
DUSP14	70.9678	75.528	0.517814	0.612466	0.242197	0.54794	-0.116968	0.8611	0.1389	0.1261	0.8739
PSMB3	393.581	357.498	0.298438	0.294627	-0.01854	0.275338	-0.354475	0.4373	0.5627	0.5631	0.4369
CWC25	8.01367	8.56903	1.20277	1.0162	-0.243179	0.066786	-0.55135	0.1028	0.8972	0.9088	0.0912
RPL23	1051.54	1124.21	0.230931	0.224218	-0.04256	0.275475	-0.362177	0.4139	0.5861	0.6029	0.3971
RPL19	3769.34	3520.13	0.122889	0.146219	0.250783	0.541424	-0.045743	0.917	0.083	0.0951	0.9049
ORMDL3	6.03698	6.23483	1.12682	1.32762	0.23659	0.555974	-0.103224	0.8724	0.1276	0.1178	0.8822
PSMD3	9.14107	9.71041	0.753546	0.70029	-0.105744	0.243385	-0.447154	0.3108	0.6892	0.7096	0.2904
SMARCE1	195.141	197.054	0.264513	0.309535	0.226761	0.530257	-0.073147	0.8974	0.1026	0.1179	0.8821
RCOR3	16.3337	16.4331	0.83655	0.815024	-0.03761	0.294055	-0.333875	0.4491	0.5509	0.6012	0.3988
KRT19	117.729	118.584	1.67344	1.46497	-0.191947	0.164734	-0.546765	0.1812	0.8188	0.8361	0.1639
EIF1	1017.99	1107.09	0.390297	0.377695	-0.04735	0.222133	-0.299829	0.387	0.613	0.6439	0.3561
JUP	61.8313	62.9378	0.445651	0.511441	0.198652	0.487327	-0.10224	0.8601	0.1399	0.1561	0.8439
P3H4	36.3725	33.0636	0.6686	0.533326	-0.326125	0.025995	-0.614866	0.064	0.936	0.9632	0.0368
NT5C3B	31.603	30.9367	0.954788	0.821341	-0.217198	0.100149	-0.536585	0.1279	0.8721	0.8812	0.1188
CNP	42.3721	39.3012	0.344609	0.39743	0.205739	0.483878	-0.089242	0.8749	0.1251	0.1255	0.8745
DNAJC7	128.128	118.587	0.413557	0.376467	-0.135565	0.183889	-0.425979	0.2579	0.7421	0.7946	0.2054
RAB5C	66.4475	61.9617	0.289276	0.320578	0.148228	0.447345	-0.149311	0.7901	0.2099	0.211	0.789
STAT3	22.3779	23.3347	0.631193	0.509538	-0.308892	0.028118	-0.609821	0.0672	0.9328	0.9449	0.0551
MLX	37.6097	37.227	0.517267	0.520225	0.008226	0.333173	-0.329303	0.5039	0.4961	0.4897	0.5103
PSMC3IP	22.4634	25.633	1.26184	1.18116	-0.095325	0.208555	-0.428266	0.2967	0.7033	0.6854	0.3146
FAM134C	28.02	28.5176	0.647319	0.573137	-0.175596	0.171182	-0.487814	0.2088	0.7912	0.822	0.178
TUBG1	147.828	150.388	0.476694	0.401707	-0.24692	0.071907	-0.568519	0.0998	0.9002	0.9073	0.0927
COA3	105.252	96.7643	0.490495	0.573305	0.225066	0.562551	-0.099257	0.8753	0.1247	0.1344	0.8656
BECN1	87.1893	84.7684	0.442815	0.485379	0.132407	0.396181	-0.212194	0.7074	0.2926	0.2371	0.7629
RPL27	1006.48	1089.88	0.254906	0.262201	0.040709	0.333514	-0.242564	0.6006	0.3994	0.4369	0.5631
VAT1	152.03	166.753	0.462499	0.504087	0.124223	0.396274	-0.200528	0.7203	0.2797	0.2863	0.7137
NBR1	17.7725	17.3042	0.80477	0.788559	-0.029358	0.258455	-0.36713	0.3994	0.6006	0.583	0.417
ETV4	47.9778	46.428	0.463959	0.576042	0.312177	0.608117	-0.02456	0.9374	0.0626	0.0543	0.9457
INTS7	12.5024	15.2363	0.985069	0.857389	-0.200274	0.091481	-0.560899	0.1197	0.8803	0.8556	0.1444
LSM12	91.5796	93.1821	0.251884	0.303906	0.270866	0.59455	-0.080717	0.9007	0.0993	0.1057	0.8943
G6PC3	106.854	100.647	0.367417	0.385215	0.068247	0.373589	-0.243728	0.6238	0.3762	0.3796	0.6204
TMUB2	21.9389	24.351	0.73615	0.625624	-0.234704	0.069182	-0.594209	0.099	0.901	0.9061	0.0939
SLC25A39	206.881	194.381	0.325188	0.307216	-0.082021	0.204843	-0.382977	0.3158	0.6842	0.7026	0.2974
GRN	206.05	218.242	0.654626	0.604682	-0.114495	0.158646	-0.399465	0.2372	0.7628	0.7683	0.2317
EFTUD2	112.171	107.943	0.345689	0.35055	0.020146	0.372697	-0.289104	0.5598	0.4402	0.4734	0.5266
DCAKD	39.7079	37.0919	0.601281	0.503291	-0.256647	0.05712	-0.587031	0.0856	0.9144	0.916	0.084
ARL17A	16.3388	14.3891	0.855038	1.00329	0.23068	0.516462	-0.056692	0.9047	0.0953	0.0929	0.9071
GOSR2	55.478	62.2043	0.486057	0.392841	-0.30718	0.019145	-0.663515	0.0588	0.9412	0.9538	0.0462
NPEPPS	32.3648	35.523	0.480886	0.51828	0.108037	0.377074	-0.193986	0.7076	0.2924	0.276	0.724
MRPL10	67.1148	73.2921	0.456765	0.449147	-0.024265	0.241584	-0.307087	0.4393	0.5607	0.5797	0.4203
PNPO	15.9811	14.5947	0.854291	0.866972	0.021257	0.329511	-0.303971	0.5323	0.4677	0.4685	0.5315
CALCOCO2	29.8857	31.5645	0.653842	0.638571	-0.034095	0.292365	-0.366547	0.417	0.583	0.5936	0.4064
UBE2Z	8.3838	9.04762	0.954369	0.928773	-0.03922	0.284647	-0.331579	0.4459	0.5541	0.5985	0.4015
SNF8	10.3389	9.80158	1.19522	1.23283	0.044702	0.383336	-0.273734	0.6115	0.3885	0.4216	0.5784
IGF2BP1	33.1614	30.0422	0.411921	0.397579	-0.051124	0.280339	-0.360367	0.4042	0.5958	0.6369	0.3631
PHB	247.945	242.936	0.255198	0.251277	-0.022337	0.319552	-0.348738	0.4582	0.5418	0.5746	0.4254
NSL1	9.11661	8.47997	0.57921	0.622985	0.105111	0.431154	-0.247407	0.6853	0.3147	0.3196	0.6804
KAT7	34.7354	33.8822	0.654334	0.593274	-0.141328	0.229362	-0.495458	0.2794	0.7206	0.7773	0.2227
TATDN3	12.7905	13.6529	0.942393	0.970036	0.04171	0.353549	-0.274565	0.5783	0.4217	0.4325	0.5675
ITGA3	23.5509	24.1496	0.39662	0.368875	-0.104624	0.174481	-0.399558	0.262	0.738	0.7464	0.2536
MRPL27	140.095	127.178	0.366504	0.42015	0.197072	0.58439	-0.079919	0.8898	0.1102	0.1424	0.8576
SPATA20	18.4681	19.8038	0.989163	0.874122	-0.178374	0.134817	-0.485639	0.1653	0.8347	0.8453	0.1547
ANKRD40	24.0589	25.4466	0.457696	0.418524	-0.129078	0.178158	-0.475743	0.2341	0.7659	0.7638	0.2362
TOB1	31.2139	30.5323	0.82265	0.906164	0.139494	0.450513	-0.190906	0.755	0.245	0.2485	0.7515
NME1-NME2	64.5985	66.9711	0.817272	0.694426	-0.234996	0.086755	-0.572663	0.1073	0.8927	0.8968	0.1032
NME1	616.519	640.827	0.246687	0.259493	0.073014	0.355886	-0.226909	0.6498	0.3502	0.3628	0.6372
NME2	996.344	1043.22	0.208672	0.171968	-0.279098	0.169248	-0.635968	0.1636	0.8364	0.8812	0.1188
UTP18	105.46	98.5515	0.455562	0.43227	-0.075715	0.252638	-0.412056	0.3477	0.6523	0.6794	0.3206
COX11	57.6398	55.7261	0.537191	0.464057	-0.211133	0.124915	-0.490819	0.1554	0.8446	0.882	0.118
PCTP	11.7668	12.8881	1.17275	1.07211	-0.129442	0.186342	-0.456728	0.2476	0.7524	0.7557	0.2443
TRIM25	4.70748	4.97924	1.05106	1.20292	0.194695	0.478445	-0.135965	0.8233	0.1767	0.1575	0.8425
COIL	29.0774	29.1615	0.647387	0.584943	-0.146333	0.187984	-0.471071	0.2425	0.7575	0.7724	0.2276
MRPS23	95.3794	92.979	0.33557	0.375602	0.162593	0.488451	-0.134181	0.819	0.181	0.2008	0.7992
VEZF1	13.5706	13.4087	0.684545	0.788666	0.204269	0.528843	-0.100047	0.8674	0.1326	0.1515	0.8485
MKS1	14.2059	13.0678	1.05519	0.990419	-0.091396	0.23351	-0.382897	0.3445	0.6555	0.6889	0.3111
SUPT4H1	50.0955	50.6643	0.515435	0.591713	0.199108	0.503096	-0.104231	0.8607	0.1393	0.1407	0.8593
PRR11	11.5776	10.4766	1.00587	1.10967	0.141684	0.417948	-0.153919	0.7791	0.2209	0.2116	0.7884
SMG8	15.1517	14.1502	0.961602	0.887556	-0.115603	0.214774	-0.425954	0.2976	0.7024	0.7324	0.2676
PTRH2	82.9434	79.4532	0.534007	0.578934	0.116539	0.453932	-0.231037	0.6919	0.3081	0.2956	0.7044
RPS6KB1	9.59944	10.5863	0.74775	0.641097	-0.222014	0.136247	-0.571093	0.1568	0.8432	0.8735	0.1265
PPM1D	8.91819	8.66462	0.909136	0.940937	0.049602	0.373863	-0.261851	0.6082	0.3918	0.4102	0.5898
LIMD2	4.78574	4.5389	0.76842	0.709808	-0.114467	0.180997	-0.430045	0.2588	0.7412	0.7547	0.2453
STRADA	4.67272	4.29677	0.965786	1.05885	0.132725	0.451583	-0.187681	0.7539	0.2461	0.2538	0.7462
CCDC47	35.1838	38.7599	0.587147	0.585683	-0.0036	0.331415	-0.303675	0.5218	0.4782	0.5323	0.4677
FTSJ3	45.0214	43.4555	0.466772	0.434993	-0.101726	0.199921	-0.416358	0.2855	0.7145	0.7251	0.2749
PSMC5	321.67	299.319	0.252478	0.316033	0.323916	0.651524	-0.017811	0.9401	0.0599	0.0549	0.9451
DDX5	532.093	551.476	0.241309	0.207143	-0.220253	0.091532	-0.587147	0.1188	0.8812	0.8836	0.1164
CEP95	15.5103	16.2497	0.887931	0.880076	-0.01282	0.283701	-0.345915	0.4442	0.5558	0.5395	0.4605
PSMD12	183.891	177.715	0.344954	0.373446	0.114493	0.419841	-0.195615	0.7248	0.2752	0.2782	0.7218
NOL11	89.5724	89.6942	0.538148	0.503139	-0.097045	0.214691	-0.401574	0.2983	0.7017	0.7278	0.2722
[truncated: 1,033 more rows]

## Sheet: ASD
Table S4: CV stats of similarly expressed genes
ASD
gene_names	mean WT	mean mutant	CV WT	CV mutant	log2(CV-ratio)	log2(CV-ratio),95-per	log2(CV-ratio),5-per	p(CV-ratio>1),boot	p(CV-ratio<1),boot	p-val ratio>1,permutation	p-val ratio<1,permutation
MTRNR2L8	49908.8	48857.8	0	0.108964	48.3886	49.0028	0.772187	0.9788	0.0212	0.0655	0.9345
DPYSL2	154.748	156.839	0.250774	0.532156	1.08546	1.52364	0.706814	1	0	0	1
VKORC1	124.921	112.413	0.37607	0.814986	1.11577	1.48991	0.698351	1	0	0	1
HSPB11	110.023	94.3097	0.591332	1.24425	1.07323	1.46814	0.694316	1	0	0	1
IK	126.35	122.371	0.305751	0.647222	1.0819	1.51934	0.675493	1	0	0	1
TMEM14B	140.112	124.586	0.347867	0.751402	1.11105	1.46421	0.673867	1	0	0	1
CNIH1	139.313	132.639	0.341818	0.755896	1.14496	1.58319	0.642007	1	0	0.0001	0.9999
TFG	220.633	235.921	0.337516	0.68906	1.02967	1.43676	0.614951	1	0	0.0003	0.9997
NDUFS5	456.267	496.647	0.23098	0.46324	1.00399	1.43704	0.613735	0.9999	0.0001	0	1
NAP1L4	166.118	143.515	0.277878	0.554123	0.995757	1.32886	0.605424	0.9999	0.0001	0.0001	0.9999
FBXO7	148.549	137.564	0.375014	0.736983	0.974687	1.40334	0.577797	1	0	0.0003	0.9997
RPL12	1227.77	1162.54	0.173048	0.343946	0.991006	1.29684	0.574548	1	0	0	1
RPL39	1208.59	1185.4	0.224744	0.431006	0.939423	1.35331	0.554597	1	0	0.0003	0.9997
ATP5O	546.353	585.978	0.269327	0.528391	0.972249	1.42664	0.548278	1	0	0	1
MFAP2	213.576	208.077	0.529961	1.01553	0.938271	1.42916	0.543738	1	0	0.0001	0.9999
COA3	153.897	161.545	0.368318	0.738129	1.00292	1.52227	0.539152	0.9999	0.0001	0.0001	0.9999
NEDD8	322.098	305.067	0.256973	0.493189	0.940525	1.34148	0.517014	1	0	0.0003	0.9997
PSMA7	775.221	719.284	0.172419	0.364918	1.08166	1.55978	0.515009	0.9995	0.0005	0	1
PSMB7	337.375	298.179	0.271146	0.499529	0.881498	1.32094	0.508911	1	0	0.0001	0.9999
HAT1	131.667	110.723	0.482551	0.9272	0.942201	1.31956	0.506243	0.9997	0.0003	0.0004	0.9996
APOO	106.601	96.0006	0.425588	0.780398	0.874754	1.28993	0.50582	1	0	0.0008	0.9992
STAM	16.7472	17.1874	0.744809	1.35938	0.868007	1.2997	0.488552	1	0	0	1
FXYD6	127.186	126.15	0.641673	1.13157	0.818418	1.18817	0.479992	0.9999	0.0001	0.0007	0.9993
MAPK1IP1L	98.6538	99.8573	0.211712	0.403618	0.930887	1.26639	0.472277	1	0	0.0002	0.9998
UQCRC2	221.033	210.812	0.347416	0.632625	0.864688	1.23582	0.46652	0.9998	0.0002	0.0002	0.9998
C1orf123	81.6718	71.0745	0.536077	0.986254	0.879518	1.30592	0.458993	1	0	0	1
SUCLA2	106.018	97.745	0.465822	0.845563	0.860133	1.30758	0.448766	0.9997	0.0003	0.001	0.999
NDUFB8	260.374	246.758	0.291844	0.515022	0.819435	1.21955	0.439827	0.9999	0.0001	0.0005	0.9995
TMEM258	337.78	306.469	0.371808	0.649812	0.805464	1.19046	0.437611	1	0	0.0002	0.9998
GPN1	88.9967	80.538	0.544633	0.957278	0.813655	1.26082	0.437234	0.9997	0.0003	0.0013	0.9987
GGPS1	40.0323	37.8333	0.593424	1.04943	0.822477	1.24285	0.432054	0.9995	0.0005	0.0003	0.9997
RNF114	101.084	98.0357	0.395715	0.729772	0.882983	1.31687	0.42976	0.9992	0.0008	0.0007	0.9993
SOD1	566.772	625.945	0.218464	0.388348	0.829958	1.28374	0.420997	0.9997	0.0003	0.002	0.998
PPIA	1062.99	981.684	0.139597	0.259023	0.891818	1.33972	0.420627	0.9997	0.0003	0	1
TPT1	540.197	502.092	0.16352	0.293981	0.846253	1.29065	0.414411	0.9998	0.0002	0.0002	0.9998
PPT1	150.312	137.619	0.415794	0.738956	0.829621	1.28963	0.414314	0.9996	0.0004	0.0007	0.9993
NDUFA11	155.147	150.97	0.278387	0.501083	0.84796	1.29674	0.41424	0.9997	0.0003	0.0016	0.9984
LAPTM4B	59.1891	57.5275	0.572668	1.00025	0.804585	1.21739	0.412025	0.9998	0.0002	0.0003	0.9997
PSMA1	420.224	389.347	0.23589	0.409792	0.796774	1.34469	0.410079	0.9994	0.0006	0.0005	0.9995
LEO1	48.9096	52.1165	0.749893	1.315	0.810305	1.2617	0.408476	0.9996	0.0004	0.0007	0.9993
NUBP2	87.688	90.4631	0.401858	0.681393	0.761803	1.17121	0.405256	0.9997	0.0003	0.0009	0.9991
MRPS34	135.163	124.53	0.443013	0.759392	0.777497	1.15154	0.404622	0.9999	0.0001	0.0009	0.9991
RPL31	1422.13	1332.19	0.21179	0.34428	0.700951	1.0295	0.400405	1	0	0.0003	0.9997
RPL30	1051.59	967.641	0.155518	0.301899	0.956985	1.49903	0.396164	0.9986	0.0014	0.0004	0.9996
RPL35A	1371.56	1323.88	0.170078	0.31939	0.909118	1.28862	0.394801	0.997	0.003	0	1
C21orf33	109.896	102.313	0.505245	0.826846	0.710635	1.0603	0.394533	1	0	0.0005	0.9995
RPL26	1868.62	1875.58	0.148571	0.25703	0.79078	1.18755	0.387753	0.9997	0.0003	0.0002	0.9998
EIF2B2	64.0131	57.9271	0.672347	1.21447	0.853049	1.25667	0.387243	0.9987	0.0013	0.0005	0.9995
CHP1	224.607	236.045	0.21759	0.399319	0.87593	1.32718	0.382141	0.9993	0.0007	0.0003	0.9997
RPS6	2714.2	2501.69	0.136647	0.232105	0.764323	1.17867	0.381013	0.9997	0.0003	0.0019	0.9981
RPS11	926.538	882.268	0.189837	0.33855	0.834604	1.26603	0.380655	0.9988	0.0012	0.0015	0.9985
HARS	90.9828	87.7951	0.510037	0.879766	0.786519	1.13526	0.379406	0.9996	0.0004	0.0015	0.9985
ZNHIT3	136.22	122.24	0.553515	0.953404	0.784465	1.15411	0.376956	0.9995	0.0005	0.0007	0.9993
VWA9	51.4181	51.2961	0.626296	1.08641	0.794657	1.21859	0.376892	0.9995	0.0005	0.0015	0.9985
PSMA3	384.592	355.153	0.353566	0.597176	0.756177	1.12393	0.371311	0.999	0.001	0.001	0.999
CBY1	81.7721	67.6669	0.563987	0.981106	0.798748	1.33811	0.367326	0.999	0.001	0.0013	0.9987
RPL38	1006.44	904.909	0.275754	0.457755	0.731193	1.10235	0.362891	0.9995	0.0005	0.0008	0.9992
RPS15	1580.93	1602.95	0.192821	0.311997	0.694273	1.06397	0.361061	0.9997	0.0003	0.0013	0.9987
PDHB	241.241	240.659	0.357609	0.597437	0.740405	1.17665	0.356209	0.9996	0.0004	0.0021	0.9979
EDF1	366.797	336.523	0.222923	0.394163	0.822249	1.23529	0.347963	0.9972	0.0028	0.0009	0.9991
MPI	15.7739	14.0817	0.890332	1.48717	0.74015	1.18863	0.347689	0.999	0.001	0.0007	0.9993
EIF3D	272.906	273.624	0.302001	0.51195	0.761447	1.15911	0.346039	0.9992	0.0008	0.0017	0.9983
TBCA	256.345	232.63	0.310835	0.534671	0.782501	1.25237	0.344759	0.999	0.001	0.0005	0.9995
PSMG2	131.846	134.847	0.459126	0.795368	0.792732	1.19384	0.344705	0.9979	0.0021	0.0051	0.9949
PTRHD1	72.7483	67.9677	0.735046	1.24508	0.760327	1.18957	0.343675	0.9993	0.0007	0.0025	0.9975
RPL36	722.941	687.714	0.221587	0.381541	0.783961	1.20271	0.341498	0.9991	0.0009	0.0032	0.9968
BUD31	178.581	163.058	0.322311	0.564575	0.808712	1.25222	0.335916	0.9983	0.0017	0.0015	0.9985
EIF1	718.232	667.166	0.178524	0.349645	0.969774	1.55743	0.333895	0.9965	0.0035	0.0003	0.9997
AKR1A1	105.145	107.334	0.451203	0.762167	0.756331	1.19371	0.332651	0.9982	0.0018	0.0034	0.9966
DYM	47.8271	44.2495	0.680672	1.11963	0.71799	1.15197	0.329696	0.9991	0.0009	0.0012	0.9988
BLOC1S2	64.6076	57.4399	0.461583	0.764662	0.728232	1.1892	0.324775	0.9985	0.0015	0.0027	0.9973
C14orf2	207.91	219.309	0.352004	0.555667	0.658631	1.04079	0.324412	0.9996	0.0004	0.003	0.997
IGBP1	80.8314	82.1265	0.641031	1.08317	0.756791	1.24098	0.320547	0.9983	0.0017	0.0009	0.9991
PSMB1	671.044	738.808	0.223994	0.378733	0.757725	1.23774	0.317454	0.9969	0.0031	0.0057	0.9943
SYPL1	167.112	152.94	0.42358	0.64616	0.609258	0.976232	0.306156	0.9994	0.0006	0.0102	0.9898
SF3B1	123.047	119.101	0.352464	0.575152	0.706467	1.13359	0.305182	0.9987	0.0013	0.0014	0.9986
SNHG6	100.391	87.7345	0.642131	1.02337	0.672388	1.05317	0.304143	0.9989	0.0011	0.0018	0.9982
MPST	55.0941	48.1558	0.675776	1.10738	0.712532	1.15687	0.302187	0.9984	0.0016	0.0035	0.9965
DZIP3	8.36761	6.94735	0.992696	1.5448	0.638	1.0444	0.301848	0.9984	0.0016	0.0004	0.9996
SKIV2L	20.3766	20.457	0.768937	1.21934	0.665167	1.10582	0.296431	0.9985	0.0015	0.0018	0.9982
COX7A2L	266.689	233.673	0.366579	0.564219	0.622129	1.01042	0.29057	0.9986	0.0014	0.0047	0.9953
ZMAT2	39.524	35.8636	0.764003	1.21694	0.671613	1.11187	0.287291	0.9985	0.0015	0.0024	0.9976
RPL13A	1263.39	1135.21	0.192836	0.30803	0.675696	1.0345	0.284645	0.9965	0.0035	0.0018	0.9982
NGLY1	22.7008	21.7556	0.982594	1.54953	0.657161	1.05338	0.27568	0.9975	0.0025	0.0025	0.9975
MGEA5	21.2217	21.9048	0.70635	1.07639	0.607741	0.997757	0.269317	0.9986	0.0014	0.0035	0.9965
IQCB1	29.91	23.5995	1.02218	1.61293	0.658039	1.1113	0.269297	0.9962	0.0038	0.0038	0.9962
LUC7L3	121.775	126.737	0.334221	0.558605	0.741026	1.11816	0.26897	0.9969	0.0031	0.001	0.999
NRBF2	46.2968	43.926	0.777261	1.2452	0.679909	1.11504	0.268258	0.9982	0.0018	0.0046	0.9954
GNAS	234.004	218.607	0.286516	0.484762	0.758659	1.25135	0.267847	0.995	0.005	0.0074	0.9926
NDUFB2	276.464	301.647	0.328515	0.494413	0.589758	0.89678	0.266513	0.9973	0.0027	0.0055	0.9945
MIEN1	97.1711	105.144	0.507727	0.879524	0.79267	1.22282	0.265068	0.9952	0.0048	0.0011	0.9989
CMC2	83.748	81.635	0.639491	0.999271	0.643951	1.07782	0.261437	0.9966	0.0034	0.004	0.996
TBC1D7	46.7793	46.2404	0.797315	1.24569	0.643726	1.04752	0.259971	0.9978	0.0022	0.0044	0.9956
SMU1	30.9091	29.6259	0.448873	0.692029	0.624525	1.03009	0.25832	0.9976	0.0024	0.0045	0.9955
NARF	97.7127	84.7055	0.57481	0.900475	0.647601	1.11615	0.257803	0.9972	0.0028	0.0044	0.9956
NAGK	32.4221	31.9053	0.756612	1.16937	0.628105	1.11329	0.256954	0.9973	0.0027	0.0043	0.9957
SSR2	527.038	528.265	0.239854	0.382197	0.672158	1.07764	0.256055	0.9959	0.0041	0.0068	0.9932
RPL11	1859.79	1792.22	0.145653	0.236785	0.701037	1.19485	0.255942	0.9961	0.0039	0.0061	0.9939
ACOT9	56.1072	60.0943	0.787341	1.22181	0.633953	1.08299	0.254123	0.9962	0.0038	0.0053	0.9947
TMEM126B	70.3099	76.5554	0.71506	1.11057	0.635163	1.06583	0.25166	0.9967	0.0033	0.0052	0.9948
PDCD6	205.779	194.202	0.367014	0.583484	0.668859	1.11539	0.251186	0.9948	0.0052	0.014	0.986
DDX24	95.6406	85.4092	0.484933	0.779952	0.685598	1.10923	0.251147	0.9973	0.0027	0.0045	0.9955
RNF170	13.0659	12.5229	0.870968	1.44788	0.733254	1.12786	0.250374	0.9933	0.0067	0.0012	0.9988
KIAA1191	115.172	124.433	0.440678	0.679659	0.625085	1.02552	0.248559	0.9965	0.0035	0.0088	0.9912
CALM2	1244.13	1114.44	0.282942	0.451375	0.673823	1.11348	0.238997	0.9959	0.0041	0.002	0.998
BABAM1	114.3	106.48	0.43523	0.696834	0.679038	1.14099	0.237383	0.9962	0.0038	0.0063	0.9937
FARSA	86.8071	75.3527	0.554324	0.889349	0.68202	1.15462	0.237088	0.9955	0.0045	0.005	0.995
RPS7	1402.74	1356.52	0.197008	0.309239	0.650473	1.00463	0.236746	0.9953	0.0047	0.0044	0.9956
HNRNPK	591.289	620.314	0.18509	0.281807	0.60648	1.00859	0.23568	0.9967	0.0033	0.0082	0.9918
WBSCR22	95.6305	92.1948	0.631432	0.954278	0.595781	0.97121	0.235417	0.9952	0.0048	0.0063	0.9937
MFF	131.763	128.329	0.430211	0.661424	0.620531	1.02765	0.23369	0.9953	0.0047	0.0105	0.9895
OAZ1	672.92	689.212	0.233481	0.356638	0.611155	0.982684	0.232775	0.9975	0.0025	0.009	0.991
LINC00152	63.9973	60.8394	0.738162	1.13541	0.621201	1.09563	0.230858	0.997	0.003	0.0039	0.9961
TMEM39B	24.9425	22.5085	0.921105	1.43057	0.635157	1.09157	0.228956	0.994	0.006	0.0049	0.9951
VTA1	57.786	59.4286	0.50286	0.753699	0.583831	0.924786	0.228677	0.9965	0.0035	0.0077	0.9923
RIF1	6.62702	6.76759	0.811689	1.24275	0.614532	1.00492	0.228058	0.9959	0.0041	0.0055	0.9945
DPH7	29.7824	24.7999	0.84178	1.30864	0.636557	1.06026	0.22642	0.9946	0.0054	0.0052	0.9948
FAM217B	6.50852	5.71088	0.958439	1.54078	0.684899	1.06674	0.225505	0.9927	0.0073	0.0046	0.9954
CUTA	270.942	264.407	0.304384	0.502862	0.724272	1.33034	0.224975	0.9939	0.0061	0.0052	0.9948
NDUFS3	209.604	200.178	0.451547	0.693685	0.619406	1.02699	0.223157	0.9957	0.0043	0.0072	0.9928
DAP3	76.6263	71.838	0.55913	0.886794	0.665415	1.11479	0.22262	0.9953	0.0047	0.006	0.994
DPF2	77.8933	72.6316	0.424862	0.702081	0.724643	1.16823	0.222031	0.9947	0.0053	0.0023	0.9977
TXNDC12	86.1542	85.2173	0.457546	0.711764	0.637481	1.02995	0.22072	0.9967	0.0033	0.0117	0.9883
TBCB	250.982	219.379	0.393365	0.572345	0.541016	0.912734	0.216343	0.9967	0.0033	0.0108	0.9892
RWDD4	27.313	27.4801	0.906657	1.4018	0.628652	1.04387	0.216271	0.9946	0.0054	0.0056	0.9944
USP3	16.7454	18.1937	0.739024	1.15864	0.648741	1.02392	0.216071	0.9917	0.0083	0.0015	0.9985
RPL7A	2254.76	2101.16	0.14211	0.219729	0.628719	1.03968	0.214539	0.9928	0.0072	0.0036	0.9964
CNOT8	63.7345	57.63	0.694407	1.05764	0.607001	1.035	0.21331	0.9919	0.0081	0.0081	0.9919
RHOT2	29.8451	31.3051	0.723901	1.08425	0.582841	1.00554	0.212243	0.9961	0.0039	0.007	0.993
ZNHIT1	74.4843	65.6109	0.411056	0.638175	0.634618	1.09792	0.212007	0.9941	0.0059	0.0048	0.9952
NGDN	77.9434	77.7033	0.684365	1.02255	0.579328	1.03336	0.211851	0.995	0.005	0.0105	0.9895
RPS14	2039.99	2085.91	0.167876	0.241661	0.525594	0.910089	0.211473	0.997	0.003	0.0142	0.9858
COPB2	205.752	205.659	0.350352	0.525255	0.584214	0.960645	0.208749	0.9943	0.0057	0.0118	0.9882
CNN3	757.661	779.895	0.397424	0.572227	0.525908	0.888973	0.206379	0.9973	0.0027	0.0128	0.9872
RALB	86.8872	90.706	0.70617	1.05879	0.584323	1.01628	0.203886	0.9945	0.0055	0.0101	0.9899
SRPR	60.3788	50.637	0.580139	0.881827	0.604098	1.08467	0.202909	0.9938	0.0062	0.0127	0.9873
SAR1A	138.034	135.031	0.352963	0.546868	0.631677	1.14295	0.200544	0.9943	0.0057	0.0083	0.9917
SURF4	142.191	149.219	0.350795	0.530046	0.595488	1.01133	0.19846	0.9935	0.0065	0.0128	0.9872
PDIA4	362.743	346.939	0.269053	0.403269	0.583849	0.960443	0.197579	0.9943	0.0057	0.0102	0.9898
TCTN3	81.6844	80.0101	0.56911	0.855819	0.588598	1.0465	0.195799	0.9929	0.0071	0.0176	0.9824
CNPY2	182.189	165.597	0.39166	0.58083	0.568516	1.0123	0.190402	0.9931	0.0069	0.0122	0.9878
ARL16	54.6325	51.1958	0.696516	1.05076	0.593206	1.02133	0.189872	0.9931	0.0069	0.0108	0.9892
MSRB3	11.7229	12.2192	0.905512	1.44232	0.671582	1.08027	0.186184	0.9888	0.0112	0.0023	0.9977
ZMPSTE24	45.5879	43.49	0.669142	1.00741	0.590265	1.01266	0.185471	0.9912	0.0088	0.0087	0.9913
PPP4R1	36.5556	31.4892	0.7383	1.11647	0.596667	1.01058	0.18493	0.9918	0.0082	0.0092	0.9908
BAG4	18.9812	16.2656	0.83362	1.21222	0.540195	0.929704	0.184051	0.9935	0.0065	0.0108	0.9892
ACTR10	100.377	107.294	0.489321	0.730048	0.577211	1.01041	0.181326	0.9932	0.0068	0.0138	0.9862
MRPS18C	36.6182	34.2486	0.699799	1.0943	0.645	1.05412	0.178886	0.9903	0.0097	0.005	0.995
MORF4L1	529.224	544.914	0.245857	0.391771	0.67219	1.09762	0.175881	0.9896	0.0104	0.0044	0.9956
TM9SF2	152.646	149.367	0.329577	0.477108	0.533699	1.02466	0.173115	0.9915	0.0085	0.0215	0.9785
RAB1A	220.851	221.279	0.297421	0.427467	0.523306	0.942519	0.17193	0.9907	0.0093	0.0151	0.9849
TXNL1	204.558	204.778	0.386202	0.601552	0.639332	1.00115	0.171911	0.988	0.012	0.0117	0.9883
LLPH	71.4292	65.3483	0.697249	1.06744	0.614414	1.07057	0.169819	0.9887	0.0113	0.007	0.993
POMP	203.373	187.488	0.26859	0.401299	0.579272	0.999518	0.167659	0.9896	0.0104	0.0106	0.9894
YTHDF2	152.935	137.941	0.391683	0.57641	0.557406	1.01806	0.161236	0.9901	0.0099	0.0181	0.9819
MRPS6	233.55	254.699	0.438554	0.606822	0.468518	0.815782	0.159919	0.9929	0.0071	0.0232	0.9768
RBM3	79.4384	87.1443	0.369172	0.576222	0.642329	1.12744	0.159174	0.9879	0.0121	0.0046	0.9954
C19orf60	78.1883	63.869	0.63435	0.908835	0.518739	0.958647	0.156805	0.988	0.012	0.0153	0.9847
LRRC8A	15.3758	16.2119	0.855614	1.26432	0.563326	0.956635	0.156155	0.99	0.01	0.0074	0.9926
RWDD1	59.971	63.6185	0.578145	0.904802	0.64617	1.15533	0.155364	0.9866	0.0134	0.0041	0.9959
RTCA	44.1389	39.6608	0.662658	0.938047	0.501395	0.874045	0.153327	0.9909	0.0091	0.0109	0.9891
UBE2G2	60.6626	53.133	0.525907	0.763502	0.537825	0.914461	0.153248	0.9888	0.0112	0.0184	0.9816
CDC5L	14.9066	15.0131	0.894095	1.32328	0.56562	0.948803	0.151673	0.9884	0.0116	0.007	0.993
GRHPR	205.391	191.24	0.411699	0.624069	0.600116	0.983969	0.15133	0.9859	0.0141	0.0198	0.9802
THUMPD1	23.7004	24.0097	0.794234	1.13804	0.518915	0.920152	0.150775	0.9896	0.0104	0.0106	0.9894
PLEKHB2	77.6945	83.8132	0.541037	0.792547	0.550769	0.973454	0.149208	0.9883	0.0117	0.0106	0.9894
RNF10	21.3526	19.9228	0.742914	1.05089	0.500348	0.958232	0.149016	0.9897	0.0103	0.016	0.984
UCKL1	40.7114	37.5371	0.791362	1.17099	0.565319	0.985481	0.148128	0.9884	0.0116	0.0091	0.9909
NFU1	63.7945	66.8504	0.66416	0.976934	0.556731	1.01116	0.146624	0.9876	0.0124	0.0184	0.9816
ATP5L	142.476	131.461	0.369226	0.521623	0.498502	0.919872	0.146382	0.9922	0.0078	0.0173	0.9827
VAPB	8.04222	7.61034	0.7685	1.13294	0.559951	1.03443	0.144099	0.9865	0.0135	0.0175	0.9825
RPL15	1355.7	1218.89	0.183632	0.26571	0.533034	0.872464	0.143075	0.989	0.011	0.0077	0.9923
IER3IP1	134.876	134.209	0.505134	0.781259	0.629135	1.02201	0.142492	0.9866	0.0134	0.0062	0.9938
EIF4G2	554.561	549.236	0.229817	0.337737	0.555415	0.983704	0.142486	0.988	0.012	0.0136	0.9864
ACO2	120.344	109.905	0.445905	0.651128	0.546204	0.907607	0.138688	0.9864	0.0136	0.0138	0.9862
SLC39A1	161.025	161.205	0.328082	0.47694	0.539754	0.980642	0.134962	0.987	0.013	0.0145	0.9855
FBXL5	50.9925	47.6287	0.648166	0.97185	0.584371	1.00939	0.134549	0.9833	0.0167	0.0073	0.9927
ADIPOR1	96.5522	83.1708	0.588884	0.866598	0.55738	1.02993	0.133565	0.985	0.015	0.0189	0.9811
EXT2	97.384	98.2561	0.518092	0.716128	0.467007	0.880197	0.132487	0.9872	0.0128	0.022	0.978
TRIM32	25.864	21.7281	0.955268	1.3959	0.547214	0.975624	0.132161	0.9834	0.0166	0.0183	0.9817
UNC45A	51.578	47.24	0.682327	0.960277	0.492987	0.941093	0.130031	0.9877	0.0123	0.0211	0.9789
R3HDM1	12.354	10.4173	0.746335	1.04454	0.484974	0.820278	0.129599	0.9887	0.0113	0.0153	0.9847
ARFRP1	26.9982	26.8081	0.742622	1.06435	0.519268	0.936741	0.127865	0.9855	0.0145	0.0164	0.9836
RABGGTB	57.5089	58.9958	0.764754	1.09234	0.514352	0.920629	0.127527	0.9863	0.0137	0.0181	0.9819
STX8	59.2576	60.3171	0.731454	1.04949	0.520843	0.956704	0.126358	0.9839	0.0161	0.0192	0.9808
SDCBP	307.859	310.574	0.351658	0.53738	0.611771	0.982061	0.126213	0.9774	0.0226	0.005	0.995
ATXN10	193.502	212.784	0.322698	0.451953	0.485989	0.854126	0.124922	0.9871	0.0129	0.0193	0.9807
ZNF593	41.2461	38.1	0.806673	1.15393	0.516501	0.94035	0.123694	0.9821	0.0179	0.0223	0.9777
RPS13	1975.78	2018.43	0.19043	0.270433	0.506007	0.956647	0.123171	0.9864	0.0136	0.0319	0.9681
STX18	35.8358	30.6371	0.931215	1.34841	0.534071	0.958847	0.122984	0.9844	0.0156	0.0171	0.9829
TMEM254	47.362	42.8938	0.900212	1.28488	0.513297	0.945373	0.122479	0.9839	0.0161	0.0201	0.9799
C1QBP	224.455	232.784	0.398288	0.556346	0.482171	0.840521	0.121967	0.9883	0.0117	0.0199	0.9801
PPWD1	40.458	36.8712	0.855559	1.21114	0.501423	0.930124	0.121928	0.9838	0.0162	0.0195	0.9805
CFAP20	103.251	102.709	0.520981	0.73395	0.494451	0.92663	0.121735	0.9849	0.0151	0.0345	0.9655
NAA10	105.977	98.1113	0.452291	0.661264	0.547974	0.915491	0.118802	0.9836	0.0164	0.0227	0.9773
SSBP1	405.319	369.093	0.365825	0.528107	0.529676	0.9386	0.116927	0.9845	0.0155	0.0135	0.9865
NDUFAB1	265.841	282.304	0.437347	0.609614	0.479118	0.883806	0.116518	0.9857	0.0143	0.022	0.978
NUTM2B-AS1	29.5942	28.0208	0.779313	1.08726	0.480427	0.947885	0.115292	0.9832	0.0168	0.0142	0.9858
UBL5	275.095	251.051	0.393024	0.561991	0.515929	0.968521	0.114582	0.9843	0.0157	0.0098	0.9902
SDSL	29.7432	30.3253	0.879621	1.24828	0.504991	0.90627	0.114565	0.9829	0.0171	0.0204	0.9796
KIAA0196	25.4855	25.1596	0.816493	1.19063	0.544217	0.910673	0.114247	0.9833	0.0167	0.0135	0.9865
RBX1	163.055	152.707	0.319966	0.442679	0.468343	0.857019	0.114096	0.9858	0.0142	0.0288	0.9712
MRPL14	159.913	169.135	0.412803	0.598299	0.535412	0.98157	0.113679	0.9799	0.0201	0.0392	0.9608
CEP95	21.0119	19.9598	0.983086	1.40114	0.511208	0.93786	0.113107	0.9825	0.0175	0.0176	0.9824
GLT8D1	29.7465	24.1043	0.995393	1.46828	0.560786	0.951433	0.112408	0.9823	0.0177	0.0089	0.9911
ATP5G3	171.3	160.62	0.330155	0.454498	0.46113	0.8868	0.110863	0.9845	0.0155	0.0141	0.9859
TMEM167A	36.3477	34.0752	0.570061	0.80298	0.494247	0.899088	0.110772	0.9822	0.0178	0.029	0.971
KAT7	49.5025	48.0777	0.722973	0.990212	0.453795	0.824611	0.110713	0.9836	0.0164	0.0299	0.9701
UFD1L	68.5434	62.1672	0.529459	0.726794	0.457026	0.88299	0.110584	0.9835	0.0165	0.0257	0.9743
THAP9-AS1	26.763	25.0405	0.936664	1.3662	0.544569	0.945217	0.108929	0.9822	0.0178	0.0121	0.9879
COX14	50.9612	42.3547	0.775667	1.1007	0.504907	0.923269	0.108548	0.9835	0.0165	0.0225	0.9775
OLA1	73.3124	77.2495	0.389075	0.546915	0.491268	0.948941	0.107597	0.9808	0.0192	0.0384	0.9616
CCDC167	108.94	108.979	0.615146	0.844099	0.456483	0.8621	0.107166	0.9827	0.0173	0.0286	0.9714
UBLCP1	62.0862	66.8461	0.630148	0.884854	0.489749	0.950079	0.10649	0.982	0.018	0.0219	0.9781
SRSF5	211.628	216.767	0.30183	0.421998	0.483501	0.881362	0.105758	0.9834	0.0166	0.0284	0.9716
KLHL7	67.4397	60.4962	0.688055	0.958447	0.478176	0.923382	0.104412	0.9815	0.0185	0.0284	0.9716
SNX6	124.748	130.791	0.425714	0.579211	0.444204	0.837938	0.103943	0.9829	0.0171	0.0406	0.9594
SLC50A1	28.4225	27.9608	1.03976	1.46184	0.491535	0.92125	0.103544	0.9802	0.0198	0.0208	0.9792
C14orf1	144.937	139.852	0.397254	0.562598	0.502042	0.944189	0.103422	0.9818	0.0182	0.0292	0.9708
DTD1	141.46	133.637	0.497548	0.710933	0.514878	0.909176	0.103331	0.9824	0.0176	0.0271	0.9729
TSNAX	51.8787	50.8976	0.668824	0.926962	0.470882	0.893628	0.103117	0.9802	0.0198	0.031	0.969
CCDC90B	53.0421	49.2031	0.448149	0.654832	0.547148	0.971316	0.101086	0.9782	0.0218	0.0098	0.9902
COPG1	100.272	110.11	0.431872	0.641562	0.570984	1.04963	0.100153	0.9781	0.0219	0.021	0.979
NIT1	35.1997	34.6334	0.796415	1.14118	0.518938	0.957274	0.099285	0.9793	0.0207	0.0184	0.9816
HDGF	15.6114	14.2397	0.927811	1.3118	0.499648	0.989986	0.098503	0.9795	0.0205	0.0251	0.9749
ATXN2	11.3352	9.94969	1.08712	1.50002	0.464474	0.860882	0.098225	0.9811	0.0189	0.0234	0.9766
RPL34	271.501	255.192	0.319945	0.441535	0.464705	0.822591	0.097661	0.9835	0.0165	0.0176	0.9824
INIP	20.6813	21.7691	1.1503	1.66014	0.529295	0.908192	0.097112	0.9779	0.0221	0.013	0.987
RPL27	968.287	1014.14	0.243573	0.354132	0.539931	0.942402	0.096878	0.978	0.022	0.0092	0.9908
YWHAZ	878.159	842.734	0.169477	0.340139	1.00503	1.39807	0.095796	0.9721	0.0279	0.0005	0.9995
B4GALT4	21.2552	20.1129	1.18958	1.70151	0.516367	0.943636	0.094949	0.9792	0.0208	0.018	0.982
BTBD10	61.4217	64.7825	0.692418	0.958673	0.469395	0.884931	0.093449	0.9775	0.0225	0.0293	0.9707
LRRC41	122.767	111.492	0.514912	0.708492	0.460426	0.889239	0.092912	0.98	0.02	0.0318	0.9682
RAB10	92.1491	94.2876	0.428933	0.603522	0.492653	0.86656	0.089649	0.9796	0.0204	0.0289	0.9711
FRG1	45.7761	46.3707	0.776946	1.07629	0.470182	0.869143	0.089027	0.9788	0.0212	0.0219	0.9781
C11orf24	28.3391	24.4996	0.874735	1.17588	0.426825	0.848588	0.088893	0.9821	0.0179	0.0384	0.9616
PEF1	142.338	142.51	0.428855	0.609971	0.508252	0.935025	0.085721	0.978	0.022	0.0335	0.9665
ACAD9	30.1106	26.6365	0.921273	1.30448	0.501774	0.938227	0.085666	0.9759	0.0241	0.0255	0.9745
COA4	90.771	89.2758	0.597701	0.827619	0.469542	0.923674	0.085582	0.9769	0.0231	0.0418	0.9582
MDH1	274.074	265.704	0.344919	0.485713	0.493847	0.87946	0.083488	0.9776	0.0224	0.0203	0.9797
DPM2	45.8955	41.7083	0.660459	0.894723	0.437973	0.843039	0.082429	0.9777	0.0223	0.0365	0.9635
GNB4	16.7082	14.3538	0.805492	1.03618	0.363337	0.712203	0.081791	0.9828	0.0172	0.0396	0.9604
ATPIF1	288.699	267.853	0.423772	0.590813	0.479414	0.899547	0.081777	0.9763	0.0237	0.0314	0.9686
PITPNB	76.4412	69.5493	0.612999	0.870258	0.505559	0.949335	0.081065	0.9763	0.0237	0.0253	0.9747
UFC1	129.691	129.506	0.451656	0.628872	0.477542	0.859498	0.080724	0.9758	0.0242	0.0421	0.9579
RPL24	966.952	1039.05	0.253117	0.350529	0.469732	0.89059	0.079161	0.9782	0.0218	0.0158	0.9842
MRPL37	167.961	145.688	0.433037	0.609846	0.493957	0.936669	0.078718	0.9767	0.0233	0.0335	0.9665
MPDU1	93.9531	87.0884	0.4903	0.715943	0.546181	0.957112	0.075293	0.972	0.028	0.0203	0.9797
TNPO3	20.4889	20.3897	0.912749	1.27979	0.487621	0.925033	0.072212	0.9733	0.0267	0.0214	0.9786
MEA1	142.925	135.246	0.493517	0.692619	0.488963	0.938045	0.071868	0.9727	0.0273	0.0349	0.9651
MLST8	56.8142	56.8034	0.691759	0.95512	0.465412	0.876682	0.069863	0.973	0.027	0.0273	0.9727
PHF14	11.6	9.4595	1.05113	1.39979	0.413264	0.844144	0.067625	0.9746	0.0254	0.0421	0.9579
TMEM184C	32.3761	35.8155	0.831687	1.13425	0.44763	0.843734	0.067597	0.9738	0.0262	0.0243	0.9757
GRB2	63.5456	67.9747	0.467338	0.625481	0.420501	0.816564	0.067393	0.9751	0.0249	0.0316	0.9684
NDUFA8	178.279	184.286	0.430104	0.623013	0.534578	0.990166	0.06613	0.9708	0.0292	0.0288	0.9712
ATP2C1	22.3105	23.3955	0.989073	1.29826	0.392431	0.774027	0.064191	0.9734	0.0266	0.0401	0.9599
MRPL44	55.4402	49.7873	0.720937	0.967353	0.424169	0.827916	0.063916	0.9726	0.0274	0.0389	0.9611
SERF2	73.3867	70.9936	0.269679	0.398611	0.563737	1.05412	0.063675	0.9705	0.0295	0.0285	0.9715
PRKRIP1	20.3411	21.5437	0.920625	1.26856	0.462502	0.956174	0.063114	0.9716	0.0284	0.0283	0.9717
POC1B	28.837	27.413	1.00109	1.36366	0.44591	0.851603	0.062421	0.9713	0.0287	0.0307	0.9693
CDC42SE2	15.5293	16.9336	0.999127	1.35867	0.443458	0.881726	0.059099	0.9713	0.0287	0.0328	0.9672
TRAPPC2L	107.974	98.914	0.677057	0.907723	0.422975	0.861673	0.057047	0.9719	0.0281	0.0361	0.9639
TRAFD1	58.8656	57.3359	0.683853	0.90657	0.406732	0.786613	0.055718	0.9697	0.0303	0.0511	0.9489
MRPL34	54.3933	49.5793	0.694295	0.953514	0.457704	0.879325	0.055005	0.9711	0.0289	0.0389	0.9611
ACTR1A	124.681	118.417	0.302431	0.467905	0.629609	1.03214	0.054979	0.9653	0.0347	0.0139	0.9861
ATF4	276.194	260.509	0.564572	0.793244	0.490609	0.904595	0.054249	0.9663	0.0337	0.0449	0.9551
SORD	24.1439	24.7088	0.820374	1.09714	0.419394	0.832414	0.053242	0.9687	0.0313	0.0457	0.9543
BNIP2	42.1326	39.8504	0.842654	1.11211	0.400288	0.848494	0.047888	0.9689	0.0311	0.0495	0.9505
C9orf142	51.5626	52.6346	0.661437	0.882873	0.416602	0.848961	0.047324	0.9672	0.0328	0.0457	0.9543
LRCH3	31.6949	28.5227	0.930354	1.23179	0.404901	0.849945	0.047163	0.9663	0.0337	0.0414	0.9586
GNPAT	81.3911	83.9652	0.551126	0.777454	0.496374	0.932768	0.045971	0.965	0.035	0.0262	0.9738
ZBTB8OS	44.8082	48.623	0.822308	1.08223	0.396256	0.783022	0.045754	0.9681	0.0319	0.0435	0.9565
TFIP11	31.5236	27.4887	0.929894	1.227	0.400003	0.8318	0.043133	0.9674	0.0326	0.0463	0.9537
DEF8	83.8663	71.2074	0.731318	0.958634	0.390482	0.818462	0.042547	0.9665	0.0335	0.0531	0.9469
ADK	48.6077	46.8453	0.775755	1.01208	0.383657	0.78998	0.04189	0.9673	0.0327	0.0516	0.9484
AKIRIN1	24.8449	24.2608	0.847814	1.16186	0.45461	0.865807	0.041864	0.9665	0.0335	0.0249	0.9751
CLNS1A	228.623	223.998	0.41528	0.578246	0.477598	0.945288	0.041763	0.9635	0.0365	0.0535	0.9465
MANF	25.6361	26.4038	0.994795	1.44982	0.543403	0.977265	0.040502	0.9608	0.0392	0.0138	0.9862
CALU	246.784	253.434	0.312716	0.46272	0.565288	0.926309	0.040467	0.9638	0.0362	0.0126	0.9874
PSMA4	448.932	435.012	0.306592	0.400943	0.387078	0.839925	0.039583	0.9666	0.0334	0.0573	0.9427
ZC3H7A	39.3949	33.7241	0.794732	1.04834	0.399559	0.783589	0.03875	0.965	0.035	0.0409	0.9591
H3F3B	785.398	807.324	0.249187	0.352886	0.501976	0.902915	0.038582	0.9628	0.0372	0.0255	0.9745
PCGF3	12.308	10.8564	0.980445	1.35409	0.465811	0.832638	0.038138	0.9645	0.0355	0.0216	0.9784
UGDH-AS1	256.95	273.567	0.214814	0.276415	0.363744	0.74364	0.037101	0.9668	0.0332	0.0531	0.9469
CRKL	29.7058	25.1444	0.807778	1.06176	0.394426	0.79173	0.032941	0.9626	0.0374	0.0527	0.9473
BRE	53.9581	51.1414	0.782805	1.01789	0.37886	0.79665	0.03172	0.9628	0.0372	0.0537	0.9463
GTF3C6	194.625	207.988	0.437765	0.581999	0.41086	0.897329	0.031475	0.9631	0.0369	0.0392	0.9608
UXT	123.216	122.077	0.633644	0.850206	0.424139	0.853931	0.031438	0.9626	0.0374	0.0486	0.9514
SPTLC1	91.0267	87.2004	0.602714	0.788531	0.387693	0.797582	0.031205	0.9637	0.0363	0.054	0.946
ARMC8	27.4713	24.8691	0.789066	1.0832	0.457083	0.860542	0.030853	0.9609	0.0391	0.0295	0.9705
RPS27A	865.994	782.985	0.238422	0.315245	0.402955	0.819367	0.029199	0.9618	0.0382	0.0457	0.9543
TBCCD1	17.2668	18.6796	1.13556	1.51249	0.413513	0.816297	0.026375	0.9595	0.0405	0.0307	0.9693
MTRNR2L6	1224.26	1343.22	0.18795	0.254692	0.438409	0.862196	0.026027	0.9606	0.0394	0.0743	0.9257
NME6	22.6653	19.848	1.2163	1.64419	0.434884	0.815424	0.024081	0.9593	0.0407	0.0311	0.9689
AAMP	122.267	132.36	0.345207	0.487179	0.496992	1.03105	0.023992	0.9597	0.0403	0.0364	0.9636
LRRFIP1	8.57472	9.02629	0.977273	1.27083	0.378936	0.83318	0.022156	0.9599	0.0401	0.0499	0.9501
PIH1D1	80.322	74.3201	0.641236	0.872494	0.444288	0.825972	0.020302	0.9587	0.0413	0.0358	0.9642
ZBED5	27.8279	29.6421	1.00893	1.32259	0.390544	0.755283	0.02013	0.9592	0.0408	0.0499	0.9501
RAF1	62.8654	68.5769	0.583854	0.761931	0.384053	0.797133	0.018267	0.9578	0.0422	0.0586	0.9414
IP6K2	160.645	171.032	0.465079	0.609724	0.39068	0.745688	0.017654	0.9564	0.0436	0.0667	0.9333
TSEN15	61.0876	67.1785	0.619432	0.844604	0.447329	0.93605	0.015349	0.9572	0.0428	0.0433	0.9567
LARP7	41.7672	34.0994	0.844833	1.11507	0.40039	0.813922	0.014762	0.9574	0.0426	0.0435	0.9565
SSNA1	45.5747	41.2456	0.757065	1.01001	0.415882	0.849303	0.014716	0.9563	0.0437	0.0475	0.9525
POR	67.9935	63.2594	0.653422	0.841221	0.36447	0.761879	0.014001	0.9566	0.0434	0.0713	0.9287
BTF3L4	55.2067	55.9072	0.477917	0.628151	0.394351	0.720613	0.012069	0.9556	0.0444	0.0402	0.9598
PSMD4	279.842	280.58	0.338481	0.447869	0.404002	0.835783	0.01182	0.9565	0.0435	0.052	0.948
TSN	82.541	77.5739	0.623576	0.816173	0.38831	0.802458	0.011202	0.9545	0.0455	0.0628	0.9372
SCAND1	88.106	80.3444	0.469485	0.641969	0.451425	0.98067	0.009918	0.9542	0.0458	0.0596	0.9404
NPRL2	25.4969	27.6434	1.06264	1.41131	0.409384	0.850406	0.009827	0.9538	0.0462	0.0433	0.9567
DCAF12	27.6027	28.0676	0.843326	1.10023	0.383638	0.791851	0.006364	0.9534	0.0466	0.0623	0.9377
FNBP1L	57.0962	51.014	0.722409	0.972342	0.428647	0.866939	0.006322	0.9524	0.0476	0.0428	0.9572
VDAC1	384.25	345.718	0.277753	0.38506	0.471283	1.01874	0.005895	0.9516	0.0484	0.0291	0.9709
CPSF2	18.8525	17.6405	0.857516	1.09955	0.358674	0.704382	0.005591	0.9526	0.0474	0.0603	0.9397
PARN	27.4957	24.6728	0.974222	1.26036	0.371516	0.790115	0.004766	0.9517	0.0483	0.0699	0.9301
PSIP1	25.0714	23.1808	0.943831	1.20939	0.357686	0.737227	0.004155	0.952	0.048	0.0645	0.9355
RHOG	50.7762	47.0367	0.905854	1.185	0.387541	0.807527	0.001525	0.9508	0.0492	0.0551	0.9449
SYNCRIP	71.5215	77.0574	0.630258	0.815358	0.371489	0.804187	0.00112	0.9503	0.0497	0.0611	0.9389
RAB8A	93.8272	83.062	0.532141	0.702724	0.401149	0.794463	0.000779	0.9506	0.0494	0.067	0.933
PLXND1	10.2803	10.1293	1.08698	0.848096	-0.358022	0.00982	-0.670751	0.0552	0.9448	0.9454	0.0546
SRPRB	43.0903	41.3717	0.760978	0.948984	0.31853	0.694801	-0.040788	0.9243	0.0757	0.0918	0.9082
UTP11L	54.4648	53.8997	0.776546	0.80543	0.052688	0.453859	-0.283956	0.6337	0.3663	0.4264	0.5736
ANAPC13	197.918	198.148	0.545559	0.596878	0.129703	0.542126	-0.260189	0.7147	0.2853	0.3386	0.6614
RNF7	121.511	126.869	0.378955	0.377625	-0.005072	0.4469	-0.361702	0.5258	0.4742	0.5441	0.4559
EIF2A	40.843	38.1777	0.733688	0.839604	0.194542	0.585305	-0.191477	0.7974	0.2026	0.2122	0.7878
CCNL1	25.0051	26.5037	1.0273	0.964591	-0.090865	0.294392	-0.469041	0.3546	0.6454	0.646	0.354
MRPL47	102.969	88.1083	0.598713	0.750862	0.326683	0.787393	-0.08698	0.9037	0.0963	0.1062	0.8938
DNAJC19	39.7158	37.1177	0.80679	0.964399	0.257436	0.64771	-0.125503	0.8661	0.1339	0.1415	0.8585
CAP1	191.319	164.994	0.364062	0.474082	0.380953	0.777479	-0.050206	0.9255	0.0745	0.0747	0.9253
ABCF3	18.0542	19.2924	1.30339	1.28476	-0.020771	0.507427	-0.371396	0.5563	0.4437	0.5291	0.4709
[truncated: 405 more rows]
