# Supplementary material for: Pluripotent stem cell-derived models of neurological diseases reveal early transcriptional heterogeneity
Source: Genome Biol. 2021 Mar 4;22:73. doi: 10.1186/s13059-021-02301-6 (PMC7934477; doi:10.1186/s13059-021-02301-6)
Supplement: Supplementary file 5 — Additional file 5: Table S4. GO annotation pathways enriched for differentially variable genes in the 180Q HD isogenic system. [file 13059_2021_2301_MOESM5_ESM.xlsx]

## Sheet: Meta
Additional file 5: Table S4. GO annotation pathways enriched for differentially variable genes in the 180Q HD isogenic system.
description of sheets
GO_DVSM_genes_180Q:				GO annotation pathways enriched for the genes which have similar mean and are more variable (DVSM) in 180Q compared to 180Q-cor cell line
GO_DV_genes_variable_in_180Q:				GO annotation pathways enriched for the genes which are more variable (DV) in 180Q compared to 180Q-cor cell line
GO_DV_genes_variable_in_180Qcor:				GO annotation pathways enriched for the genes which are more variable (DV) in 180Q-cor compared to 180Q cell line

## Sheet: GO_DVSM_genes_180Q
Pluripotent stem cell derived models of neurological diseases reveal early transcriptional heterogeneity, Sorek et al.
Table S4
GO annotation pathways enriched for the genes which have similar mean and are more variable (DVSM) in 180Q compared to 180Q-cor cell line
total # of genes: 159
GO categories:
GO Biological Process	genes in category	genes in list	expected	fold Enrichment	raw P-value	FDR
oxaloacetate metabolic process (GO:0006107)	8	3	0.06	49.52	6.58e-05	0.00634
proteasome assembly (GO:0043248)	14	3	0.11	28.3	0.000262	0.0205
positive regulation of superoxide anion generation (GO:0032930)	17	3	0.13	23.3	0.000432	0.0317
tricarboxylic acid cycle (GO:0006099)	36	6	0.27	22.01	6.88e-07	0.000121
cytoplasmic translational initiation (GO:0002183)	27	4	0.2	19.56	8.25e-05	0.00754
regulation of superoxide anion generation (GO:0032928)	21	3	0.16	18.86	0.000751	0.0501
mitochondrial electron transport, NADH to ubiquinone (GO:0006120)	49	7	0.37	18.86	2.02e-07	4.38e-05
NADH dehydrogenase complex assembly (GO:0010257)	66	9	0.5	18.01	5.01e-09	1.59e-06
mitochondrial respiratory chain complex I assembly (GO:0032981)	66	9	0.5	18.01	5.01e-09	1.55e-06
SRP-dependent cotranslational protein targeting to membrane (GO:0006614)	97	13	0.73	17.7	2.1e-12	1.85e-09
cytoplasmic translation (GO:0002181)	70	9	0.53	16.98	8.01e-09	2.34e-06
cotranslational protein targeting to membrane (GO:0006613)	102	13	0.77	16.83	3.75e-12	2.97e-09
protein targeting to ER (GO:0045047)	110	14	0.83	16.81	5.49e-13	7.23e-10
regulation of cellular amino acid metabolic process (GO:0006521)	63	8	0.48	16.77	6.08e-08	1.43e-05
establishment of protein localization to endoplasmic reticulum (GO:0072599)	114	14	0.86	16.22	8.55e-13	9.01e-10
regulation of superoxide metabolic process (GO:0090322)	33	4	0.25	16.01	0.000167	0.0141
translational initiation (GO:0006413)	146	16	1.11	14.47	9.39e-14	1.35e-10
regulation of cellular amine metabolic process (GO:0033238)	84	9	0.64	14.15	3.42e-08	8.59e-06
viral transcription (GO:0019083)	115	12	0.87	13.78	2.18e-10	9.59e-08
protein localization to endoplasmic reticulum (GO:0070972)	137	14	1.04	13.49	8.37e-12	5.09e-09
mitochondrial respiratory chain complex assembly (GO:0033108)	99	10	0.75	13.34	9.75e-09	2.8e-06
viral gene expression (GO:0019080)	129	13	0.98	13.31	5.62e-11	2.96e-08
nuclear-transcribed mRNA catabolic process, nonsense-mediated decay (GO:0000184)	120	12	0.91	13.21	3.43e-10	1.39e-07
aerobic respiration (GO:0009060)	80	8	0.61	13.21	3.3e-07	6.51e-05
regulation of hematopoietic stem cell differentiation (GO:1902036)	71	7	0.54	13.02	2e-06	0.000308
cellular respiration (GO:0045333)	168	16	1.27	12.58	6.88e-13	7.77e-10
regulation of transcription from RNA polymerase II promoter in response to hypoxia (GO:0061418)	77	7	0.58	12	3.31e-06	0.000471
negative regulation of G2/M transition of mitotic cell cycle (GO:0010972)	89	8	0.67	11.87	7e-07	0.000122
mitochondrial ATP synthesis coupled electron transport (GO:0042775)	91	8	0.69	11.61	8.19e-07	0.000141
protein targeting to membrane (GO:0006612)	161	14	1.22	11.48	6.17e-11	3.15e-08
ATP synthesis coupled electron transport (GO:0042773)	92	8	0.7	11.48	8.84e-07	0.00015
NIK/NF-kappaB signaling (GO:0038061)	81	7	0.61	11.41	4.52e-06	0.000606
regulation of hematopoietic progenitor cell differentiation (GO:1901532)	83	7	0.63	11.14	5.26e-06	0.00067
respiratory electron transport chain (GO:0022904)	112	9	0.85	10.61	3.36e-07	6.48e-05
negative regulation of cell cycle G2/M phase transition (GO:1902750)	101	8	0.76	10.46	1.7e-06	0.000264
antigen processing and presentation of exogenous peptide antigen via MHC class I, TAP-dependent (GO:0002479)	76	6	0.58	10.43	3.58e-05	0.0038
oxidative phosphorylation (GO:0006119)	117	9	0.89	10.16	4.74e-07	8.72e-05
SCF-dependent proteasomal ubiquitin-dependent protein catabolic process (GO:0031146)	91	7	0.69	10.16	9.26e-06	0.00112
antigen processing and presentation of exogenous peptide antigen via MHC class I (GO:0042590)	80	6	0.61	9.9	4.7e-05	0.00479
ribosome assembly (GO:0042255)	67	5	0.51	9.85	0.00021	0.017
anaphase-promoting complex-dependent catabolic process (GO:0031145)	82	6	0.62	9.66	5.35e-05	0.00532
interleukin-1-mediated signaling pathway (GO:0070498)	96	7	0.73	9.63	1.28e-05	0.00151
regulation of mitochondrial membrane potential (GO:0051881)	69	5	0.52	9.57	0.000239	0.0191
regulation of stem cell differentiation (GO:2000736)	113	8	0.86	9.35	3.74e-06	0.000524
translation (GO:0006412)	394	27	2.98	9.05	1.12e-17	5.9e-14
mitochondrial translational elongation (GO:0070125)	88	6	0.67	9	7.74e-05	0.0072
tumor necrosis factor-mediated signaling pathway (GO:0033209)	118	8	0.89	8.95	5.06e-06	0.000651
energy derivation by oxidation of organic compounds (GO:0015980)	238	16	1.8	8.88	9.22e-11	4.56e-08
regulation of ATPase activity (GO:0043462)	77	5	0.58	8.57	0.000386	0.0288
peptide biosynthetic process (GO:0043043)	417	27	3.16	8.55	4.27e-17	1.13e-13
antigen processing and presentation of peptide antigen via MHC class I (GO:0002474)	95	6	0.72	8.34	0.000115	0.0102
stimulatory C-type lectin receptor signaling pathway (GO:0002223)	113	7	0.86	8.18	3.47e-05	0.00373
Wnt signaling pathway, planar cell polarity pathway (GO:0060071)	97	6	0.73	8.17	0.000129	0.0112
translational termination (GO:0006415)	97	6	0.73	8.17	0.000129	0.0111
nuclear-transcribed mRNA catabolic process (GO:0000956)	195	12	1.48	8.13	5.66e-08	1.36e-05
establishment of protein localization to membrane (GO:0090150)	262	16	1.98	8.06	3.5e-10	1.38e-07
innate immune response activating cell surface receptor signaling pathway (GO:0002220)	116	7	0.88	7.97	4.06e-05	0.00426
peptide metabolic process (GO:0006518)	537	32	4.07	7.87	3.68e-19	5.83e-15
regulation of transcription from RNA polymerase II promoter in response to stress (GO:0043618)	119	7	0.9	7.77	4.74e-05	0.00481
cellular protein complex disassembly (GO:0043624)	138	8	1.05	7.66	1.5e-05	0.00174
mRNA catabolic process (GO:0006402)	211	12	1.6	7.51	1.28e-07	2.85e-05
protein targeting (GO:0006605)	352	20	2.67	7.5	6.54e-12	4.31e-09
positive regulation of canonical Wnt signaling pathway (GO:0090263)	142	8	1.08	7.44	1.82e-05	0.00207
regulation of mRNA stability (GO:0043488)	178	10	1.35	7.42	1.64e-06	0.000257
mitochondrial translational termination (GO:0070126)	89	5	0.67	7.42	0.000722	0.0486
amide biosynthetic process (GO:0043604)	534	30	4.04	7.42	2.53e-17	8.01e-14
translational elongation (GO:0006414)	125	7	0.95	7.39	6.37e-05	0.00622
regulation of DNA-templated transcription in response to stress (GO:0043620)	125	7	0.95	7.39	6.37e-05	0.00618
regulation of RNA stability (GO:0043487)	184	10	1.39	7.18	2.18e-06	0.000331
regulation of establishment of planar polarity (GO:0090175)	111	6	0.84	7.14	0.000258	0.0203
electron transport chain (GO:0022900)	185	10	1.4	7.14	2.28e-06	0.000344
mitochondrial translation (GO:0032543)	112	6	0.85	7.07	0.00027	0.0211
glucose metabolic process (GO:0006006)	113	6	0.86	7.01	0.000283	0.0219
ribonucleoprotein complex assembly (GO:0022618)	228	12	1.73	6.95	2.83e-07	5.88e-05
regulation of cellular ketone metabolic process (GO:0010565)	176	9	1.33	6.75	1.14e-05	0.00135
negative regulation of mitotic cell cycle phase transition (GO:1901991)	217	11	1.64	6.69	1.28e-06	0.000202
establishment of protein localization to organelle (GO:0072594)	418	21	3.17	6.63	1.7e-11	9.94e-09
regulation of mRNA catabolic process (GO:0061013)	200	10	1.51	6.6	4.42e-06	0.000603
ribonucleoprotein complex subunit organization (GO:0071826)	242	12	1.83	6.55	5.18e-07	9.42e-05
RNA catabolic process (GO:0006401)	242	12	1.83	6.55	5.18e-07	9.31e-05
ATP metabolic process (GO:0046034)	203	10	1.54	6.5	5.02e-06	0.000656
negative regulation of cell cycle phase transition (GO:1901988)	233	11	1.76	6.23	2.47e-06	0.000365
cellular response to interleukin-1 (GO:0071347)	172	8	1.3	6.14	6.68e-05	0.00641
positive regulation of Wnt signaling pathway (GO:0030177)	174	8	1.32	6.07	7.22e-05	0.0068
response to interleukin-1 (GO:0070555)	196	9	1.48	6.06	2.57e-05	0.0028
cellular amide metabolic process (GO:0043603)	784	36	5.94	6.06	5.06e-18	4e-14
regulation of G2/M transition of mitotic cell cycle (GO:0010389)	196	9	1.48	6.06	2.57e-05	0.00278
antigen processing and presentation of exogenous peptide antigen (GO:0002478)	176	8	1.33	6	7.8e-05	0.00721
response to ethanol (GO:0045471)	132	6	1	6	0.000623	0.0438
T cell receptor signaling pathway (GO:0050852)	178	8	1.35	5.93	8.41e-05	0.00764
non-canonical Wnt signaling pathway (GO:0035567)	134	6	1.01	5.91	0.000672	0.0464
generation of precursor metabolites and energy (GO:0006091)	426	19	3.23	5.89	1.12e-09	4.23e-07
mitochondrial gene expression (GO:0140053)	137	6	1.04	5.78	0.000751	0.0499
antigen processing and presentation of exogenous antigen (GO:0019884)	183	8	1.39	5.77	0.000101	0.00909
antigen processing and presentation of peptide antigen (GO:0048002)	186	8	1.41	5.68	0.000113	0.01
cellular response to hypoxia (GO:0071456)	189	8	1.43	5.59	0.000125	0.0109
regulation of cell cycle G2/M phase transition (GO:1902749)	213	9	1.61	5.58	4.78e-05	0.00482
Fc receptor signaling pathway (GO:0038093)	240	10	1.82	5.5	2.03e-05	0.00228
protein modification by small protein removal (GO:0070646)	295	12	2.23	5.37	3.75e-06	0.00052
ribonucleoprotein complex biogenesis (GO:0022613)	443	18	3.35	5.37	1.27e-08	3.53e-06
Fc-epsilon receptor signaling pathway (GO:0038095)	173	7	1.31	5.34	0.000433	0.0315
cellular response to decreased oxygen levels (GO:0036294)	199	8	1.51	5.31	0.000176	0.0147
protein-containing complex disassembly (GO:0032984)	229	9	1.73	5.19	8.17e-05	0.00752
negative regulation of mitotic cell cycle (GO:0045930)	307	12	2.32	5.16	5.55e-06	0.000696
rRNA processing (GO:0006364)	206	8	1.56	5.13	0.000221	0.0178
posttranscriptional regulation of gene expression (GO:0010608)	518	20	3.92	5.1	4.29e-09	1.41e-06
nucleobase-containing compound catabolic process (GO:0034655)	367	14	2.78	5.04	1.18e-06	0.000192
proteasomal protein catabolic process (GO:0010498)	341	13	2.58	5.03	2.9e-06	0.000417
ribosome biogenesis (GO:0042254)	290	11	2.2	5.01	1.8e-05	0.00208
positive regulation of peptidase activity (GO:0010952)	186	7	1.41	4.97	0.000655	0.0456
regulation of actin polymerization or depolymerization (GO:0008064)	187	7	1.42	4.94	0.000676	0.0464
antigen processing and presentation (GO:0019882)	214	8	1.62	4.94	0.000283	0.0218
regulation of actin filament length (GO:0030832)	188	7	1.42	4.92	0.000696	0.0473
cellular response to oxygen levels (GO:0071453)	216	8	1.64	4.89	0.000301	0.023
rRNA metabolic process (GO:0016072)	217	8	1.64	4.87	0.00031	0.0235
negative regulation of cell cycle process (GO:0010948)	328	12	2.48	4.83	1.05e-05	0.00126
cellular protein-containing complex assembly (GO:0034622)	829	30	6.28	4.78	1.67e-12	1.56e-09
protein deubiquitination (GO:0016579)	278	10	2.11	4.75	6.71e-05	0.00639
negative regulation of apoptotic signaling pathway (GO:2001234)	226	8	1.71	4.67	0.000402	0.0299
protein localization to organelle (GO:0033365)	713	25	5.4	4.63	2.85e-10	1.22e-07
proteasome-mediated ubiquitin-dependent protein catabolic process (GO:0043161)	317	11	2.4	4.58	3.96e-05	0.00418
regulation of translation (GO:0006417)	347	12	2.63	4.57	1.81e-05	0.00208
regulation of mRNA metabolic process (GO:1903311)	325	11	2.46	4.47	4.93e-05	0.00493
heterocycle catabolic process (GO:0046700)	416	14	3.15	4.44	4.81e-06	0.000639
cellular response to tumor necrosis factor (GO:0071356)	238	8	1.8	4.44	0.00056	0.0401
cellular nitrogen compound catabolic process (GO:0044270)	417	14	3.16	4.43	4.94e-06	0.000651
protein localization to membrane (GO:0072657)	480	16	3.63	4.4	1.1e-06	0.000182
aromatic compound catabolic process (GO:0019439)	432	14	3.27	4.28	7.29e-06	0.0009
organic cyclic compound catabolic process (GO:1901361)	466	15	3.53	4.25	3.67e-06	0.000518
nucleoside phosphate biosynthetic process (GO:1901293)	249	8	1.89	4.24	0.000745	0.0499
mitochondrion organization (GO:0007005)	441	14	3.34	4.19	9.13e-06	0.00111
viral process (GO:0016032)	695	22	5.26	4.18	2.22e-08	5.75e-06
symbiont process (GO:0044403)	771	24	5.84	4.11	6.48e-09	1.97e-06
regulation of cellular amide metabolic process (GO:0034248)	392	12	2.97	4.04	5.71e-05	0.00561
interspecies interaction between organisms (GO:0044419)	814	24	6.16	3.89	1.78e-08	4.77e-06
cellular macromolecule catabolic process (GO:0044265)	883	26	6.69	3.89	4.3e-09	1.39e-06
purine ribonucleotide metabolic process (GO:0009150)	307	9	2.32	3.87	0.000664	0.046
regulation of hemopoiesis (GO:1903706)	445	13	3.37	3.86	4.45e-05	0.00463
regulation of mitotic cell cycle phase transition (GO:1901990)	414	12	3.14	3.83	9.45e-05	0.00854
protein-containing complex subunit organization (GO:0043933)	1825	52	13.82	3.76	2.33e-17	9.23e-14
protein-containing complex assembly (GO:0065003)	1545	44	11.7	3.76	1.44e-14	2.85e-11
purine-containing compound metabolic process (GO:0072521)	363	10	2.75	3.64	0.000537	0.0386
nucleotide metabolic process (GO:0009117)	439	12	3.32	3.61	0.000161	0.0136
MAPK cascade (GO:0000165)	368	10	2.79	3.59	0.000595	0.042
organonitrogen compound biosynthetic process (GO:1901566)	1402	38	10.62	3.58	6.06e-12	4.17e-09
regulation of cellular catabolic process (GO:0031329)	815	22	6.17	3.56	3.26e-07	6.52e-05
nucleoside phosphate metabolic process (GO:0006753)	447	12	3.39	3.54	0.000189	0.0158
regulation of cell cycle phase transition (GO:1901987)	448	12	3.39	3.54	0.000193	0.0159
mRNA metabolic process (GO:0016071)	680	18	5.15	3.5	5.45e-06	0.000689
macromolecule catabolic process (GO:0009057)	1026	27	7.77	3.48	2.09e-08	5.51e-06
regulation of small molecule metabolic process (GO:0062012)	418	11	3.17	3.48	0.000414	0.0304
intracellular protein transport (GO:0006886)	989	26	7.49	3.47	4.04e-08	9.83e-06
negative regulation of cell cycle (GO:0045786)	580	15	4.39	3.42	4.46e-05	0.00461
regulation of catabolic process (GO:0009894)	976	25	7.39	3.38	1.24e-07	2.79e-05
cellular nitrogen compound biosynthetic process (GO:0044271)	1632	41	12.36	3.32	7.58e-12	4.79e-09
immune response-activating cell surface receptor signaling pathway (GO:0002429)	445	11	3.37	3.26	0.000686	0.0468
nucleobase-containing small molecule metabolic process (GO:0055086)	530	13	4.01	3.24	0.000242	0.0192
proteolysis involved in cellular protein catabolic process (GO:0051603)	575	14	4.35	3.22	0.00015	0.0127
regulation of mitotic cell cycle (GO:0007346)	642	15	4.86	3.09	0.000134	0.0116
ubiquitin-dependent protein catabolic process (GO:0006511)	514	12	3.89	3.08	0.000643	0.045
intracellular transport (GO:0046907)	1551	36	11.75	3.06	1.6e-09	5.63e-07
cellular protein catabolic process (GO:0044257)	604	14	4.57	3.06	0.000245	0.0194
modification-dependent protein catabolic process (GO:0019941)	520	12	3.94	3.05	0.00071	0.048
gene expression (GO:0010467)	2001	46	15.15	3.04	5.58e-12	4.2e-09
oxidation-reduction process (GO:0055114)	960	22	7.27	3.03	4.52e-06	0.000611
protein catabolic process (GO:0030163)	668	15	5.06	2.97	0.000205	0.0167
cellular catabolic process (GO:0044248)	1747	37	13.23	2.8	1.01e-08	2.86e-06
protein transport (GO:0015031)	1490	31	11.28	2.75	3.01e-07	6.1e-05
cellular component biogenesis (GO:0044085)	2694	56	20.4	2.74	6.23e-13	7.58e-10
establishment of localization in cell (GO:0051649)	1803	37	13.65	2.71	2.29e-08	5.84e-06
peptide transport (GO:0015833)	1515	31	11.47	2.7	4.29e-07	8.08e-05
cellular component assembly (GO:0022607)	2473	50	18.73	2.67	4.93e-11	2.69e-08
amide transport (GO:0042886)	1547	31	11.72	2.65	6.67e-07	0.000119
cellular macromolecule biosynthetic process (GO:0034645)	1706	34	12.92	2.63	1.93e-07	4.24e-05
establishment of protein localization (GO:0045184)	1572	31	11.9	2.6	9.33e-07	0.000157
proteolysis (GO:0006508)	1269	25	9.61	2.6	1.26e-05	0.00149
organic substance catabolic process (GO:1901575)	1734	34	13.13	2.59	2.81e-07	5.92e-05
macromolecule biosynthetic process (GO:0009059)	1760	34	13.33	2.55	3.94e-07	7.51e-05
cellular protein localization (GO:0034613)	1563	30	11.84	2.53	2.49e-06	0.000364
cellular response to stress (GO:0033554)	1669	32	12.64	2.53	1.1e-06	0.000183
cellular macromolecule localization (GO:0070727)	1571	30	11.9	2.52	2.75e-06	0.000399
catabolic process (GO:0009056)	2018	38	15.28	2.49	2.12e-07	4.52e-05
nitrogen compound transport (GO:0071705)	1811	34	13.71	2.48	1.22e-06	0.000198
cellular nitrogen compound metabolic process (GO:0034641)	3404	63	25.78	2.44	2.28e-12	1.9e-09
protein modification by small protein conjugation or removal (GO:0070647)	976	18	7.39	2.44	0.0005	0.0361
cellular response to cytokine stimulus (GO:0071345)	990	18	7.5	2.4	0.000589	0.0418
biosynthetic process (GO:0009058)	2903	52	21.98	2.37	1.37e-09	4.92e-07
cellular biosynthetic process (GO:0044249)	2726	48	20.64	2.33	1.76e-08	4.79e-06
organic substance biosynthetic process (GO:1901576)	2845	50	21.54	2.32	7.68e-09	2.29e-06
RNA metabolic process (GO:0016070)	1662	29	12.59	2.3	2.41e-05	0.00265
organelle organization (GO:0006996)	3342	57	25.31	2.25	1.27e-09	4.66e-07
cellular protein metabolic process (GO:0044267)	3711	63	28.1	2.24	9.56e-11	4.58e-08
nucleobase-containing compound metabolic process (GO:0006139)	2770	47	20.98	2.24	1.02e-07	2.36e-05
phosphorylation (GO:0016310)	1301	22	9.85	2.23	0.000412	0.0305
nucleic acid metabolic process (GO:0090304)	2263	37	17.14	2.16	7.84e-06	0.000961
cellular localization (GO:0051641)	2408	39	18.24	2.14	4.37e-06	0.000601
cellular aromatic compound metabolic process (GO:0006725)	2989	48	22.64	2.12	2.86e-07	5.88e-05
organic substance transport (GO:0071702)	2180	35	16.51	2.12	2.01e-05	0.00227
negative regulation of gene expression (GO:0010629)	1682	27	12.74	2.12	0.0002	0.0164
heterocycle metabolic process (GO:0046483)	2947	47	22.32	2.11	4.73e-07	8.8e-05
small molecule metabolic process (GO:0044281)	1711	27	12.96	2.08	0.000367	0.0277
protein metabolic process (GO:0019538)	4311	68	32.65	2.08	3.27e-10	1.36e-07
regulation of apoptotic process (GO:0042981)	1534	24	11.62	2.07	0.000678	0.0464
protein localization (GO:0008104)	2111	33	15.99	2.06	5.67e-05	0.00561
cellular component organization or biogenesis (GO:0071840)	5773	90	43.72	2.06	1.9e-14	3.01e-11
positive regulation of protein metabolic process (GO:0051247)	1679	26	12.71	2.04	0.00058	0.0414
organonitrogen compound metabolic process (GO:1901564)	5311	81	40.22	2.01	5.95e-12	4.28e-09
organic cyclic compound metabolic process (GO:1901360)	3217	49	24.36	2.01	1.25e-06	0.000199
cellular component organization (GO:0016043)	5592	85	42.35	2.01	1.67e-12	1.65e-09
macromolecule localization (GO:0033036)	2444	37	18.51	2	3.49e-05	0.00373
phosphate-containing compound metabolic process (GO:0006796)	2142	32	16.22	1.97	0.000189	0.0157
phosphorus metabolic process (GO:0006793)	2169	32	16.43	1.95	0.000222	0.0178
regulation of protein metabolic process (GO:0051246)	2747	40	20.8	1.92	4.58e-05	0.00471
regulation of cellular protein metabolic process (GO:0032268)	2576	37	19.51	1.9	0.000135	0.0116
response to organic substance (GO:0010033)	2922	41	22.13	1.85	7.64e-05	0.00715
multi-organism process (GO:0051704)	2508	35	18.99	1.84	0.000329	0.0249
cellular metabolic process (GO:0044237)	7634	106	57.81	1.83	1.5e-14	2.63e-11
cellular macromolecule metabolic process (GO:0044260)	5065	68	38.36	1.77	3.32e-07	6.48e-05
transport (GO:0006810)	4472	60	33.87	1.77	2.38e-06	0.000354
negative regulation of metabolic process (GO:0009892)	2846	38	21.55	1.76	0.000434	0.0315
metabolic process (GO:0008152)	8389	112	63.53	1.76	1.24e-14	2.8e-11
nitrogen compound metabolic process (GO:0006807)	6985	93	52.9	1.76	9.86e-11	4.59e-08
establishment of localization (GO:0051234)	4593	60	34.78	1.73	7.27e-06	0.000905
macromolecule metabolic process (GO:0043170)	6170	80	46.72	1.71	3.82e-08	9.44e-06
primary metabolic process (GO:0044238)	7492	96	56.74	1.69	3.55e-10	1.37e-07
organic substance metabolic process (GO:0071704)	7841	100	59.38	1.68	9.88e-11	4.46e-08
negative regulation of biological process (GO:0048519)	5221	66	39.54	1.67	5.03e-06	0.000652
regulation of metabolic process (GO:0019222)	6662	83	50.45	1.65	1.21e-07	2.77e-05
regulation of biological quality (GO:0065008)	4007	49	30.34	1.61	0.000373	0.028
regulation of gene expression (GO:0010468)	4475	54	33.89	1.59	0.000288	0.0221
localization (GO:0051179)	5662	68	42.88	1.59	2.09e-05	0.00233
positive regulation of cellular process (GO:0048522)	5342	63	40.45	1.56	0.000109	0.00972
regulation of macromolecule metabolic process (GO:0060255)	6141	72	46.51	1.55	2.27e-05	0.00251
positive regulation of biological process (GO:0048518)	6102	70	46.21	1.51	7.1e-05	0.00672
regulation of cellular metabolic process (GO:0031323)	6205	70	46.99	1.49	0.000116	0.0102
cellular process (GO:0009987)	14425	145	109.24	1.33	2.01e-11	1.13e-08
biological_process (GO:0008150)	17782	157	134.66	1.17	2.64e-09	8.89e-07
Unclassified (UNCLASSIFIED)	3214	2	24.34	0.08	2.64e-09	9.08e-07
GO Biological Process	genes in category	genes in list	expected	fold Enrichment	raw P-value	FDR
NADH dehydrogenase (quinone) activity (GO:0050136)	46	7	0.35	20.09	1.37e-07	0.000127
NADH dehydrogenase (ubiquinone) activity (GO:0008137)	46	7	0.35	20.09	1.37e-07	0.000106
translation initiation factor binding (GO:0031369)	33	5	0.25	20.01	9.25e-06	0.00308
NADH dehydrogenase activity (GO:0003954)	47	7	0.36	19.67	1.56e-07	0.000104
oxidoreductase activity, acting on NAD(P)H, quinone or similar compound as acceptor (GO:0016655)	60	7	0.45	15.41	7.07e-07	0.000366
rRNA binding (GO:0019843)	65	7	0.49	14.22	1.16e-06	0.00045
structural constituent of ribosome (GO:0003735)	172	17	1.3	13.05	7.24e-14	1.12e-10
oxidoreductase activity, acting on NAD(P)H (GO:0016651)	108	7	0.82	8.56	2.64e-05	0.00646
translation regulator activity (GO:0045182)	150	8	1.14	7.04	2.65e-05	0.00616
cadherin binding (GO:0045296)	315	10	2.39	4.19	0.000181	0.0366
RNA binding (GO:0003723)	1661	48	12.58	3.82	3.52e-16	1.64e-12
structural molecule activity (GO:0005198)	835	22	6.32	3.48	4.85e-07	0.000282
oxidoreductase activity (GO:0016491)	764	18	5.79	3.11	2.51e-05	0.00649
protein-containing complex binding (GO:0044877)	1104	24	8.36	2.87	3.85e-06	0.00138
nucleic acid binding (GO:0003676)	4126	55	31.25	1.76	1.28e-05	0.00372
protein binding (GO:0005515)	11907	136	90.17	1.51	1.15e-14	2.67e-11
binding (GO:0005488)	15200	148	115.11	1.29	8.16e-11	9.49e-08
molecular_function (GO:0003674)	17704	154	134.07	1.15	7.84e-07	0.000332
Unclassified (UNCLASSIFIED)	3292	5	24.93	0.2	7.84e-07	0.000365
DNA-binding transcription factor activity, RNA polymerase II-specific (GO:0000981)	1617	1	12.25	0.08	7.06e-05	0.0156
molecular transducer activity (GO:0060089)	1566	0	11.86	< 0.01	9.89e-06	0.00307
signaling receptor activity (GO:0038023)	1513	0	11.46	< 0.01	1.51e-05	0.00413
transmembrane signaling receptor activity (GO:0004888)	1300	0	9.84	< 0.01	8.02e-05	0.017

## Sheet: GO_DV_genes_variable_in_180Q
Pluripotent stem cell derived models of neurological diseases reveal early transcriptional heterogeneity, Sorek et al.
Table S4
GO annotation pathways enriched for the genes which are more variable (DV) in 180Q compared to 180Q-cor cell line
total # of genes: 656
GO categories:
GO Biological Process	genes in category	genes in list	expected	fold Enrichment	raw P-value	FDR
formation of cytoplasmic translation initiation complex (GO:0001732)	14	5	0.43	11.57	0.000194	0.0248
nuclear envelope reassembly (GO:0031468)	18	6	0.56	10.8	5.97e-05	0.0102
mitochondrial translational elongation (GO:0070125)	88	23	2.72	8.47	1.9e-13	1.77e-10
cytoplasmic translational initiation (GO:0002183)	27	7	0.83	8.4	5.55e-05	0.00975
inactivation of MAPK activity (GO:0000188)	27	7	0.83	8.4	5.55e-05	0.00965
mitochondrial translational termination (GO:0070126)	89	23	2.75	8.37	2.33e-13	2.04e-10
translational termination (GO:0006415)	97	23	2.99	7.68	1.08e-12	7.12e-10
termination of RNA polymerase I transcription (GO:0006363)	31	7	0.96	7.32	0.000117	0.0169
mitochondrial translation (GO:0032543)	112	25	3.46	7.23	3.59e-13	2.99e-10
translational elongation (GO:0006414)	125	25	3.86	6.48	2.98e-12	1.75e-09
cellular protein complex disassembly (GO:0043624)	138	27	4.26	6.34	6.31e-13	4.75e-10
mitochondrial gene expression (GO:0140053)	137	26	4.23	6.15	3.11e-12	1.75e-09
transcription initiation from RNA polymerase I promoter (GO:0006361)	37	7	1.14	6.13	0.000305	0.0357
negative regulation of response to endoplasmic reticulum stress (GO:1903573)	45	8	1.39	5.76	0.000167	0.022
NADH dehydrogenase complex assembly (GO:0010257)	66	11	2.04	5.4	1.77e-05	0.00345
mitochondrial respiratory chain complex I assembly (GO:0032981)	66	11	2.04	5.4	1.77e-05	0.00341
mitochondrial electron transport, NADH to ubiquinone (GO:0006120)	49	8	1.51	5.29	0.00028	0.0333
mitochondrial respiratory chain complex assembly (GO:0033108)	99	15	3.06	4.91	1.59e-06	0.000406
protein-containing complex disassembly (GO:0032984)	229	34	7.07	4.81	7.43e-13	5.11e-10
DNA-templated transcription, termination (GO:0006353)	73	10	2.25	4.44	0.000184	0.0238
DNA-templated transcription, elongation (GO:0006354)	91	12	2.81	4.27	5.97e-05	0.0103
retrograde vesicle-mediated transport, Golgi to endoplasmic reticulum (GO:0006890)	84	11	2.59	4.24	0.000127	0.018
negative regulation of intrinsic apoptotic signaling pathway (GO:2001243)	97	12	2.99	4.01	0.000104	0.0155
oxidative phosphorylation (GO:0006119)	117	14	3.61	3.88	3.94e-05	0.00724
ATP synthesis coupled electron transport (GO:0042773)	92	11	2.84	3.87	0.000262	0.0321
cellular component disassembly (GO:0022411)	387	45	11.94	3.77	3.78e-13	2.99e-10
respiratory electron transport chain (GO:0022904)	112	13	3.46	3.76	9.77e-05	0.015
electron transport chain (GO:0022900)	185	20	5.71	3.5	3.86e-06	0.000897
cellular respiration (GO:0045333)	168	18	5.18	3.47	1.3e-05	0.0026
translation (GO:0006412)	394	42	12.16	3.45	2.98e-11	1.39e-08
peptide biosynthetic process (GO:0043043)	417	43	12.87	3.34	4.57e-11	1.95e-08
RNA phosphodiester bond hydrolysis (GO:0090501)	159	16	4.91	3.26	7.72e-05	0.0127
regulation of intrinsic apoptotic signaling pathway (GO:2001242)	161	16	4.97	3.22	8.84e-05	0.014
cellular response to topologically incorrect protein (GO:0035967)	143	14	4.41	3.17	0.000276	0.0331
RNA localization (GO:0006403)	219	21	6.76	3.11	1.22e-05	0.00254
positive regulation of endopeptidase activity (GO:0010950)	167	16	5.15	3.1	0.000131	0.0183
mRNA transport (GO:0051028)	157	15	4.85	3.1	0.000216	0.0269
amide biosynthetic process (GO:0043604)	534	50	16.48	3.03	2.85e-11	1.41e-08
ATP metabolic process (GO:0046034)	203	19	6.27	3.03	4.25e-05	0.00772
response to topologically incorrect protein (GO:0035966)	182	17	5.62	3.03	0.000108	0.0159
energy derivation by oxidation of organic compounds (GO:0015980)	238	22	7.35	3	1.29e-05	0.00262
RNA transport (GO:0050658)	197	18	6.08	2.96	8.9e-05	0.0139
nucleic acid transport (GO:0050657)	197	18	6.08	2.96	8.9e-05	0.0138
establishment of RNA localization (GO:0051236)	199	18	6.14	2.93	0.0001	0.0152
peptide metabolic process (GO:0006518)	537	47	16.57	2.84	8.9e-10	3.06e-07
generation of precursor metabolites and energy (GO:0006091)	426	37	13.15	2.81	6.87e-08	2.05e-05
positive regulation of peptidase activity (GO:0010952)	186	16	5.74	2.79	0.000402	0.0451
nucleic acid phosphodiester bond hydrolysis (GO:0090305)	294	25	9.07	2.76	1.29e-05	0.00265
protein folding (GO:0006457)	226	19	6.98	2.72	0.000158	0.0213
mitochondrion organization (GO:0007005)	441	37	13.61	2.72	1.54e-07	4.42e-05
ribonucleoprotein complex assembly (GO:0022618)	228	19	7.04	2.7	0.000175	0.0229
ribonucleoprotein complex subunit organization (GO:0071826)	242	20	7.47	2.68	0.000132	0.0184
DNA-templated transcription, initiation (GO:0006352)	218	18	6.73	2.68	0.000285	0.0337
rRNA processing (GO:0006364)	206	17	6.36	2.67	0.000419	0.0467
ribonucleoprotein complex biogenesis (GO:0022613)	443	35	13.67	2.56	1.63e-06	0.00041
nucleobase-containing compound transport (GO:0015931)	241	19	7.44	2.55	0.000336	0.0388
RNA splicing (GO:0008380)	391	30	12.07	2.49	1.43e-05	0.00283
cellular amide metabolic process (GO:0043603)	784	60	24.2	2.48	6.6e-10	2.37e-07
ribosome biogenesis (GO:0042254)	290	22	8.95	2.46	0.000267	0.0325
cellular protein-containing complex assembly (GO:0034622)	829	61	25.59	2.38	2.02e-09	6.8e-07
regulation of mRNA metabolic process (GO:1903311)	325	23	10.03	2.29	0.000384	0.0433
response to decreased oxygen levels (GO:0036293)	355	25	10.96	2.28	0.00033	0.0384
protein-containing complex subunit organization (GO:0043933)	1825	128	56.33	2.27	1.08e-17	1.71e-14
gene expression (GO:0010467)	2001	140	61.76	2.27	2.59e-19	5.86e-16
RNA processing (GO:0006396)	865	59	26.7	2.21	5.1e-08	1.55e-05
organic cyclic compound catabolic process (GO:1901361)	466	31	14.38	2.16	0.000139	0.0191
mRNA metabolic process (GO:0016071)	680	45	20.99	2.14	3.98e-06	0.000912
cellular macromolecule catabolic process (GO:0044265)	883	58	27.25	2.13	2.17e-07	6.02e-05
organonitrogen compound biosynthetic process (GO:1901566)	1402	92	43.27	2.13	3.06e-11	1.38e-08
cellular nitrogen compound biosynthetic process (GO:0044271)	1632	107	50.37	2.12	6.57e-13	4.72e-10
proteolysis involved in cellular protein catabolic process (GO:0051603)	575	37	17.75	2.08	5.48e-05	0.00974
cellular protein catabolic process (GO:0044257)	604	38	18.64	2.04	7.86e-05	0.0128
modification-dependent macromolecule catabolic process (GO:0043632)	531	33	16.39	2.01	0.000245	0.0303
cellular macromolecule biosynthetic process (GO:0034645)	1706	106	52.65	2.01	1.74e-11	9.46e-09
posttranscriptional regulation of gene expression (GO:0010608)	518	32	15.99	2	0.000338	0.0388
macromolecule catabolic process (GO:0009057)	1026	63	31.67	1.99	5.77e-07	0.000155
macromolecule biosynthetic process (GO:0009059)	1760	107	54.32	1.97	5.21e-11	2.11e-08
protein-containing complex assembly (GO:0065003)	1545	93	47.68	1.95	2.37e-09	7.64e-07
apoptotic process (GO:0006915)	907	54	27.99	1.93	9.99e-06	0.00214
RNA metabolic process (GO:0016070)	1662	98	51.29	1.91	2.06e-09	6.77e-07
protein catabolic process (GO:0030163)	668	39	20.62	1.89	0.000275	0.0332
oxidation-reduction process (GO:0055114)	960	56	29.63	1.89	1.14e-05	0.00239
cellular nitrogen compound metabolic process (GO:0034641)	3404	198	105.06	1.88	7.04e-19	1.39e-15
nucleic acid metabolic process (GO:0090304)	2263	124	69.84	1.78	6.61e-10	2.32e-07
programmed cell death (GO:0012501)	1038	56	32.04	1.75	0.000113	0.0163
cellular biosynthetic process (GO:0044249)	2726	147	84.13	1.75	2.92e-11	1.4e-08
cellular component biogenesis (GO:0044085)	2694	145	83.14	1.74	5.12e-11	2.13e-08
nucleobase-containing compound metabolic process (GO:0006139)	2770	149	85.49	1.74	2.59e-11	1.32e-08
chromosome organization (GO:0051276)	1035	55	31.94	1.72	0.000162	0.0218
cell death (GO:0008219)	1073	57	33.12	1.72	0.000144	0.0197
organic substance biosynthetic process (GO:1901576)	2845	151	87.81	1.72	4.44e-11	1.95e-08
heterocycle metabolic process (GO:0046483)	2947	156	90.95	1.72	2.56e-11	1.35e-08
cellular response to stress (GO:0033554)	1669	88	51.51	1.71	1.7e-06	0.000419
heterocycle biosynthetic process (GO:0018130)	1157	61	35.71	1.71	8.59e-05	0.0137
intracellular protein transport (GO:0006886)	989	52	30.52	1.7	0.000351	0.04
nucleobase-containing compound biosynthetic process (GO:0034654)	1088	57	33.58	1.7	0.000165	0.0219
biosynthetic process (GO:0009058)	2903	152	89.6	1.7	9.67e-11	3.82e-08
cellular protein metabolic process (GO:0044267)	3711	194	114.53	1.69	6.68e-14	7.05e-11
cellular aromatic compound metabolic process (GO:0006725)	2989	155	92.25	1.68	1.14e-10	4.39e-08
cellular component assembly (GO:0022607)	2473	128	76.32	1.68	9.22e-09	2.86e-06
cellular catabolic process (GO:0044248)	1747	90	53.92	1.67	2.89e-06	0.000682
aromatic compound biosynthetic process (GO:0019438)	1166	60	35.99	1.67	0.000186	0.0239
cellular macromolecule metabolic process (GO:0044260)	5065	260	156.32	1.66	1.21e-18	2.13e-15
organic substance catabolic process (GO:1901575)	1734	89	53.52	1.66	5.11e-06	0.00114
proteolysis (GO:0006508)	1269	65	39.17	1.66	0.00012	0.0172
organic cyclic compound metabolic process (GO:1901360)	3217	163	99.29	1.64	1.88e-10	7.09e-08
protein metabolic process (GO:0019538)	4311	218	133.05	1.64	2.41e-14	2.73e-11
catabolic process (GO:0009056)	2018	102	62.28	1.64	1.58e-06	0.000411
macromolecule metabolic process (GO:0043170)	6170	310	190.42	1.63	2.87e-22	7.57e-19
organelle organization (GO:0006996)	3342	167	103.14	1.62	3.5e-10	1.29e-07
cellular macromolecule localization (GO:0070727)	1571	78	48.49	1.61	6.03e-05	0.0101
intracellular transport (GO:0046907)	1551	77	47.87	1.61	7.51e-05	0.0125
nitrogen compound metabolic process (GO:0006807)	6985	346	215.58	1.6	4.56e-25	2.41e-21
cellular protein localization (GO:0034613)	1563	77	48.24	1.6	8.08e-05	0.013
organonitrogen compound metabolic process (GO:1901564)	5311	261	163.91	1.59	2.39e-16	3.14e-13
cellular metabolic process (GO:0044237)	7634	374	235.61	1.59	2.7e-27	4.27e-23
primary metabolic process (GO:0044238)	7492	360	231.23	1.56	4.29e-24	1.7e-20
cellular component organization or biogenesis (GO:0071840)	5773	275	178.17	1.54	1e-15	1.22e-12
phosphate-containing compound metabolic process (GO:0006796)	2142	101	66.11	1.53	2.64e-05	0.00496
organic substance metabolic process (GO:0071704)	7841	369	242	1.52	2.76e-23	8.73e-20
metabolic process (GO:0008152)	8389	394	258.91	1.52	8.52e-26	6.74e-22
cellular component organization (GO:0016043)	5592	262	172.59	1.52	8.06e-14	7.96e-11
phosphorus metabolic process (GO:0006793)	2169	101	66.94	1.51	4.99e-05	0.00896
macromolecule localization (GO:0033036)	2444	112	75.43	1.48	3.2e-05	0.00595
cellular localization (GO:0051641)	2408	108	74.32	1.45	0.000108	0.0159
protein localization (GO:0008104)	2111	94	65.15	1.44	0.000451	0.0499
macromolecule modification (GO:0043412)	3298	140	101.79	1.38	0.000102	0.0154
cellular protein modification process (GO:0006464)	3088	131	95.31	1.37	0.000206	0.0261
protein modification process (GO:0036211)	3088	131	95.31	1.37	0.000206	0.0259
cellular process (GO:0009987)	14425	541	445.2	1.22	2.78e-17	4e-14
biological_process (GO:0008150)	17782	608	548.81	1.11	1.83e-12	1.16e-09
system process (GO:0003008)	1937	28	59.78	0.47	3.98e-06	0.000899
Unclassified (UNCLASSIFIED)	3214	40	99.19	0.4	1.83e-12	1.11e-09
nervous system process (GO:0050877)	1366	16	42.16	0.38	5.87e-06	0.00129
sensory perception (GO:0007600)	950	8	29.32	0.27	6.14e-06	0.00133
G protein-coupled receptor signaling pathway (GO:0007186)	1319	9	40.71	0.22	3.22e-09	1.02e-06
detection of stimulus (GO:0051606)	693	2	21.39	0.09	2.02e-07	5.7e-05
sensory perception of smell (GO:0007608)	462	1	14.26	0.07	2.17e-05	0.00414
sensory perception of chemical stimulus (GO:0007606)	534	1	16.48	0.06	2.16e-06	0.000526
detection of chemical stimulus involved in sensory perception of smell (GO:0050911)	432	0	13.33	< 0.01	2.7e-06	0.000648
detection of chemical stimulus involved in sensory perception (GO:0050907)	482	0	14.88	< 0.01	9.03e-07	0.000238
detection of stimulus involved in sensory perception (GO:0050906)	538	0	16.6	< 0.01	1.14e-07	3.34e-05
detection of chemical stimulus (GO:0009593)	518	0	15.99	< 0.01	2.66e-07	7.25e-05

## Sheet: GO_DV_genes_variable_in_180Qcor
Pluripotent stem cell derived models of neurological diseases reveal early transcriptional heterogeneity, Sorek et al.
Table S4
GO annotation pathways enriched for the genes which are more variable (DV) in 180Q-cor compared to 180Q cell line
total # of genes: 616
GO categories:
GO Biological Process	genes in category	genes in list	expected	fold Enrichment	raw P-value	FDR
viral budding via host ESCRT complex (GO:0039702)	20	5	0.58	8.56	0.000599	0.0454
protein K11-linked ubiquitination (GO:0070979)	30	6	0.88	6.85	0.00048	0.0375
protein localization to lysosome (GO:0061462)	38	7	1.11	6.31	0.000254	0.022
tRNA aminoacylation for protein translation (GO:0006418)	46	8	1.34	5.96	0.000132	0.0132
tRNA aminoacylation (GO:0043039)	49	8	1.43	5.59	0.000194	0.0179
amino acid activation (GO:0043038)	50	8	1.46	5.48	0.00022	0.0195
autophagosome assembly (GO:0000045)	62	9	1.81	4.97	0.000174	0.0164
organelle disassembly (GO:1903008)	63	9	1.84	4.89	0.000194	0.018
mitochondrial translation (GO:0032543)	112	16	3.27	4.89	7.14e-07	0.000133
regulation of macroautophagy (GO:0016241)	169	24	4.93	4.86	1.38e-09	4.97e-07
autophagosome organization (GO:1905037)	65	9	1.9	4.74	0.00024	0.0209
mitochondrial translational elongation (GO:0070125)	88	12	2.57	4.67	2.63e-05	0.00333
positive regulation of macroautophagy (GO:0016239)	66	9	1.93	4.67	0.000266	0.0227
mitochondrial translational termination (GO:0070126)	89	12	2.6	4.62	2.91e-05	0.00363
cellular response to amino acid stimulus (GO:0071230)	68	9	1.99	4.53	0.000325	0.0273
cytoplasmic translation (GO:0002181)	70	9	2.04	4.4	0.000394	0.0321
mitochondrial gene expression (GO:0140053)	137	17	4	4.25	1.89e-06	0.000305
vacuole organization (GO:0007033)	129	16	3.77	4.25	3.79e-06	0.000577
translational termination (GO:0006415)	97	12	2.83	4.24	6.24e-05	0.007
positive regulation of proteasomal ubiquitin-dependent protein catabolic process (GO:0032436)	83	10	2.42	4.13	0.000306	0.0259
macroautophagy (GO:0016236)	152	18	4.44	4.06	1.74e-06	0.000287
lysosomal transport (GO:0007041)	102	12	2.98	4.03	9.67e-05	0.0103
ribonucleoprotein complex subunit organization (GO:0071826)	242	28	7.07	3.96	3.88e-09	1.18e-06
protein-containing complex disassembly (GO:0032984)	229	26	6.69	3.89	1.99e-08	5.24e-06
translational elongation (GO:0006414)	125	14	3.65	3.84	4.25e-05	0.00498
positive regulation of proteasomal protein catabolic process (GO:1901800)	108	12	3.15	3.81	0.000158	0.0153
ribonucleoprotein complex assembly (GO:0022618)	228	25	6.66	3.76	6.9e-08	1.58e-05
translation (GO:0006412)	394	43	11.5	3.74	1.45e-12	8.51e-10
RNA splicing, via transesterification reactions (GO:0000375)	294	32	8.58	3.73	1.19e-09	4.49e-07
vacuolar transport (GO:0007034)	139	15	4.06	3.7	3.39e-05	0.00413
mRNA splicing, via spliceosome (GO:0000398)	291	31	8.5	3.65	3.46e-09	1.14e-06
RNA splicing, via transesterification reactions with bulged adenosine as nucleophile (GO:0000377)	291	31	8.5	3.65	3.46e-09	1.12e-06
protein export from nucleus (GO:0006611)	151	16	4.41	3.63	2.3e-05	0.00296
peptide biosynthetic process (GO:0043043)	417	44	12.17	3.61	2.24e-12	1.22e-09
negative regulation of cellular amide metabolic process (GO:0034249)	147	15	4.29	3.5	6.11e-05	0.0069
autophagy (GO:0006914)	255	26	7.44	3.49	1.41e-07	3.1e-05
process utilizing autophagic mechanism (GO:0061919)	255	26	7.44	3.49	1.41e-07	3.06e-05
cellular protein complex disassembly (GO:0043624)	138	14	4.03	3.47	0.000113	0.0117
nuclear export (GO:0051168)	160	16	4.67	3.43	4.38e-05	0.0051
amide biosynthetic process (GO:0043604)	534	53	15.59	3.4	1.07e-13	7.72e-11
negative regulation of translation (GO:0017148)	132	13	3.85	3.37	0.000256	0.022
regulation of proteasomal ubiquitin-dependent protein catabolic process (GO:0032434)	123	12	3.59	3.34	0.000473	0.0372
positive regulation of cellular protein catabolic process (GO:1903364)	144	14	4.2	3.33	0.00017	0.0162
ribonucleoprotein complex biogenesis (GO:0022613)	443	43	12.93	3.32	4.79e-11	2.16e-08
positive regulation of proteolysis involved in cellular protein catabolic process (GO:1903052)	124	12	3.62	3.31	0.000506	0.0394
endosomal transport (GO:0016197)	220	21	6.42	3.27	5.75e-06	0.000842
peptide metabolic process (GO:0006518)	537	51	15.68	3.25	1.49e-12	8.4e-10
ribonucleoprotein complex export from nucleus (GO:0071426)	128	12	3.74	3.21	0.000656	0.0485
endoplasmic reticulum to Golgi vesicle-mediated transport (GO:0006888)	206	19	6.01	3.16	2.46e-05	0.00314
RNA localization (GO:0006403)	219	20	6.39	3.13	1.73e-05	0.00232
regulation of autophagy (GO:0010506)	320	29	9.34	3.1	2.72e-07	5.59e-05
tRNA metabolic process (GO:0006399)	188	17	5.49	3.1	8.14e-05	0.00882
RNA splicing (GO:0008380)	391	35	11.42	3.07	2.11e-08	5.38e-06
regulation of cellular amide metabolic process (GO:0034248)	392	35	11.44	3.06	2.24e-08	5.61e-06
mRNA transport (GO:0051028)	157	14	4.58	3.05	0.000385	0.0316
translational initiation (GO:0006413)	146	13	4.26	3.05	0.000623	0.0465
cellular component disassembly (GO:0022411)	387	34	11.3	3.01	5.11e-08	1.21e-05
positive regulation of cellular catabolic process (GO:0031331)	358	31	10.45	2.97	2.67e-07	5.56e-05
regulation of translation (GO:0006417)	347	30	10.13	2.96	4.29e-07	8.48e-05
regulation of proteasomal protein catabolic process (GO:0061136)	187	16	5.46	2.93	0.000235	0.0205
regulation of mRNA catabolic process (GO:0061013)	200	17	5.84	2.91	0.000163	0.0156
protein folding (GO:0006457)	226	19	6.6	2.88	7.85e-05	0.00856
viral life cycle (GO:0019058)	196	16	5.72	2.8	0.000382	0.0314
cellular amide metabolic process (GO:0043603)	784	64	22.89	2.8	1.03e-12	6.25e-10
RNA transport (GO:0050658)	197	16	5.75	2.78	0.000402	0.0324
nucleic acid transport (GO:0050657)	197	16	5.75	2.78	0.000402	0.0323
posttranscriptional regulation of gene expression (GO:0010608)	518	42	15.12	2.78	1.17e-08	3.18e-06
mRNA processing (GO:0006397)	471	38	13.75	2.76	6.64e-08	1.55e-05
establishment of RNA localization (GO:0051236)	199	16	5.81	2.75	0.000446	0.0354
positive regulation of catabolic process (GO:0009896)	425	33	12.41	2.66	1.08e-06	0.000188
neutrophil degranulation (GO:0043312)	483	37	14.1	2.62	3.28e-07	6.65e-05
regulation of cellular catabolic process (GO:0031329)	815	62	23.79	2.61	4.38e-11	2.04e-08
neutrophil activation involved in immune response (GO:0002283)	487	37	14.22	2.6	6.3e-07	0.00012
ribosome biogenesis (GO:0042254)	290	22	8.47	2.6	9.13e-05	0.00982
organic acid catabolic process (GO:0016054)	264	20	7.71	2.59	0.000191	0.0179
carboxylic acid catabolic process (GO:0046395)	264	20	7.71	2.59	0.000191	0.0178
energy derivation by oxidation of organic compounds (GO:0015980)	238	18	6.95	2.59	0.000401	0.0325
neutrophil mediated immunity (GO:0002446)	494	37	14.42	2.57	7.37e-07	0.000135
nucleobase-containing compound transport (GO:0015931)	241	18	7.04	2.56	0.00046	0.0364
neutrophil activation (GO:0042119)	496	37	14.48	2.56	7.78e-07	0.000141
nucleocytoplasmic transport (GO:0006913)	255	19	7.44	2.55	0.000333	0.0278
granulocyte activation (GO:0036230)	501	37	14.63	2.53	9.04e-07	0.000161
regulation of mRNA metabolic process (GO:1903311)	325	24	9.49	2.53	0.000106	0.0111
protein polyubiquitination (GO:0000209)	298	22	8.7	2.53	0.000132	0.0133
nuclear transport (GO:0051169)	258	19	7.53	2.52	0.000381	0.0315
leukocyte degranulation (GO:0043299)	505	37	14.74	2.51	1.03e-06	0.000181
proteasome-mediated ubiquitin-dependent protein catabolic process (GO:0043161)	317	23	9.26	2.49	0.000171	0.0162
gene expression (GO:0010467)	2001	144	58.42	2.46	2.5e-23	4.94e-20
myeloid leukocyte mediated immunity (GO:0002444)	515	37	15.04	2.46	1.48e-06	0.000252
myeloid cell activation involved in immune response (GO:0002275)	518	37	15.12	2.45	1.66e-06	0.000277
Golgi vesicle transport (GO:0048193)	365	26	10.66	2.44	6.98e-05	0.00778
cellular amino acid metabolic process (GO:0006520)	323	23	9.43	2.44	0.000197	0.018
modification-dependent protein catabolic process (GO:0019941)	520	37	15.18	2.44	1.79e-06	0.000293
regulation of protein stability (GO:0031647)	283	20	8.26	2.42	0.000597	0.0454
RNA processing (GO:0006396)	865	61	25.25	2.42	9.38e-10	3.62e-07
proteasomal protein catabolic process (GO:0010498)	341	24	9.96	2.41	0.000157	0.0152
modification-dependent macromolecule catabolic process (GO:0043632)	531	37	15.5	2.39	3.84e-06	0.000579
protein catabolic process (GO:0030163)	668	46	19.5	2.36	2.41e-07	5.07e-05
regulation of catabolic process (GO:0009894)	976	67	28.5	2.35	3.81e-10	1.54e-07
macromolecule catabolic process (GO:0009057)	1026	70	29.96	2.34	2.38e-10	9.92e-08
positive regulation of proteolysis (GO:0045862)	352	24	10.28	2.34	0.000223	0.0197
ubiquitin-dependent protein catabolic process (GO:0006511)	514	35	15.01	2.33	9.95e-06	0.00142
ncRNA metabolic process (GO:0034660)	470	32	13.72	2.33	2.67e-05	0.00335
cellular macromolecule catabolic process (GO:0044265)	883	60	25.78	2.33	4.97e-09	1.48e-06
cellular protein catabolic process (GO:0044257)	604	41	17.63	2.33	1.57e-06	0.000265
proteolysis involved in cellular protein catabolic process (GO:0051603)	575	39	16.79	2.32	2.97e-06	0.000461
mRNA metabolic process (GO:0016071)	680	46	19.85	2.32	5.1e-07	9.84e-05
organonitrogen compound biosynthetic process (GO:1901566)	1402	94	40.93	2.3	3e-13	2.06e-10
cellular nitrogen compound biosynthetic process (GO:0044271)	1632	108	47.65	2.27	6.33e-15	5.89e-12
myeloid leukocyte activation (GO:0002274)	573	37	16.73	2.21	1.69e-05	0.00228
protein ubiquitination (GO:0016567)	689	44	20.12	2.19	3.67e-06	0.000564
intracellular protein transport (GO:0006886)	989	63	28.87	2.18	2.95e-08	7.28e-06
RNA metabolic process (GO:0016070)	1662	105	48.52	2.16	3.84e-13	2.53e-10
endomembrane system organization (GO:0010256)	400	25	11.68	2.14	0.000579	0.0442
leukocyte activation involved in immune response (GO:0002366)	614	38	17.93	2.12	3.27e-05	0.004
cell activation involved in immune response (GO:0002263)	618	38	18.04	2.11	3.54e-05	0.00428
intracellular transport (GO:0046907)	1551	95	45.28	2.1	2.38e-11	1.18e-08
mitochondrion organization (GO:0007005)	441	27	12.88	2.1	0.000564	0.0433
cellular nitrogen compound metabolic process (GO:0034641)	3404	206	99.38	2.07	4.06e-25	1.07e-21
macromolecule biosynthetic process (GO:0009059)	1760	106	51.39	2.06	4.76e-12	2.51e-09
cellular catabolic process (GO:0044248)	1747	105	51.01	2.06	6.86e-12	3.5e-09
cellular macromolecule biosynthetic process (GO:0034645)	1706	101	49.81	2.03	3.48e-11	1.67e-08
regulated exocytosis (GO:0045055)	694	41	20.26	2.02	3.82e-05	0.00455
viral process (GO:0016032)	695	41	20.29	2.02	3.91e-05	0.00462
protein modification by small protein conjugation (GO:0032446)	766	45	22.36	2.01	1.97e-05	0.00259
protein transport (GO:0015031)	1490	87	43.5	2	1.97e-09	6.92e-07
peptide transport (GO:0015833)	1515	88	44.23	1.99	2.54e-09	8.75e-07
nucleic acid metabolic process (GO:0090304)	2263	131	66.07	1.98	1.01e-13	7.64e-11
organonitrogen compound catabolic process (GO:1901565)	1038	60	30.31	1.98	1.35e-06	0.000232
establishment of protein localization (GO:0045184)	1572	90	45.9	1.96	2.94e-09	9.9e-07
amide transport (GO:0042886)	1547	88	45.17	1.95	5.9e-09	1.73e-06
nucleobase-containing compound metabolic process (GO:0006139)	2770	157	80.87	1.94	5.88e-16	8.45e-13
regulation of proteolysis (GO:0030162)	720	40	21.02	1.9	0.000199	0.0181
organic substance biosynthetic process (GO:1901576)	2845	158	83.06	1.9	3.17e-15	3.58e-12
catabolic process (GO:0009056)	2018	112	58.92	1.9	9.66e-11	4.13e-08
cellular biosynthetic process (GO:0044249)	2726	151	79.59	1.9	1.93e-14	1.7e-11
cellular macromolecule localization (GO:0070727)	1571	87	45.87	1.9	2.05e-08	5.31e-06
carboxylic acid metabolic process (GO:0019752)	888	49	25.93	1.89	4.54e-05	0.0052
biosynthetic process (GO:0009058)	2903	160	84.76	1.89	3.43e-15	3.62e-12
cellular protein localization (GO:0034613)	1563	86	45.63	1.88	4.4e-08	1.07e-05
exocytosis (GO:0006887)	782	43	22.83	1.88	0.000149	0.0146
heterocycle metabolic process (GO:0046483)	2947	162	86.04	1.88	3.12e-15	3.8e-12
organic substance catabolic process (GO:1901575)	1734	95	50.63	1.88	6.5e-09	1.87e-06
protein localization to organelle (GO:0033365)	713	39	20.82	1.87	0.000299	0.0254
cellular aromatic compound metabolic process (GO:0006725)	2989	163	87.27	1.87	4.59e-15	4.53e-12
establishment of localization in cell (GO:0051649)	1803	98	52.64	1.86	7.11e-09	2.01e-06
cellular protein-containing complex assembly (GO:0034622)	829	45	24.2	1.86	0.000149	0.0146
nitrogen compound transport (GO:0071705)	1811	98	52.87	1.85	7.69e-09	2.13e-06
organic cyclic compound metabolic process (GO:1901360)	3217	173	93.92	1.84	1.28e-15	1.69e-12
symbiont process (GO:0044403)	771	41	22.51	1.82	0.000345	0.0287
protein localization (GO:0008104)	2111	112	61.63	1.82	1.29e-09	4.76e-07
heterocycle biosynthetic process (GO:0018130)	1157	61	33.78	1.81	1.65e-05	0.00226
aromatic compound biosynthetic process (GO:0019438)	1166	61	34.04	1.79	1.86e-05	0.00248
oxoacid metabolic process (GO:0043436)	978	51	28.55	1.79	0.000106	0.0111
protein-containing complex subunit organization (GO:0043933)	1825	95	53.28	1.78	7.48e-08	1.69e-05
organic acid metabolic process (GO:0006082)	999	52	29.17	1.78	0.000117	0.012
macromolecule localization (GO:0033036)	2444	126	71.36	1.77	5.44e-10	2.15e-07
nucleobase-containing compound biosynthetic process (GO:0034654)	1088	56	31.77	1.76	7.17e-05	0.00792
protein modification by small protein conjugation or removal (GO:0070647)	976	50	28.5	1.75	0.000218	0.0194
leukocyte activation (GO:0045321)	902	46	26.33	1.75	0.000412	0.0329
small molecule metabolic process (GO:0044281)	1711	87	49.95	1.74	7.89e-07	0.000142
organic cyclic compound biosynthetic process (GO:1901362)	1303	65	38.04	1.71	4.63e-05	0.00527
organic substance transport (GO:0071702)	2180	108	63.65	1.7	1.1e-07	2.46e-05
cellular metabolic process (GO:0044237)	7634	375	222.88	1.68	1.58e-34	2.49e-30
nitrogen compound metabolic process (GO:0006807)	6985	343	203.93	1.68	9.96e-30	3.94e-26
cellular localization (GO:0051641)	2408	118	70.3	1.68	4.54e-08	1.09e-05
negative regulation of cellular protein metabolic process (GO:0032269)	1023	50	29.87	1.67	0.000619	0.0464
cellular macromolecule metabolic process (GO:0044260)	5065	247	147.88	1.67	4.16e-18	6.58e-15
macromolecule metabolic process (GO:0043170)	6170	300	180.14	1.67	1.71e-23	3.86e-20
vesicle-mediated transport (GO:0016192)	1917	92	55.97	1.64	3.91e-06	0.000583
organic substance metabolic process (GO:0071704)	7841	370	228.93	1.62	8.3e-30	4.37e-26
cellular protein metabolic process (GO:0044267)	3711	175	108.35	1.62	7.54e-11	3.31e-08
metabolic process (GO:0008152)	8389	394	244.93	1.61	6.89e-33	5.45e-29
primary metabolic process (GO:0044238)	7492	351	218.74	1.6	1.16e-26	3.68e-23
protein-containing complex assembly (GO:0065003)	1545	72	45.11	1.6	0.000127	0.0129
cellular response to stress (GO:0033554)	1669	77	48.73	1.58	0.000114	0.0117
cellular component biogenesis (GO:0044085)	2694	124	78.65	1.58	5.08e-07	9.93e-05
organonitrogen compound metabolic process (GO:1901564)	5311	238	155.06	1.53	4.66e-13	2.95e-10
regulation of cellular protein metabolic process (GO:0032268)	2576	113	75.21	1.5	1.67e-05	0.00228
protein metabolic process (GO:0019538)	4311	189	125.86	1.5	3.85e-09	1.19e-06
regulation of cellular component organization (GO:0051128)	2442	106	71.3	1.49	4.5e-05	0.0052
regulation of protein metabolic process (GO:0051246)	2747	119	80.2	1.48	1.63e-05	0.00226
organelle organization (GO:0006996)	3342	144	97.57	1.48	1.95e-06	0.000311
cellular component assembly (GO:0022607)	2473	105	72.2	1.45	0.000139	0.0139
cellular component organization or biogenesis (GO:0071840)	5773	234	168.55	1.39	1.62e-08	4.35e-06
macromolecule modification (GO:0043412)	3298	132	96.29	1.37	0.000205	0.0186
transport (GO:0006810)	4472	176	130.56	1.35	2.12e-05	0.00275
cellular component organization (GO:0016043)	5592	220	163.26	1.35	7.1e-07	0.000134
establishment of localization (GO:0051234)	4593	179	134.1	1.33	3.16e-05	0.00391
regulation of metabolic process (GO:0019222)	6662	257	194.5	1.32	1.98e-07	4.23e-05
regulation of cellular biosynthetic process (GO:0031326)	4211	159	122.94	1.29	0.000511	0.0396
regulation of cellular metabolic process (GO:0031323)	6205	234	181.16	1.29	7.07e-06	0.00102
regulation of macromolecule metabolic process (GO:0060255)	6141	231	179.29	1.29	1.02e-05	0.00143
regulation of biosynthetic process (GO:0009889)	4286	161	125.13	1.29	0.000561	0.0433
regulation of primary metabolic process (GO:0080090)	6009	225	175.44	1.28	2.04e-05	0.00267
localization (GO:0051179)	5662	211	165.31	1.28	7.18e-05	0.00789
regulation of nitrogen compound metabolic process (GO:0051171)	5830	213	170.21	1.25	0.000212	0.019
cellular process (GO:0009987)	14425	520	421.15	1.23	1.8e-19	3.16e-16
biological_process (GO:0008150)	17782	580	519.16	1.12	4.31e-14	3.59e-11
multicellular organismal process (GO:0032501)	6886	161	201.04	0.8	0.00064	0.0475
nervous system process (GO:0050877)	1366	18	39.88	0.45	0.000148	0.0146
Unclassified (UNCLASSIFIED)	3214	33	93.84	0.35	4.31e-14	3.41e-11
response to bacterium (GO:0009617)	681	6	19.88	0.3	0.000603	0.0454
sensory perception (GO:0007600)	950	7	27.74	0.25	5.42e-06	0.000801
detection of stimulus (GO:0051606)	693	5	20.23	0.25	0.000108	0.0112
G protein-coupled receptor signaling pathway (GO:0007186)	1319	8	38.51	0.21	3.52e-09	1.11e-06
detection of stimulus involved in sensory perception (GO:0050906)	538	2	15.71	0.13	3.55e-05	0.00425
detection of chemical stimulus (GO:0009593)	518	1	15.12	0.07	1.05e-05	0.00148
humoral immune response (GO:0006959)	346	0	10.1	< 0.01	0.000101	0.0107
detection of chemical stimulus involved in sensory perception of smell (GO:0050911)	432	0	12.61	< 0.01	6e-06	0.000871
detection of chemical stimulus involved in sensory perception (GO:0050907)	482	0	14.07	< 0.01	2.01e-06	0.000317
defense response to bacterium (GO:0042742)	321	0	9.37	< 0.01	0.000228	0.0201
sensory perception of smell (GO:0007608)	462	0	13.49	< 0.01	2.76e-06	0.000433
sensory perception of chemical stimulus (GO:0007606)	534	0	15.59	< 0.01	4.01e-07	8.02e-05
